# Supplementary material for: Transcriptomic analyses of host-virus interactions during in vitro infection with wild-type and glycoprotein g-deficient (ΔgG) strains of ILTV in primary and continuous cell cultures
Source: PLoS One. 2024 Oct 11;19(10):e0311874. doi: 10.1371/journal.pone.0311874 (PMC11469545; doi:10.1371/journal.pone.0311874)
Supplement: S7 Table — (XLSX) [file pone.0311874.s009.xlsx]

## Sheet: S9 Table
S9 Table. Gene ontologies enriched with the genes upregulated in LMH cells at 12 hours post inoculation with CSW-1 ILTV.
GO category	Number of genes	Fold enrichment	P-value	FDR
PANTHER GO-Biological Process
regulation of biological process	665	1.44	4.63e-29	2.57e-25
biological regulation	690	1.42	3.98e-29	4.41e-25
regulation of cellular process	619	1.46	4.62e-27	1.71e-23
developmental process	271	1.73	8.44e-18	2.34e-14
anatomical structure development	242	1.71	3.24e-15	7.19e-12
signal transduction	282	1.59	3.5e-14	4.85e-11
regulation of primary metabolic process	311	1.54	6.13e-14	7.56e-11
signaling	294	1.55	8.04e-14	8.91e-11
regulation of metabolic process	345	1.48	9.45e-14	9.53e-11
cell communication	298	1.54	1.84e-13	1.46e-10
anatomical structure morphogenesis	130	2.06	3.21e-13	2.37e-10
metabolic process	269	0.69	4.58e-13	2.99e-10
organic substance metabolic process	255	0.69	2.66e-12	1.48e-09
regulation of cell communication	171	1.79	2.41e-12	1.48e-09
regulation of signaling	171	1.79	2.57e-12	1.5e-09
gene expression	24	0.31	3.06e-12	1.62e-09
primary metabolic process	238	0.69	6.63e-12	3.34e-09
tissue development	92	2.29	7.51e-12	3.62e-09
cellular nitrogen compound metabolic process	74	0.5	1.09e-11	5.06e-09
regulation of gene expression	262	1.53	1.6e-11	6.32e-09
nitrogen compound metabolic process	212	0.67	1.49e-11	6.35e-09
negative regulation of biological process	229	1.59	1.44e-11	6.4e-09
regulation of developmental process	110	2.07	2.01e-11	7.69e-09
negative regulation of cellular process	202	1.64	2.98e-11	1.1e-08
regulation of DNA-templated transcription	208	1.62	3.8e-11	1.36e-08
positive regulation of biological process	262	1.51	6.71e-11	2.26e-08
regulation of response to stimulus	180	1.68	7.68e-11	2.5e-08
regulation of nucleobase-containing compound metabolic process	231	1.55	1.3e-10	3.89e-08
multicellular organismal process	248	1.52	1.57e-10	4.58e-08
regulation of cell migration	54	2.87	1.7e-10	4.84e-08
regulation of biosynthetic process	229	1.55	2.04e-10	5.25e-08
regulation of multicellular organismal process	119	1.92	1.98e-10	5.36e-08
cellular metabolic process	180	0.66	1.98e-10	5.49e-08
regulation of locomotion	57	2.73	3.02e-10	7.6e-08
cellular aromatic compound metabolic process	68	0.52	9.04e-10	2.13e-07
negative regulation of response to stimulus	83	2.15	1.32e-09	3.05e-07
heterocycle metabolic process	68	0.52	1.89e-09	4.19e-07
macromolecule metabolic process	190	0.69	2.54e-09	5.53e-07
positive regulation of cellular process	228	1.5	4.06e-09	8.65e-07
response to stimulus	371	1.34	4.57e-09	9.57e-07
organic cyclic compound metabolic process	76	0.55	5.43e-09	1.12e-06
anatomical structure formation involved in morphogenesis	57	2.51	6e-09	1.21e-06
nucleobase-containing compound metabolic process	65	0.53	6.94e-09	1.35e-06
negative regulation of signal transduction	69	2.2	1.38e-08	2.64e-06
negative regulation of cell communication	72	2.15	2.02e-08	3.74e-06
regulation of cell differentiation	72	2.15	2.02e-08	3.8e-06
negative regulation of signaling	72	2.14	2.18e-08	3.96e-06
cellular response to stimulus	313	1.36	2.56e-08	4.58e-06
biological_process	1016	1.1	3.87e-08	6.7e-06
regulation of cell population proliferation	70	2.14	3.81e-08	6.71e-06
cell surface receptor signaling pathway	125	1.71	4.63e-08	7.78e-06
enzyme-linked receptor protein signaling pathway	59	2.28	5.24e-08	8.67e-06
RNA processing	11	0.27	1.12e-07	1.83e-05
cytoskeleton organization	102	1.78	1.62e-07	2.6e-05
regulation of biological quality	139	1.61	1.69e-07	2.68e-05
response to endogenous stimulus	74	1.96	3.02e-07	4.66e-05
DNA repair	2	0.09	3.22e-07	4.9e-05
regulation of transmembrane receptor protein serine/ threonine kinase signaling pathway	29	3.23	3.58e-07	5.36e-05
negative regulation of cell population proliferation	32	2.97	4.39e-07	6.4e-05
cellular response to growth factor stimulus	37	2.65	7.71e-07	0.00011
muscle structure development	36	2.66	1.04e-06	0.000146
cell development	97	1.72	1.16e-06	0.000159
organonitrogen compound metabolic process	162	0.71	1.79e-06	0.000228
DNA metabolic process	8	0.25	2.02e-06	0.000255
translation	2	0.1	2.11e-06	0.000263
supramolecular fiber organization	53	2.13	2.21e-06	0.000272
regulation of protein phosphorylation	56	2.05	2.42e-06	0.000295
amide metabolic process	10	0.29	2.53e-06	0.000302
positive regulation of multicellular organismal process	63	1.95	2.6e-06	0.000307
response to organic substance	100	1.66	3.33e-06	0.000389
transmembrane receptor protein serine/threonine kinase signaling pathway	25	3.02	6.2e-06	0.000702
blood vessel development	31	2.61	8.33e-06	0.000906
mRNA processing	2	0.11	9.46e-06	0.00101
cell migration	53	2.01	1.05e-05	0.00108
response to oxygen levels	19	3.58	1.04e-05	0.00109
regulation of apoptotic process	60	1.9	1.11e-05	0.00113
actin filament-based process	53	1.99	1.2e-05	0.0012
regulation of MAPK cascade	40	2.24	1.27e-05	0.00122
regulation of phosphorus metabolic process	66	1.82	1.26e-05	0.00124
regulation of programmed cell death	61	1.88	1.4e-05	0.00131
neuron differentiation	65	1.84	1.38e-05	0.00131
regulation of molecular function	110	1.56	1.52e-05	0.00138
epithelium development	45	2.1	1.6e-05	0.00144
response to wounding	24	2.9	1.7e-05	0.00152
circulatory system development	47	2.06	1.76e-05	0.00156
G protein-coupled receptor signaling pathway	68	1.79	1.87e-05	0.00165
cellular component morphogenesis	46	2.06	2.31e-05	0.00201
intermediate filament organization	13	4.71	2.43e-05	0.00211
response to hypoxia	17	3.64	2.5e-05	0.00213
response to chemical	133	1.47	2.78e-05	0.00234
actin cytoskeleton organization	50	1.97	2.82e-05	0.00235
head development	31	2.46	2.87e-05	0.00238
cellular localization	58	0.6	3.01e-05	0.00244
SMAD protein signal transduction	15	3.85	4.25e-05	0.0033
negative regulation of cellular metabolic process	88	1.6	4.43e-05	0.00337
tube morphogenesis	33	2.26	5.91e-05	0.00437
macromolecule modification	85	0.67	6.12e-05	0.00438
protein metabolic process	132	0.73	6.06e-05	0.00439
positive regulation of signaling	73	1.68	6.06e-05	0.00442
positive regulation of cell communication	73	1.68	6.06e-05	0.00445
cell adhesion	60	1.78	6.29e-05	0.00447
intermediate filament-based process	14	3.88	7.16e-05	0.00496
regulation of cellular response to growth factor stimulus	23	2.68	7.08e-05	0.00497
sensory organ development	33	2.22	7.51e-05	0.00508
hemopoiesis	32	2.27	7.66e-05	0.00515
wound healing	20	2.91	7.85e-05	0.00521
regulation of protein metabolic process	99	1.53	8.88e-05	0.00583
intracellular transport	30	0.52	9.38e-05	0.00608
tube development	37	2.1	9.47e-05	0.00611
cell motility	54	1.8	0.000112	0.00705
muscle organ development	19	2.89	0.00013	0.00798
intracellular signal transduction	91	1.54	0.000133	0.00812
formation of primary germ layer	12	4.13	0.00014	0.00849
organonitrogen compound biosynthetic process	37	0.56	0.000149	0.00891
ossification	18	2.96	0.000149	0.00895
positive regulation of cytosolic calcium ion concentration	16	3.18	0.000165	0.00981
mitochondrion organization	3	0.18	0.000168	0.00988
extracellular structure organization	24	2.46	0.000181	0.0105
cell morphogenesis involved in differentiation	35	2.07	0.000188	0.0109
protein-containing complex organization	36	0.56	0.000256	0.0143
regulation of cell adhesion	32	2.09	0.000263	0.0146
camera-type eye development	22	2.51	0.000284	0.0152
regulation of system process	26	2.28	0.000296	0.0155
myeloid cell differentiation	17	2.86	0.000318	0.0163
negative regulation of molecular function	40	1.92	0.000322	0.0165
regulation of cell morphogenesis	17	2.82	0.000359	0.0182
response to lipopolysaccharide	15	3.07	0.000366	0.0183
tRNA metabolic process	1	0.09	0.000364	0.0184
protein-containing complex assembly	19	0.47	0.000369	0.0184
negative regulation of catalytic activity	30	2.14	0.000376	0.0187
sensory system development	24	2.32	0.00046	0.0218
positive regulation of transcription by RNA polymerase II	56	1.67	0.000495	0.0232
embryo development	39	1.87	0.000513	0.0237
response to oxygen-containing compound	57	1.67	0.000559	0.0254
mRNA metabolic process	9	0.36	0.000561	0.0254
protein modification process	82	0.7	0.000575	0.0259
positive regulation of gene expression	40	1.85	0.000605	0.0268
cell fate commitment	23	2.32	0.000635	0.028
positive regulation of response to stimulus	81	1.5	0.000654	0.0285
programmed cell death	38	1.86	0.000677	0.0292
cellular response to organic substance	68	1.57	0.000681	0.0293
osteoblast differentiation	10	3.92	0.000702	0.0299
cell death	38	1.85	0.0007	0.0299
fat cell differentiation	8	4.91	0.000716	0.0302
endoderm development	8	4.91	0.000716	0.0303
memory	9	4.24	0.000815	0.0341
macromolecule localization	54	0.65	0.000864	0.0359
adenylate cyclase-modulating G protein-coupled receptor signaling pathway	25	2.18	0.00088	0.0361
canonical Wnt signaling pathway	15	2.79	0.000877	0.0362
limb development	15	2.79	0.000877	0.0363
nitrogen compound transport	36	0.59	0.000919	0.0373
regulation of signaling receptor activity	11	3.45	0.000954	0.0386
extracellular matrix organization	22	2.28	0.000967	0.039
cellular nitrogen compound biosynthetic process	41	0.61	0.000976	0.0392
appendage development	15	2.75	0.000985	0.0395
cell population proliferation	27	2.11	0.00101	0.0403
external encapsulating structure organization	22	2.27	0.00102	0.0405
regulation of activin receptor signaling pathway	5	8.83	0.00103	0.0408
peptidyl-tyrosine dephosphorylation	8	4.52	0.00112	0.0439
cartilage development	14	2.82	0.00115	0.045
response to abiotic stimulus	38	1.8	0.00122	0.0477
ncRNA metabolic process	11	0.41	0.00126	0.0487
developmental growth	19	2.35	0.0013	0.0499
PANTHER GO-Molecular Function
DNA-binding transcription factor activity, RNA polymerase II-specific	124	2.04	2.26e-12	4.28e-09
protein binding	354	1.43	6.46e-12	6.11e-09
signaling receptor binding	108	2.04	5.29e-11	4e-08
RNA polymerase II cis-regulatory region sequence-specific DNA binding	104	1.97	8.05e-10	5.08e-07
sequence-specific DNA binding	131	1.79	1.31e-09	5.51e-07
transcription regulatory region nucleic acid binding	120	1.83	1.98e-09	7.49e-07
signaling receptor regulator activity	59	2.38	1.45e-08	4.21e-06
double-stranded DNA binding	123	1.73	2.89e-08	7.81e-06
receptor ligand activity	56	2.4	3.34e-08	8.43e-06
molecular_function	944	1.11	7.34e-08	1.63e-05
molecular function regulator activity	138	1.62	1.32e-07	2.62e-05
binding	690	1.16	3.36e-07	6.36e-05
transcription factor binding	39	2.47	1.89e-06	0.000326
molecular function activator activity	84	1.79	1.83e-06	0.000329
DNA-binding transcription activator activity, RNA polymerase II-specific	29	2.71	1.14e-05	0.00188
DNA-binding transcription activator activity	29	2.66	1.35e-05	0.00196
DNA binding	154	1.45	1.32e-05	0.002
catalytic activity	261	0.79	1.78e-05	0.00249
G protein-coupled receptor activity	52	1.95	2.9e-05	0.00391
DNA-binding transcription factor binding	27	2.48	6.35e-05	0.008
G protein-coupled receptor binding	27	2.44	7.56e-05	0.00922
MAP kinase tyrosine/serine/threonine phosphatase activity	7	8.24	0.000135	0.016
catalytic activity, acting on a nucleic acid	14	0.41	0.000221	0.0246
protein tyrosine/threonine phosphatase activity	6	9.42	0.000246	0.0258
PANTHER GO-Cellular Component
extracellular region	162	1.79	7.78e-12	1.19e-08
cell periphery	303	1.45	8.96e-11	6.86e-08
catalytic complex	32	0.38	1.79e-10	9.11e-08
extracellular space	125	1.81	2.04e-09	7.82e-07
mitochondrion	28	0.39	8.34e-09	2.55e-06
intracellular protein-containing complex	13	0.29	9.77e-08	2.49e-05
plasma membrane	253	1.38	3.11e-07	6.81e-05
cellular anatomical entity	1021	1.08	6.59e-07	0.000126
cellular_component	1028	1.08	1.21e-06	0.000206
protein-containing complex	186	0.73	2e-06	0.000255
membrane-bounded organelle	431	0.83	2.26e-06	0.000266
ribonucleoprotein complex	11	0.31	2.62e-06	0.000286
organelle membrane	63	0.59	7.57e-06	0.000773
intracellular membrane-bounded organelle	418	0.84	9.39e-06	0.000898
extracellular matrix	46	2.1	1.18e-05	0.00101
external encapsulating structure	46	2.1	1.18e-05	0.00107
organelle inner membrane	2	0.12	1.96e-05	0.0015
supramolecular fiber	66	1.76	3.67e-05	0.00268
transferase complex	18	0.42	4.86e-05	0.00338
supramolecular complex	80	1.61	9.14e-05	0.005
endomembrane system	101	0.69	8.95e-05	0.00508
envelope	17	0.43	0.000115	0.00586
endoplasmic reticulum	33	0.54	0.000144	0.00648
nuclear protein-containing complex	32	0.54	0.000158	0.0069
ribosome	1	0.08	0.000176	0.00749
organelle	519	0.88	0.000202	0.00837
intermediate filament cytoskeleton	21	2.56	0.000341	0.0134
intracellular organelle	510	0.89	0.000597	0.0223
membrane raft	16	2.69	0.000838	0.0291
membrane microdomain	16	2.69	0.000838	0.0298
cell junction	95	1.43	0.00126	0.0412
