# Supplementary material for: Transcriptomic analyses of host-virus interactions during in vitro infection with wild-type and glycoprotein g-deficient (ΔgG) strains of ILTV in primary and continuous cell cultures
Source: PLoS One. 2024 Oct 11;19(10):e0311874. doi: 10.1371/journal.pone.0311874 (PMC11469545; doi:10.1371/journal.pone.0311874)
Supplement: S8 Table — (XLSX) [file pone.0311874.s010.xlsx]

## Sheet: S10 Table
S10 Table. Gene ontologies enriched with the genes upregulated in LMH cells at 12 hours post inoculation with ∆gG ILTV.
GO category	Number of genes	Fold enrichment	P-value	FDR
PANTHER GO-Biological Process
biological regulation	268	1.47	7.67e-15	4.26e-11
regulation of biological process	259	1.49	6.01e-15	6.66e-11
regulation of cellular process	241	1.51	6.39e-14	2.36e-10
regulation of signaling	82	2.28	7.87e-12	1.74e-08
regulation of cell communication	82	2.29	7.3e-12	2.02e-08
regulation of response to stimulus	86	2.14	5.28e-11	9.75e-08
regulation of multicellular organismal process	60	2.57	9.51e-11	1.51e-07
signal transduction	120	1.8	2.91e-10	3.58e-07
signaling	125	1.76	3.56e-10	3.95e-07
cell communication	126	1.73	8.07e-10	8.14e-07
negative regulation of response to stimulus	41	2.83	8.86e-09	8.19e-06
developmental process	104	1.76	1.61e-08	1.37e-05
negative regulation of biological process	97	1.8	2.47e-08	1.95e-05
cellular response to stimulus	136	1.57	5.99e-08	4.15e-05
gene expression	5	0.17	6.91e-08	4.51e-05
biological_process	400	1.15	8.33e-08	4.62e-05
cell differentiation	73	1.95	7.89e-08	4.86e-05
negative regulation of signal transduction	34	2.88	1.11e-07	5.87e-05
negative regulation of cell communication	35	2.78	1.64e-07	7.9e-05
cellular nitrogen compound metabolic process	22	0.4	1.83e-07	8.12e-05
regulation of cell differentiation	35	2.78	1.64e-07	8.26e-05
negative regulation of signaling	35	2.77	1.8e-07	8.32e-05
regulation of molecular function	56	2.12	3.38e-07	0.000139
negative regulation of cellular process	83	1.8	3.27e-07	0.00014
regulation of developmental process	46	2.3	4.74e-07	0.000175
tissue development	38	2.52	5.95e-07	0.000213
multicellular organismal process	100	1.63	1.26e-06	0.000437
response to stimulus	151	1.45	1.42e-06	0.000477
regulation of cell population proliferation	32	2.61	2.04e-06	0.000665
cell migration	28	2.83	2.13e-06	0.000674
cell surface receptor signaling pathway	54	1.96	4.58e-06	0.00141
cell motility	29	2.58	7.71e-06	0.00231
regulation of macromolecule metabolic process	120	1.49	8.49e-06	0.00241
animal organ development	49	2.01	8.92e-06	0.00247
regulation of signaling receptor activity	9	7.51	9.27e-06	0.00251
enzyme-linked receptor protein signaling pathway	26	2.68	1.22e-05	0.00323
regulation of metabolic process	126	1.44	1.65e-05	0.00425
anatomical structure morphogenesis	47	1.98	1.86e-05	0.00448
regulation of transmembrane receptor protein serine/threonine kinase signaling pathway	14	4.14	1.84e-05	0.00453
positive regulation of biological process	100	1.53	2.15e-05	0.00507
cellular aromatic compound metabolic process	23	0.47	2.26e-05	0.00523
organic cyclic compound metabolic process	25	0.48	2.49e-05	0.00563
positive regulation of cellular process	90	1.57	2.59e-05	0.00574
nucleobase-containing compound metabolic process	21	0.45	2.66e-05	0.00579
regulation of locomotion	22	2.8	2.99e-05	0.00638
positive regulation of multicellular organismal process	29	2.39	3.12e-05	0.00653
response to chemical	60	1.77	3.29e-05	0.00676
positive regulation of cell population proliferation	21	2.83	3.99e-05	0.00725
regulation of BMP signaling pathway	9	6.15	3.82e-05	0.0073
heterocycle metabolic process	23	0.47	3.93e-05	0.00739
G protein-coupled receptor signaling pathway	32	2.24	4.14e-05	0.00741
regulation of protein phosphorylation	26	2.54	4.7e-05	0.00815
regulation of cellular response to growth factor stimulus	13	4.04	4.65e-05	0.00818
ERBB2 signaling pathway	4	30.05	5.07e-05	0.00865
regulation of cell migration	20	2.82	6.14e-05	0.0102
regulation of DNA-templated transcription	77	1.59	6.42e-05	0.0105
cellular localization	15	0.41	6.72e-05	0.0106
positive regulation of signaling receptor activity	5	14.45	7.44e-05	0.0113
gastrulation with mouth forming second	5	14.45	7.44e-05	0.0115
cellular response to chemical stimulus	43	1.91	7.99e-05	0.012
regulation of biological quality	56	1.72	0.000111	0.0158
osteoblast differentiation	7	7.3	0.000108	0.0158
regulation of catalytic activity	39	1.98	0.000113	0.0158
peptidyl-tyrosine dephosphorylation	6	9.02	0.000125	0.0171
regulation of cell adhesion	17	2.96	0.00013	0.0175
transmembrane receptor protein serine/threonine kinase signaling pathway	12	3.85	0.000135	0.0181
negative regulation of immune effector process	6	8.67	0.00015	0.0194
muscle tissue development	12	3.76	0.000168	0.0205
positive regulation of miRNA transcription	5	11.74	0.000166	0.0206
cellular process	309	1.16	0.000163	0.0208
face development	5	11.74	0.000166	0.0209
response to corticotropin-releasing hormone	4	18.78	0.000187	0.0221
response to lipopolysaccharide	9	4.9	0.000183	0.0221
response to oxygen-containing compound	28	2.18	0.000193	0.0226
DNA metabolic process	1	0.08	0.000209	0.0241
metabolic process	109	0.75	0.000233	0.0264
primary metabolic process	95	0.73	0.00026	0.0291
sensory organ development	16	2.86	0.000285	0.0313
macromolecule localization	13	0.42	0.000301	0.0324
BMP signaling pathway	8	5.09	0.000329	0.0338
regulation of humoral immune response	4	15.03	0.000363	0.037
protein localization	9	0.37	0.000446	0.043
wound healing	10	3.87	0.000465	0.0437
response to wounding	11	3.53	0.000506	0.0438
organic substance metabolic process	104	0.75	0.000501	0.0444
regulation of phosphorus metabolic process	28	2.05	0.000497	0.0444
positive regulation of fibroblast proliferation	4	13.66	0.000485	0.0445
regulation of cardiocyte differentiation	4	13.66	0.000485	0.0449
animal organ morphogenesis	21	2.36	0.000494	0.0449
regulation of trans-synaptic signaling	13	3.09	0.000532	0.0454
positive regulation of signaling	32	1.95	0.00055	0.0455
modulation of chemical synaptic transmission	13	3.09	0.000532	0.0458
regulation of immune effector process	9	4.17	0.000541	0.0458
positive regulation of cell communication	32	1.95	0.00055	0.0458
chemotaxis	17	2.59	0.000559	0.046
extracellular structure organization	12	3.27	0.000548	0.046
regulation of fibroblast proliferation	5	8.54	0.000578	0.0468
positive regulation of cell adhesion	11	3.47	0.000577	0.0471
PANTHER GO-Molecular Function
DNA-binding transcription factor activity, RNA polymerase II-specific	53	2.32	4.17e-08	0.000158
transcription regulatory region nucleic acid binding	51	2.07	2.13e-06	0.000897
molecular_function	370	1.16	1.14e-06	0.00108
sequence-specific DNA binding	56	2.03	1.01e-06	0.00127
RNA polymerase II cis-regulatory region sequence-specific DNA binding	43	2.17	5.03e-06	0.00146
structural constituent of cytoskeleton	13	5.09	4.94e-06	0.00156
double-stranded DNA binding	52	1.95	8.43e-06	0.00228
signaling receptor binding	41	2.06	2.65e-05	0.00626
transmembrane signaling receptor activity	41	2.01	5.56e-05	0.0124
DNA-binding transcription activator activity, RNA polymerase II-specific	14	3.48	0.000104	0.0219
molecular transducer activity	45	1.86	0.000139	0.025
DNA-binding transcription activator activity	14	3.42	0.000126	0.0252
signaling receptor regulator activity	23	2.47	0.000172	0.0295
receptor ligand activity	22	2.5	0.000228	0.0375
protein tyrosine/threonine phosphatase activity	4	16.7	0.000265	0.0385
MAP kinase tyrosine phosphatase activity	4	16.7	0.000265	0.0401
molecular function regulator activity	54	1.69	0.000295	0.0414
protein tyrosine kinase activator activity	4	15.03	0.000363	0.0491
PANTHER GO-Cellular component
cell periphery	136	1.73	1.06e-10	1.62e-07
extracellular region	73	2.15	1.94e-09	1.49e-06
extracellular space	56	2.16	1.56e-07	5.96e-05
plasma membrane	113	1.64	1.35e-07	6.89e-05
intermediate filament	14	4.92	3.09e-06	0.000945
intermediate filament cytoskeleton	14	4.53	7.21e-06	0.00184
cellular anatomical entity	394	1.11	2.66e-05	0.00581
cellular_component	397	1.11	3.48e-05	0.00667
membrane-bounded organelle	150	0.77	4.89e-05	0.00681
ribonucleoprotein complex	1	0.07	4.73e-05	0.00724
protein-containing complex	61	0.64	5.69e-05	0.00726
intracellular membrane-bounded organelle	146	0.78	0.000144	0.017
organelle	180	0.81	0.000245	0.025
intracellular organelle	175	0.81	0.000239	0.0262
