# Supplementary material for: Transcriptomic analyses of host-virus interactions during in vitro infection with wild-type and glycoprotein g-deficient (ΔgG) strains of ILTV in primary and continuous cell cultures
Source: PLoS One. 2024 Oct 11;19(10):e0311874. doi: 10.1371/journal.pone.0311874 (PMC11469545; doi:10.1371/journal.pone.0311874)
Supplement: S9 Table — (XLSX) [file pone.0311874.s011.xlsx]

## Sheet: S11 Table
S11 Table. Gene ontologies enriched with the genes upregulated in CEK cells at 12 hours post inoculation with CSW-1 ILTV.
GO category	Number of genes	Fold enrichment	P-value	FDR
PANTEHR GO-Biological Process
biological regulation	528	1.38	1.42e-19	1.58e-15
regulation of biological process	504	1.39	1.84e-18	1.02e-14
regulation of cellular process	470	1.4	1.65e-17	6.09e-14
cell communication	247	1.62	6.78e-14	1.5e-10
signaling	243	1.63	5.44e-14	1.51e-10
signal transduction	229	1.63	3e-13	5.54e-10
developmental process	203	1.64	7.23e-12	1.15e-08
multicellular organismal process	209	1.62	8.33e-12	1.15e-08
anatomical structure development	185	1.65	4.3e-11	5.31e-08
nitrogen compound metabolic process	161	0.65	7.05e-11	7.11e-08
regulation of transcription by RNA polymerase II	141	1.76	3.12e-10	2.66e-07
organic substance metabolic process	200	0.69	2.91e-10	2.69e-07
G protein-coupled receptor signaling pathway	71	2.37	4.57e-10	3.62e-07
primary metabolic process	187	0.68	7.06e-10	5.22e-07
cellular nitrogen compound metabolic process	58	0.5	9.03e-10	5.89e-07
metabolic process	217	0.71	8.91e-10	6.18e-07
macromolecule metabolic process	143	0.65	4.38e-09	2.7e-06
gene expression	21	0.34	4.8e-09	2.8e-06
positive regulation of biological process	206	1.5	7.84e-09	4.14e-06
cellular response to stimulus	257	1.41	1.22e-08	5.87e-06
response to stimulus	299	1.36	1.17e-08	5.91e-06
cell surface receptor signaling pathway	105	1.82	2.33e-08	1.03e-05
regulation of nucleobase-containing compound metabolic process	180	1.53	2.71e-08	1.16e-05
central nervous system development	42	2.76	3.28e-08	1.35e-05
regulation of biosynthetic process	178	1.53	4.36e-08	1.61e-05
nucleobase-containing compound metabolic process	49	0.5	4.73e-08	1.69e-05
regulation of gene expression	199	1.48	5.53e-08	1.92e-05
cellular aromatic compound metabolic process	54	0.52	6.04e-08	1.97e-05
regulation of primary metabolic process	228	1.43	5.91e-08	1.99e-05
heterocycle metabolic process	53	0.52	6.75e-08	2.08e-05
regulation of metabolic process	253	1.38	1.15e-07	3.27e-05
cell fate commitment	27	3.45	2.01e-07	5.43e-05
organic cyclic compound metabolic process	60	0.55	2.18e-07	5.76e-05
cellular metabolic process	150	0.7	5.17e-07	0.000125
regulation of multicellular organismal process	88	1.8	5.8e-07	0.000137
cellular response to chemical stimulus	85	1.8	8.01e-07	0.000185
cellular response to endogenous stimulus	56	2.11	9.63e-07	0.000218
RNA processing	8	0.25	1.15e-06	0.000254
response to endogenous stimulus	60	2.02	1.42e-06	0.000303
head development	29	2.92	1.57e-06	0.000323
cellular response to oxygen-containing compound	44	2.3	1.55e-06	0.000324
organonitrogen compound biosynthetic process	21	0.4	1.69e-06	0.00034
response to oxygen-containing compound	55	2.04	3.08e-06	0.000599
anatomical structure morphogenesis	86	1.72	3.26e-06	0.000612
organonitrogen compound metabolic process	123	0.69	3.22e-06	0.000616
regulation of signaling	118	1.57	3.64e-06	0.000672
brain development	27	2.9	4.05e-06	0.000736
regulation of response to stimulus	128	1.52	6.04e-06	0.00108
regulation of cell communication	117	1.56	6.15e-06	0.00108
chemokine-mediated signaling pathway	12	5.81	6.71e-06	0.00114
regulation of biological quality	108	1.58	7.67e-06	0.00127
intracellular transport	18	0.4	7.66e-06	0.00129
translation	1	0.07	8.49e-06	0.00138
leukocyte chemotaxis	12	5.51	1.05e-05	0.00168
anatomical structure formation involved in morphogenesis	40	2.23	1.24e-05	0.00193
positive regulation of cellular process	169	1.41	1.26e-05	0.00195
embryonic morphogenesis	30	2.55	1.38e-05	0.00209
DNA repair	2	0.12	1.5e-05	0.00224
positive regulation of transcription by RNA polymerase II	52	1.97	1.61e-05	0.00231
response to chemokine	12	5.24	1.6e-05	0.00233
embryo development	37	2.25	1.81e-05	0.00257
positive regulation of multicellular organismal process	50	1.96	1.95e-05	0.00274
circulatory system development	39	2.16	2.43e-05	0.00336
blood vessel morphogenesis	23	2.82	2.95e-05	0.00395
regulation of cell population proliferation	50	1.94	3.12e-05	0.00412
cell chemotaxis	16	3.63	3.56e-05	0.00454
reproductive system development	15	3.73	4.68e-05	0.00564
protein metabolic process	99	0.69	4.83e-05	0.0057
macromolecule modification	63	0.63	5.28e-05	0.00611
tissue development	57	1.8	5.48e-05	0.00627
muscle organ development	17	3.27	6.38e-05	0.00708
positive regulation of cell population proliferation	34	2.18	6.35e-05	0.00712
DNA metabolic process	7	0.28	6.81e-05	0.00748
gonad development	13	3.95	9.06e-05	0.00939
sensory organ development	28	2.39	9.59e-05	0.00967
antimicrobial humoral immune response mediated by antimicrobial peptide	7	8.36	9.58e-05	0.00975
amide metabolic process	9	0.33	0.000102	0.0102
leukocyte migration	13	3.88	0.000105	0.0103
regulation of programmed cell death	48	1.87	0.000109	0.0105
biosynthetic process	57	0.62	0.00013	0.012
positive regulation of response to stimulus	70	1.64	0.00013	0.0121
negative regulation of programmed cell death	31	2.2	0.00013	0.0122
cellular response to lipid	19	2.81	0.000147	0.0135
immune system process	66	1.66	0.00015	0.0136
adenylate cyclase-modulating G protein-coupled receptor signaling pathway	23	2.54	0.000163	0.0146
negative regulation of cellular process	135	1.39	0.000168	0.0149
organic substance biosynthetic process	56	0.63	0.000177	0.0155
response to external stimulus	67	1.63	0.000191	0.0163
mRNA processing	2	0.14	0.000191	0.0164
endocrine system development	11	4.19	0.000198	0.0165
camera-type eye development	19	2.74	0.000195	0.0165
system process	54	1.74	0.000214	0.0175
tube development	30	2.16	0.000216	0.0176
response to chemical	104	1.46	0.000221	0.0179
regulation of transmembrane receptor protein serine/threonine kinase signaling pathway	19	2.68	0.000256	0.0206
protein-containing complex organization	26	0.52	0.00028	0.0222
protein modification process	60	0.65	0.00029	0.0228
mesenchyme development	18	2.73	0.000298	0.0233
positive regulation of transmembrane receptor protein serine/threonine kinase signaling pathway	12	3.58	0.000364	0.0268
cellular response to biotic stimulus	11	3.86	0.000364	0.0269
protein localization to organelle	5	0.26	0.000369	0.027
ribonucleoprotein complex biogenesis	4	0.24	0.000438	0.0313
defense response	37	1.9	0.000474	0.0335
regulation of immune system process	43	1.81	0.000484	0.034
inflammatory response	20	2.52	0.000506	0.0353
response to oxidative stress	15	2.86	0.000611	0.0408
SMAD protein signal transduction	11	3.58	0.000634	0.0411
enzyme-linked receptor protein signaling pathway	38	1.86	0.000632	0.0415
negative regulation of biological process	150	1.32	0.000644	0.0415
cellular localization	48	0.63	0.000653	0.0419
adenylate cyclase-activating G protein-coupled receptor signaling pathway	16	2.7	0.0007	0.0444
transmembrane receptor protein serine/threonine kinase signaling pathway	17	2.6	0.000711	0.0448
regionalization	23	2.26	0.000721	0.0452
mRNA metabolic process	6	0.31	0.00074	0.0456
positive regulation of signaling	56	1.63	0.00078	0.0473
positive regulation of cell communication	56	1.63	0.00078	0.0475
positive regulation of phosphorylation	33	1.93	0.000818	0.049
positive regulation of intracellular signal transduction	35	1.89	0.000817	0.0492
PANTHER GO-Sim Molecular Function
DNA-binding transcription factor activity, RNA polymerase II-specific	111	2.31	8.63e-15	1.63e-11
RNA polymerase II transcription regulatory region sequence-specific DNA binding	112	2.32	5.19e-15	1.96e-11
transcription regulatory region nucleic acid binding	112	2.17	3.61e-13	3.42e-10
double-stranded DNA binding	116	2.07	1.66e-12	6.29e-10
sequence-specific DNA binding	117	2.02	5.66e-12	1.95e-09
molecular transducer activity	97	1.91	7.78e-09	2.26e-06
signaling receptor activity	97	1.91	7.78e-09	2.45e-06
DNA binding	137	1.63	6.59e-08	1.78e-05
signaling receptor regulator activity	48	2.46	9.21e-08	2.18e-05
receptor ligand activity	46	2.5	1.27e-07	2.67e-05
signaling receptor binding	75	1.8	4.5e-06	0.000811
oxidoreduction-driven active transmembrane transporter activity	9	8.48	8.65e-06	0.00149
G protein-coupled receptor binding	25	2.87	1.04e-05	0.00171
RNA binding	20	0.43	2.09e-05	0.00329
electron transfer activity	10	5.78	4.09e-05	0.00594
catalytic activity, acting on a nucleic acid	8	0.3	5.27e-05	0.00739
tubulin binding	1	0.08	8.29e-05	0.0112
DNA-binding transcription activator activity, RNA polymerase II-specific	22	2.61	0.000122	0.0159
active transmembrane transporter activity	33	2.13	0.000153	0.0193
DNA-binding transcription activator activity	22	2.56	0.000224	0.0265
structural constituent of chromatin	8	5.73	0.000253	0.0281
molecular function activator activity	61	1.65	0.000347	0.0375
PANTHER GO-Cellular Component
extracellular region	137	1.92	2.35e-12	3.6e-09
extracellular space	106	1.95	4.8e-10	2.45e-07
intracellular anatomical structure	441	0.81	4.58e-10	3.5e-07
membrane-bounded organelle	319	0.78	2.29e-08	5.84e-06
intracellular protein-containing complex	7	0.2	2.19e-08	6.71e-06
cytoplasm	297	0.77	1.95e-08	7.45e-06
cell periphery	234	1.42	5.34e-08	1.17e-05
organelle	376	0.81	6.79e-08	1.3e-05
intracellular membrane-bounded organelle	308	0.79	8.34e-08	1.42e-05
intracellular organelle	368	0.81	2.19e-07	3.35e-05
plasma membrane	203	1.4	1.17e-06	0.00015
ribonucleoprotein complex	6	0.21	1.1e-06	0.000153
endomembrane system	69	0.6	3.35e-06	0.000394
nuclear protein-containing complex	19	0.4	5.46e-06	0.000598
protein-containing complex	146	0.73	1.8e-05	0.00183
microtubule cytoskeleton	13	0.36	2.47e-05	0.00236
catalytic complex	36	0.54	6.78e-05	0.00611
transferase complex	13	0.39	0.000103	0.0088
membrane-enclosed lumen	58	0.65	0.000442	0.0294
endoplasmic reticulum	25	0.52	0.000388	0.0297
cytosol	51	0.63	0.000382	0.0307
intracellular organelle lumen	58	0.65	0.000442	0.0308
nucleosome	9	4.48	0.000494	0.0315
mitochondrion	32	0.57	0.000603	0.0369
