# Supplementary material for: Transcriptomic analyses of host-virus interactions during in vitro infection with wild-type and glycoprotein g-deficient (ΔgG) strains of ILTV in primary and continuous cell cultures
Source: PLoS One. 2024 Oct 11;19(10):e0311874. doi: 10.1371/journal.pone.0311874 (PMC11469545; doi:10.1371/journal.pone.0311874)
Supplement: S10 Table — (XLSX) [file pone.0311874.s012.xlsx]

## Sheet: S12 Table
S12 Table. Gene ontologies enriched with the genes upregulated in CEK cells at 12 hours post inoculation with ∆gG ILTV.
GO category	Number of genes	Fold enrichment	P-value	FDR
PANTHER GO-Biological Process
biological regulation	240	1.37	1.51e-09	1.67e-05
regulation of biological process	226	1.36	2.69e-08	0.000149
multicellular organismal process	102	1.73	5.08e-08	0.000188
nitrogen compound metabolic process	66	0.58	8.72e-08	0.000242
response to endogenous stimulus	37	2.71	1.2e-07	0.000266
macromolecule metabolic process	56	0.56	2.03e-07	0.000375
anatomical structure development	88	1.72	7.13e-07	0.000878
cellular response to endogenous stimulus	33	2.71	6.06e-07	0.00096
signaling	109	1.6	8.75e-07	0.000971
regulation of cellular process	206	1.34	7.03e-07	0.000975
signal transduction	103	1.6	1.81e-06	0.00143
cell surface receptor signaling pathway	54	2.04	1.64e-06	0.00151
cell communication	110	1.57	1.57e-06	0.00158
developmental process	93	1.64	2.15e-06	0.00159
primary metabolic process	82	0.65	3.54e-06	0.00245
immune system process	40	2.2	6.48e-06	0.00399
positive regulation of biological process	98	1.56	1.06e-05	0.00588
organic substance metabolic process	91	0.68	1.13e-05	0.00597
chemokine-mediated signaling pathway	8	8.46	1.35e-05	0.00623
cellular response to chemical stimulus	44	2.04	1.34e-05	0.00647
metabolic process	98	0.7	1.53e-05	0.00652
regulation of metabolic process	122	1.45	1.47e-05	0.00654
organonitrogen compound metabolic process	48	0.59	1.78e-05	0.00704
regulation of multicellular organismal process	45	2.01	1.73e-05	0.00712
regulation of transcription by RNA polymerase II	64	1.75	1.9e-05	0.00728
cellular nitrogen compound metabolic process	26	0.49	2.17e-05	0.00804
response to chemokine	8	7.63	2.58e-05	0.00843
regulation of signaling	61	1.77	2.47e-05	0.00856
regulation of cell communication	61	1.77	2.41e-05	0.00861
regulation of response to stimulus	66	1.71	2.96e-05	0.00937
protein metabolic process	36	0.55	3.3e-05	0.0102
regulation of primary metabolic process	108	1.48	3.61e-05	0.0108
carbohydrate derivative metabolic process	2	0.13	5.03e-05	0.0133
cellular response to organic substance	34	2.17	4.67e-05	0.0133
G protein-coupled receptor signaling pathway	31	2.26	4.88e-05	0.0135
central nervous system development	20	2.87	5e-05	0.0135
gene expression	9	0.32	5.47e-05	0.0141
nucleobase-containing compound metabolic process	21	0.47	7.63e-05	0.0192
regulation of nucleobase-containing compound metabolic process	83	1.54	9.91e-05	0.0244
RNA processing	2	0.14	0.000105	0.0254
lymphocyte migration	6	9.03	0.000121	0.0287
regulation of biosynthetic process	82	1.53	0.000128	0.0295
regulation of signal transduction	52	1.74	0.000131	0.0296
SMAD protein signal transduction	8	5.69	0.000164	0.033
regulation of hormone levels	15	3.17	0.000155	0.033
regulation of gene expression	91	1.47	0.000187	0.034
sensory organ development	16	2.98	0.000184	0.034
reproductive system development	9	4.89	0.000183	0.0344
heterocycle metabolic process	24	0.51	0.00021	0.0364
gonad development	8	5.3	0.000253	0.04
negative regulation of smooth muscle contraction	3	39.11	0.000291	0.0431
positive regulation of cellular process	82	1.49	0.000288	0.0431
leukocyte migration	8	5.21	0.00028	0.0431
cellular response to stimulus	115	1.38	0.000299	0.0437
response to stimulus	134	1.34	0.00032	0.0455
macromolecule modification	24	0.52	0.000348	0.047
cell chemotaxis	9	4.46	0.000344	0.0477
transmembrane receptor protein serine/threonine kinase signaling pathway	11	3.68	0.000364	0.0487
PANTHER GO-Molecular Function
RNA polymerase II transcription regulatory region sequence-specific DNA binding	50	2.26	1.75e-07	0.000331
sequence-specific double-stranded DNA binding	51	2.09	1.8e-06	0.000619
double-stranded DNA binding	53	2.07	1.16e-06	0.000733
cytokine activity	16	4.78	8.4e-07	0.00106
signaling receptor binding	42	2.2	3.64e-06	0.00106
signaling receptor activator activity	25	2.94	3.94e-06	0.00107
chemokine activity	6	10.2	6.78e-05	0.0151
structural constituent of chromatin	6	9.39	0.000101	0.0212
growth factor activity	11	4.26	0.000112	0.0223
DNA binding	63	1.64	0.000173	0.0298
molecular transducer activity	43	1.85	0.000166	0.0299
signaling receptor activity	43	1.85	0.000166	0.0314
PANTHER GO-Cellular Component
catalytic complex	11	0.36	7.36e-05	0.0376
extracellular space	51	2.05	2.5e-06	0.00192
extracellular region	64	1.96	6.01e-07	0.000919
