# Supplementary material for: Transcriptomic analyses of host-virus interactions during in vitro infection with wild-type and glycoprotein g-deficient (ΔgG) strains of ILTV in primary and continuous cell cultures
Source: PLoS One. 2024 Oct 11;19(10):e0311874. doi: 10.1371/journal.pone.0311874 (PMC11469545; doi:10.1371/journal.pone.0311874)
Supplement: S11 Table — (XLSX) [file pone.0311874.s013.xlsx]

## Sheet: S13 Table
S13 Table. Gene ontologies enriched with the genes downregulated in LMH cells at 12 hours post inoculation with CSW-1 ILTV.
GO category	Number of genes	Fold enrichment	P-value	FDR
PANTHER GO-Biological Process
retinoid metabolic process	10	5.59	5.87e-05	0.026
coagulation	17	4.93	7.14e-07	0.00158
blood coagulation	17	4.93	7.14e-07	0.00113
regulation of body fluid levels	21	4.16	3.95e-07	0.0011
response to wounding	22	2.95	2.75e-05	0.0153
negative regulation of hydrolase activity	19	2.92	0.000106	0.0404
lipid catabolic process	25	2.48	0.000112	0.0413
organic anion transport	33	2.44	1.53e-05	0.0106
organic acid metabolic process	65	1.93	2.41e-06	0.00267
lipid metabolic process	75	1.71	2.4e-05	0.014
small molecule metabolic process	101	1.6	9.62e-06	0.00889
cellular nitrogen compound metabolic process	88	0.66	2.35e-05	0.0145
nucleic acid metabolic process	50	0.54	2.16e-06	0.00266
RNA metabolic process	33	0.5	1.09e-05	0.00866
gene expression	33	0.47	1.47e-06	0.00204
RNA processing	9	0.24	1.22e-07	0.00135
translation	3	0.17	9.26e-05	0.0367
ncRNA processing	3	0.16	2.15e-05	0.014
ncRNA metabolic process	3	0.12	2.77e-07	0.00102
ribosome biogenesis	1	0.07	3.7e-05	0.0196
ribonucleoprotein complex biogenesis	1	0.05	2.54e-07	0.00141
PANTHER GO-Molecular Function
structural molecule activity	6	0.21	5.16e-07	0.00195
RNA binding	22	0.41	2.12e-06	0.00402
nucleic acid binding	104	0.67	1.01e-05	0.00953
oxidoreductase activity	69	1.81	8.73e-06	0.011
catalytic activity	364	1.23	1.76e-05	0.0133
oxidoreductase activity, acting on CH-OH group of donors	20	3.01	4.77e-05	0.03
PANTHER GO-Cellular component
protein-containing complex	139	0.61	1.11e-11	1.7e-08
ribonucleoprotein complex	5	0.15	8.05e-09	4.11e-06
nucleus	184	0.69	7.37e-09	5.64e-06
membrane-enclosed lumen	52	0.51	4.97e-08	9.52e-06
nuclear lumen	39	0.46	2.51e-08	9.59e-06
intracellular membrane-bounded organelle	355	0.79	3.15e-08	9.64e-06
nuclear protein-containing complex	19	0.35	9.49e-08	1.61e-05
intracellular organelle	429	0.83	4.49e-07	6.88e-05
membrane-bounded organelle	384	0.82	1.77e-06	0.000226
organelle	446	0.84	1.67e-06	0.000232
mitochondrial protein-containing complex	0	< 0.01	4.85e-06	0.000571
nucleolus	5	0.24	6.76e-05	0.0069
organelle envelope	15	0.42	0.000166	0.0141
intracellular anatomical structure	555	0.89	0.000183	0.0147
envelope	15	0.42	0.000166	0.0149
ribosomal subunit	0	< 0.01	0.000265	0.0193
ribosome	1	0.09	0.00036	0.024
transcription regulator complex	4	0.23	0.000432	0.0276
catalytic complex	47	0.62	0.000501	0.0307
membrane protein complex	30	0.56	0.00073	0.043
