# Supplementary material for: Transcriptomic analyses of host-virus interactions during in vitro infection with wild-type and glycoprotein g-deficient (ΔgG) strains of ILTV in primary and continuous cell cultures
Source: PLoS One. 2024 Oct 11;19(10):e0311874. doi: 10.1371/journal.pone.0311874 (PMC11469545; doi:10.1371/journal.pone.0311874)
Supplement: S12 Table — (XLSX) [file pone.0311874.s014.xlsx]

## Sheet: S14 Table
S14 Table. Gene ontologies enriched with the genes downregulated in LMH cells at 12 hours post inoculation with ∆gG ILTV.
GO category	Number of genes	Fold enrichment	P-value	FDR
PANTHER GO-Biological process
organic acid metabolic process	36	3.14	4.66e-09	5.16e-05
small molecule biosynthetic process	23	3.84	1.16e-07	0.000321
small molecule metabolic process	49	2.28	1.64e-07	0.000364
nucleic acid metabolic process	8	0.26	9e-07	0.00166
lipid metabolic process	36	2.4	2.46e-06	0.00303
gene expression	5	0.21	4.5e-06	0.00454
negative regulation of hydrolase activity	12	5.41	5.75e-06	0.00532
carbohydrate biosynthetic process	9	6.67	1.91e-05	0.0132
gluconeogenesis	6	12.53	2.27e-05	0.0133
organic anion transport	16	3.47	3.24e-05	0.0179
carboxylic acid transport	14	3.81	3.92e-05	0.0198
organic acid transport	14	3.78	4.16e-05	0.0201
cellular lipid metabolic process	28	2.34	5.27e-05	0.0244
RNA metabolic process	6	0.27	5.71e-05	0.0254
biological_process	320	1.12	6.18e-05	0.0254
small molecule catabolic process	14	3.59	7e-05	0.0277
negative regulation of proteolysis	10	4.46	0.000151	0.0494
macromolecule metabolic process	55	0.65	0.000148	0.0497
PANTHER GO-Molecular function
oxidoreductase activity	36	2.78	8.9e-08	0.000337
transporter activity	44	2.06	9.72e-06	0.00919
transmembrane transporter activity	41	2.1	1.23e-05	0.00927
molecular_function	303	1.16	8.73e-06	0.0165
peptidase inhibitor activity	10	5.16	4.94e-05	0.0311
primary amine oxidase activity	4	22.98	8.76e-05	0.0473
PANTHER GO-Cellular Component
nucleus	39	0.43	3.18e-11	4.87e-08
organelle	128	0.71	1.19e-07	9.14e-05
intracellular membrane-bounded organelle	103	0.67	1.93e-07	9.87e-05
intracellular organelle	125	0.71	2.58e-07	9.89e-05
membrane-bounded organelle	110	0.69	5.32e-07	0.000163
protein-containing complex	43	0.55	3.46e-06	0.000884
nuclear lumen	8	0.27	4.87e-06	0.00107
nuclear protein-containing complex	3	0.16	2.35e-05	0.0045
membrane	160	1.32	4.28e-05	0.00728
membrane-enclosed lumen	14	0.4	6.3e-05	0.00804
extracellular region	48	1.73	0.000325	0.0355
extracellular space	39	1.84	0.000441	0.0422
intracellular anatomical structure	176	0.83	0.000417	0.0426
