# Supplementary material for: Transcriptomic analyses of host-virus interactions during in vitro infection with wild-type and glycoprotein g-deficient (ΔgG) strains of ILTV in primary and continuous cell cultures
Source: PLoS One. 2024 Oct 11;19(10):e0311874. doi: 10.1371/journal.pone.0311874 (PMC11469545; doi:10.1371/journal.pone.0311874)
Supplement: S13 Table — (XLSX) [file pone.0311874.s015.xlsx]

## Sheet: S15 Table
S15 Table. Gene ontologies enriched with the genes downregulated in CEK cells at 12 hours post inoculation with CSW1 ILTV.
GO category	Number of genes	Fold enrichment	P-value	FDR
PANTHER GO-Biological Process
intermediate filament-based process	14	8.96	5.44e-09	2.01e-05
neuron differentiation	42	2.75	1.53e-08	2.82e-05
intermediate filament cytoskeleton organization	14	8.96	5.44e-09	3.01e-05
anatomical structure development	107	1.74	2.58e-08	4.09e-05
cell morphogenesis	31	3.09	1.13e-07	0.000114
supramolecular fiber organization	32	2.97	1.7e-07	0.000145
cellular nitrogen compound metabolic process	28	0.44	2.73e-07	0.000202
developmental process	111	1.63	3.07e-07	0.000213
epithelial cell differentiation	20	4	5.72e-07	0.000373
epidermis development	12	6.87	7.99e-07	0.000492
nucleobase-containing compound metabolic process	22	0.41	9.57e-07	0.000559
cell projection organization	42	2.32	1.15e-06	0.000605
heterocycle metabolic process	24	0.43	1.13e-06	0.000629
cellular aromatic compound metabolic process	25	0.44	1.39e-06	0.000672
cell-cell adhesion	23	3.1	4.73e-06	0.00175
multicellular organismal process	109	1.54	6.32e-06	0.00219
anatomical structure morphogenesis	53	1.94	1.16e-05	0.00366
cytoskeleton organization	49	1.98	1.2e-05	0.0037
eye development	16	3.68	2.01e-05	0.00573
sensory system development	16	3.58	2.75e-05	0.00744
organic cyclic compound metabolic process	31	0.52	3.37e-05	0.00868
tissue development	37	2.13	4.07e-05	0.0103
cell migration	27	2.37	7.25e-05	0.0175
gene expression	13	0.39	7.58e-05	0.0179
regulation of locomotion	23	2.54	8.58e-05	0.0194
cell adhesion	32	2.19	8.41e-05	0.0194
regulation of cell motility	22	2.55	0.000115	0.0255
cellular component morphogenesis	24	2.48	0.00012	0.0262
ribonucleoprotein complex biogenesis	0	0.01	0.000209	0.0438
PANTHER GO-Molecular Function
RNA binding	6	0.23	6.01e-06	0.0227
PANTHER GO-Cellular Component
protein-containing complex	67	0.61	2.69e-06	0.00206
keratin filament	8	11.35	2.51e-06	0.00384
membrane	219	1.29	1.72e-05	0.00878
ribonucleoprotein complex	2	0.13	5.11e-05	0.0196
intermediate filament cytoskeleton	13	3.66	0.000125	0.0318
