# Supplementary material for: Transcriptomic analyses of host-virus interactions during in vitro infection with wild-type and glycoprotein g-deficient (ΔgG) strains of ILTV in primary and continuous cell cultures
Source: PLoS One. 2024 Oct 11;19(10):e0311874. doi: 10.1371/journal.pone.0311874 (PMC11469545; doi:10.1371/journal.pone.0311874)
Supplement: S14 Table — (XLSX) [file pone.0311874.s016.xlsx]

## Sheet: S16 Table
S16 Table. Upregulated host gens in LMH cells at 12 hours post inoculation with CSW-1 ILTV
Gene ID	Base mean	log2 (FC)	StdErr	Wald-Stats	P-value	P-adj	Chromosome	Start	End	Strand	Feature	Gene name*
ENSGALG00000045052	551.673	10.3317	0.58549	17.6463	1.087e-69	2.8319e-68	1	174520440	174521798	+	protein_coding	mab-21 like 1
ENSGALG00000036258	9406.5	9.79751	0.201794	48.5519	0	0	1	167019706	167023223	+	protein_coding	protocadherin 8
ENSGALG00000052201	60.2716	9.46583	0.915026	10.3449	4.41503e-25	3.73016e-24	5	7334646	7335717	-	protein_coding	NIL
ENSGALG00000016154	330.411	8.83611	0.649625	13.6018	3.90447e-42	5.69056e-41	2	147999991	148001344	-	protein_coding	activity regulated cytoskeleton associated protein
ENSGALG00000052502	68.5577	8.58861	0.893616	9.61107	7.17968e-22	5.34855e-21	13	2324429	2325482	-	protein_coding	NIL
ENSGALG00000016086	137.856	8.56933	0.538916	15.9011	6.23087e-57	1.28914e-55	4	89672385	89673546	+	protein_coding	early growth response 4
ENSGALG00000035569	57.4031	8.47941	0.689703	12.2943	9.71941e-35	1.14449e-33	2	96511483	96522203	+	protein_coding	melanocortin 2 receptor
ENSGALG00000008085	114.07	8.07377	0.624593	12.9265	3.19207e-38	4.16101e-37	15	11407142	11411892	-	protein_coding	neurofilament heavy polypeptide
ENSGALG00000033635	2422.73	8.03328	0.185411	43.3268	0	0	8	10713266	10722126	+	protein_coding	prostaglandin-endoperoxide synthase 2
ENSGALG00000040342	3371.5	7.88032	0.158765	49.6352	0	0	1	104340406	104345964	-	protein_coding	ADAM metallopeptidase with thrombospondin type 1 motif 1
ENSGALG00000037437	561.154	7.60948	0.249564	30.4911	3.41505e-204	3.58932e-202	22	1507942	1510090	+	protein_coding	early growth response 3
ENSGALG00000030005	107.157	7.46432	0.859155	8.68799	3.68922e-18	2.33986e-17	20	72047	75589	+	protein_coding	immunoglobulin superfamily member 1
ENSGALG00000026098	1739.32	7.45653	0.378296	19.7108	1.74047e-86	5.86309e-85	4	50937658	50940883	+	protein_coding	interleukin 8-like 2
ENSGALG00000014615	4329.34	7.34276	0.18899	38.8527	0	0	2	99519351	99618009	+	protein_coding	laminin subunit alpha 1
ENSGALG00000039817	763.535	7.24692	0.368641	19.6585	4.88917e-86	1.63801e-84	14	14405251	14405875	-	protein_coding	noggin 2
ENSGALG00000041280	1054.94	7.06711	0.17091	41.35	0	0	32	549341	554130	+	protein_coding	protein fosB-like
ENSGALG00000019552	969.244	6.96519	0.219407	31.7456	3.65272e-221	4.14719e-219	2	67665296	67674062	-	protein_coding	serpin family B member 2
ENSGALG00000026948	59.2797	6.8969	0.593044	11.6297	2.91282e-31	3.09864e-30	22	4084884	4104541	+	protein_coding	adducin 2
ENSGALG00000019802	46.5615	6.83673	0.785616	8.70238	3.24998e-18	2.06841e-17	26	784347	786593	+	protein_coding	pleckstrin homology like domain family A member 3
ENSGALG00000011668	636.83	6.76329	0.386964	17.4778	2.11362e-68	5.39193e-67	4	50925076	50928369	+	protein_coding	interleukin 8-like 1
ENSGALG00000054003	13.8103	6.71554	0.901486	7.44941	9.37573e-14	4.74801e-13	2	43924070	43925336	-	protein_coding	NIL
ENSGALG00000033535	246.475	6.58257	0.224002	29.3863	8.22461e-190	7.71812e-188	8	5981546	5987489	+	protein_coding	regulator of G-protein signaling 16
ENSGALG00000005263	1831.22	6.55237	0.173857	37.6883	0	0	14	6145955	6149345	-	protein_coding	SRY-box 8
ENSGALG00000005086	964.137	6.47581	0.341242	18.9772	2.63417e-80	8.198e-79	6	16341343	16349555	-	protein_coding	plasminogen activator, urokinase
ENSGALG00000028318	2330.06	6.45903	0.16393	39.4011	0	0	26	1599229	1602396	+	protein_coding	cyclin dependent kinase inhibitor 1A
ENSGALG00000016228	135.745	6.42944	0.632776	10.1607	2.96953e-24	2.44598e-23	1	113301914	113303342	-	protein_coding	nyctalopin
ENSGALG00000005140	5907.83	6.39352	0.102527	62.3597	0	0	11	11211166	11216791	+	protein_coding	RRAD, Ras related glycolysis inhibitor and calcium channel regulator
ENSGALG00000014725	6481.23	6.23586	0.0675557	92.3069	0	0	Z	18019410	18025319	-	protein_coding	polo like kinase 2
ENSGALG00000032687	19258.9	6.07396	0.0604885	100.415	0	0	5	13345326	13346837	+	protein_coding	pleckstrin homology like domain family A member 2
ENSGALG00000042356	786.431	6.00245	0.520298	11.5366	8.63074e-31	9.02987e-30	28	2836615	2844024	+	protein_coding	follistatin like 3
ENSGALG00000037841	138.861	5.93271	0.376903	15.7406	7.96221e-56	1.60053e-54	12	19261784	19486230	+	protein_coding	glutamate metabotropic receptor 7
ENSGALG00000039447	1598.33	5.93009	0.288851	20.5299	1.163e-93	4.30403e-92	27	7349548	7359237	-	protein_coding	keratin 23
ENSGALG00000008424	116.046	5.78092	0.583836	9.90161	4.09607e-23	3.21138e-22	1	1768772	1769795	-	protein_coding	calmodulin like 3
ENSGALG00000051038	4.27111	5.77555	1.08388	5.32858	9.89818e-08	3.31556e-07	5	6640159	6641221	+	protein_coding	NIL
ENSGALG00000042657	131.761	5.64791	0.870361	6.48916	8.63188e-11	3.64728e-10	2	2551902	2634749	-	protein_coding	Wnt family member 3A
ENSGALG00000043052	8.70245	5.5923	1.00265	5.57749	2.44012e-08	8.6012e-08	16	2662152	2664893	-	protein_coding	CD1b molecule
ENSGALG00000052968	3.09901	5.46696	1.14249	4.78511	1.70894e-06	5.17493e-06	5	6554255	6556838	+	protein_coding	NIL
ENSGALG00000026276	53.5156	5.38386	0.504079	10.6806	1.25474e-26	1.12797e-25	20	9927638	9930059	+	protein_coding	transcription factor 15 (basic helix-loop-helix)
ENSGALG00000016258	29.5825	5.33146	0.731082	7.29256	3.04116e-13	1.49362e-12	1	114353221	114397787	-	protein_coding	synaptotagmin like 5
ENSGALG00000003939	460.412	5.31971	0.663478	8.01791	1.07557e-15	6.02954e-15	28	4484818	4487194	-	protein_coding	Kruppel like factor 2
ENSGALG00000024136	16.6584	5.2904	0.843415	6.2726	3.55072e-10	1.43661e-09	25	2266371	2267965	-	protein_coding	beta-keratin
ENSGALG00000000081	34.9784	5.28032	0.413015	12.7848	1.99365e-37	2.54294e-36	16	2367596	2478250	+	protein_coding	interleukin 4 induced 1
ENSGALG00000039876	5.12557	5.27841	0.982445	5.37273	7.75541e-08	2.62071e-07	25	3283948	3287818	+	protein_coding	Gallus gallus loricrin-like (LOC107055132), mRNA.
ENSGALG00000041932	6.76396	5.24272	0.785069	6.67804	2.42164e-11	1.05824e-10	28	3433224	3437733	+	protein_coding	solute carrier family 5 member 5
ENSGALG00000026313	11541.7	5.22169	0.0550521	94.8499	0	0	7	35008797	35022843	-	protein_coding	Rho family GTPase 3
ENSGALG00000008661	20524.6	5.19255	0.0976947	53.1508	0	0	8	16587841	16590293	-	protein_coding	cysteine rich angiogenic inducer 61
ENSGALG00000012538	1430.81	5.18078	0.0869296	59.5974	0	0	7	36032925	36038300	-	protein_coding	nuclear receptor subfamily 4 group A member 2
ENSGALG00000030902	977.421	5.11461	0.527545	9.69513	3.16228e-22	2.38866e-21	2	108430040	108432260	-	protein_coding	snail family transcriptional repressor 2
ENSGALG00000015937	23.4899	5.10575	0.529232	9.64746	5.03873e-22	3.7689e-21	4	85982307	85986038	-	protein_coding	fatty acid binding protein 1
ENSGALG00000012021	11.8449	5.09546	0.816102	6.24365	4.27471e-10	1.71659e-09	5	55140638	55150916	+	protein_coding	potassium channel, subfamily K, member 4
ENSGALG00000038782	20.8919	5.08834	0.580369	8.76742	1.82812e-18	1.17733e-17	3	48204074	48212692	-	protein_coding	zinc finger CCCH-type containing 12D
ENSGALG00000001181	2604.51	5.06036	0.130982	38.634	0	0	24	1097585	1142577	+	protein_coding	Potassium inwardly rectifying channel subfamily J member 5
ENSGALG00000042103	387.411	5.05687	0.148309	34.097	8.17876e-255	1.13107e-252	5	21907060	21908044	+	protein_coding	chromosome 5 open reading frame, human C11orf96
ENSGALG00000013568	1546.75	5.05012	0.0951804	53.0584	0	0	2	89365078	89385555	-	protein_coding	nuclear receptor subfamily 4 group A member 3
ENSGALG00000007361	6.96242	5.02378	0.932971	5.38471	7.25617e-08	2.45652e-07	9	14959956	14961612	+	protein_coding	somatostatin
ENSGALG00000046261	25.7246	5.0116	0.646849	7.74771	9.35615e-15	4.9593e-14	26	23573	28720	+	protein_coding	lymphoid-restricted membrane protein-like
ENSGALG00000004860	8806.21	4.95599	0.0634716	78.082	0	0	14	5183630	5185545	-	protein_coding	ras related dexamethasone induced 1
ENSGALG00000004113	233.798	4.93826	0.173012	28.5429	3.44174e-179	3.01447e-177	4	1445082	1449667	+	protein_coding	putative P2Y purinoceptor 10-like
ENSGALG00000034975	30.9681	4.93703	0.411368	12.0015	3.48958e-33	3.94492e-32	17	817871	821031	+	protein_coding	fucosyltransferase 7
ENSGALG00000023772	1038.15	4.89691	0.420476	11.6461	2.40161e-31	2.56075e-30	21	4315566	4317250	-	protein_coding	heat shock protein family B (small) member 7
ENSGALG00000019553	26.9842	4.89333	0.747424	6.54692	5.87343e-11	2.51408e-10	2	67656283	67662678	-	protein_coding	serpin peptidase inhibitor, clade B (ovalbumin), member 10 B
ENSGALG00000027640	10.3084	4.89242	0.937938	5.21615	1.82685e-07	6.00559e-07	25	2155985	2156971	+	protein_coding	feather keratin 3-like
ENSGALG00000016448	15.9689	4.85997	0.672013	7.23195	4.76095e-13	2.30807e-12	3	97009135	97011650	+	protein_coding	potassium voltage-gated channel modifier subfamily F member 1
ENSGALG00000053860	235.945	4.84067	0.49089	9.86101	6.14265e-23	4.78533e-22	2	15842528	15889404	-	protein_coding	mycocerosic acid synthase-like
ENSGALG00000038141	127.389	4.83854	0.241493	20.036	2.67513e-89	9.42598e-88	1	51574102	51584520	-	protein_coding	neutrophil cytosolic factor 4
ENSGALG00000007669	9091.49	4.82782	0.0478115	100.976	0	0	13	18949947	18952753	+	protein_coding	early growth response 1
ENSGALG00000009450	8741.34	4.80282	0.0538636	89.1664	0	0	3	18423362	18445768	+	protein_coding	dual specificity phosphatase 10
ENSGALG00000001132	10.7197	4.78221	1.02312	4.67415	2.95175e-06	8.73696e-06	13	2309548	2312956	-	protein_coding	amyloid beta (A4) precursor protein-binding, family B, member 3
ENSGALG00000028037	5923.47	4.78146	0.0681631	70.1472	0	0	5	38430792	38433702	+	protein_coding	Fos proto-oncogene, AP-1 transcription factor subunit
ENSGALG00000000818	544.311	4.73274	0.535758	8.83373	1.01239e-18	6.61255e-18	1	195032673	195039220	+	protein_coding	leucine rich repeat containing 32
ENSGALG00000021198	8.69083	4.72888	0.927513	5.09845	3.42441e-07	1.09749e-06	12	3495426	3502714	-	protein_coding	HAUS augmin-like complex subunit 3-like
ENSGALG00000054289	25.9081	4.71852	0.835033	5.6507	1.59798e-08	5.71711e-08	23	4606523	4607414	-	protein_coding	gap junction protein beta 5
ENSGALG00000029596	602.485	4.69564	0.462078	10.162	2.92953e-24	2.4141e-23	2	137356484	137374399	-	protein_coding	hyaluronan synthase 2
ENSGALG00000046198	85.8767	4.66514	0.726036	6.4255	1.31436e-10	5.48934e-10	1	48139105	48139799	-	protein_coding	NIL
ENSGALG00000005077	8632.83	4.63543	0.228004	20.3305	6.91641e-92	2.5291e-90	4	2144013	2164240	-	protein_coding	coagulation factor VIII
ENSGALG00000042177	11.5568	4.63143	0.919577	5.03648	4.74169e-07	1.50291e-06	33	6864239	6865337	-	protein_coding	G protein-coupled receptor 182
ENSGALG00000014668	12.4476	4.63088	0.864551	5.3564	8.48959e-08	2.8583e-07	Z	57735037	57998974	+	protein_coding	multiple C2 and transmembrane domain containing 1
ENSGALG00000001409	14.1674	4.60051	0.66443	6.92399	4.39095e-12	2.00205e-11	13	8854545	8878613	+	protein_coding	interleukin 12B
ENSGALG00000002766	143.636	4.59102	0.208454	22.0242	1.69048e-107	7.54683e-106	11	1886611	1890948	-	protein_coding	mixed lineage kinase domain like pseudokinase
ENSGALG00000011207	1941.69	4.58695	0.116354	39.4225	0	0	1	43322568	43326909	-	protein_coding	dual specificity phosphatase 6
ENSGALG00000014962	12.6563	4.58572	0.622798	7.3631	1.79686e-13	8.96381e-13	3	63868067	63871243	-	protein_coding	family with sequence similarity 26 member F
ENSGALG00000054562	59.5827	4.56854	0.396348	11.5266	9.6885e-31	1.00792e-29	28	4085789	4087471	+	protein_coding	NIL
ENSGALG00000005747	13.5636	4.55899	0.726066	6.27903	3.40701e-10	1.38151e-09	4	2437019	2438111	+	protein_coding	serine protease 23-like
ENSGALG00000000317	160.876	4.54151	0.313458	14.4884	1.43412e-47	2.35938e-46	22	1098616	1103124	-	protein_coding	neurofilament, medium polypeptide
ENSGALG00000005052	136.496	4.51061	0.217099	20.7768	7.01899e-96	2.67843e-94	4	2111227	2112286	-	protein_coding	probable G-protein coupled receptor 34-like
ENSGALG00000009556	1861.36	4.4925	0.286777	15.6655	2.60322e-55	5.19316e-54	1	29774812	29833578	-	protein_coding	prickle planar cell polarity protein 1
ENSGALG00000036082	2.20998	4.4304	1.10561	4.00721	6.14407e-05	0.000159887	33	7539364	7542378	+	protein_coding	homeobox C13
ENSGALG00000000783	273.16	4.41576	0.204344	21.6095	1.4634e-103	6.25963e-102	23	1627959	1636790	-	protein_coding	platelet activating factor receptor
ENSGALG00000009719	1050.42	4.38284	0.157518	27.8244	2.19821e-170	1.87184e-168	4	26882270	26914396	+	protein_coding	protocadherin 10
ENSGALG00000001621	1588.17	4.34964	0.842928	5.16016	2.46742e-07	8.01116e-07	15	996734	998492	-	protein_coding	claudin 5
ENSGALG00000038355	28.5754	4.33686	0.660164	6.56937	5.05277e-11	2.17139e-10	20	1255928	1258984	+	protein_coding	growth differentiation factor 5
ENSGALG00000047863	286.565	4.31726	0.47093	9.16752	4.84033e-20	3.34315e-19	27	6519521	6520595	+	protein_coding	Sp6 transcription factor
ENSGALG00000047728	1.40476	4.3076	1.23955	3.47514	0.000510589	0.00119558	1	197590527	197608366	-	protein_coding	NIL
ENSGALG00000054019	2.95223	4.28403	1.13555	3.77265	0.000161521	0.000401034	4	91083719	91083908	-	protein_coding	Sperm histone
ENSGALG00000009446	50.0793	4.25476	0.514858	8.26396	1.40918e-16	8.29939e-16	1	27049176	27056263	-	protein_coding	leucine rich single-pass membrane protein 1
ENSGALG00000026264	505.477	4.25165	0.201993	21.0485	2.35922e-98	9.2919e-97	2	148652447	148654580	-	protein_coding	MAF bZIP transcription factor A
ENSGALG00000015128	9.43932	4.24583	0.752675	5.64099	1.69076e-08	6.02909e-08	2	104436840	104447519	-	protein_coding	aquaporin 4
ENSGALG00000010129	1697.89	4.24511	0.0716592	59.2403	0	0	8	21135670	21145202	+	protein_coding	polo like kinase 3
ENSGALG00000006409	6569.46	4.23247	0.273541	15.4729	5.28931e-54	1.01871e-52	1	3688055	3728758	+	protein_coding	podocalyxin like
ENSGALG00000032618	4904.75	4.22436	0.0546679	77.2731	0	0	6	26933848	26942958	+	protein_coding	dual specificity phosphatase 5
ENSGALG00000011690	1168.49	4.21941	0.427593	9.86783	5.73939e-23	4.47687e-22	5	52105546	52113558	+	protein_coding	chromosome 5 C14orf79 homolog
ENSGALG00000022440	488.784	4.21695	0.197972	21.3008	1.11649e-100	4.56348e-99	23	4202552	4203814	+	protein_coding	eva-1 homolog B
ENSGALG00000049422	4718.7	4.16938	0.0652436	63.9048	0	0	3	21942838	21967759	-	protein_coding	activating transcription factor 3
ENSGALG00000039895	11329	4.16647	0.0558683	74.5766	0	0	21	4324110	4330758	-	protein_coding	EPH receptor A2
ENSGALG00000026655	2.51122	4.15357	1.13015	3.67525	0.000237617	0.00057895	Z	9145290	9146416	-	protein_coding	avidin-related protein 2-like
ENSGALG00000029446	58.4581	4.1487	0.501999	8.26436	1.4045e-16	8.27447e-16	1	4688853	4719036	+	protein_coding	transmembrane protein 110-like
ENSGALG00000028039	5.54724	4.11933	0.925837	4.4493	8.61491e-06	2.43177e-05	Z	9149009	9150157	+	protein_coding	avidin related protein 2
ENSGALG00000044661	22.7152	4.10908	0.987894	4.15943	3.19041e-05	8.52306e-05	28	1374945	1377025	-	protein_coding	cathepsin G
ENSGALG00000015028	270.844	4.10747	0.134902	30.4479	1.27761e-203	1.33518e-201	Z	27624860	27627531	-	protein_coding	relaxin 3
ENSGALG00000006491	3511.35	4.09995	0.480381	8.53479	1.40414e-17	8.66947e-17	6	20474783	20483465	-	protein_coding	ankyrin repeat domain 1
ENSGALG00000039385	92.5795	4.09533	0.357193	11.4653	1.97059e-30	2.02373e-29	12	11995004	11996636	+	protein_coding	epidermal differentiation-specific protein-like
ENSGALG00000029968	10698.3	4.08637	0.0650353	62.8331	0	0	28	3398993	3401884	-	protein_coding	growth arrest and DNA damage inducible beta
ENSGALG00000015497	1286.16	4.07052	0.541149	7.52198	5.39522e-14	2.76418e-13	1	94356494	94376726	+	protein_coding	vestigial like family member 3
ENSGALG00000037029	275.758	4.07031	0.181516	22.424	2.29767e-111	1.07261e-109	28	4087492	4091666	+	protein_coding	phosphodiesterase 4C
ENSGALG00000019718	53.7692	4.06873	0.32912	12.3624	4.17261e-35	4.97065e-34	27	7361939	7366365	-	protein_coding	keratin 13
ENSGALG00000006944	62.7372	4.04646	0.460071	8.7953	1.42662e-18	9.24912e-18	12	12063726	12067083	+	protein_coding	crescent
ENSGALG00000007269	247.207	4.04627	0.700825	5.77358	7.76058e-09	2.85138e-08	4	10750329	10800416	+	protein_coding	gamma-aminobutyric acid type A receptor alpha3 subunit
ENSGALG00000039812	63.7638	4.04014	0.233091	17.3329	2.65536e-67	6.60001e-66	4	12282690	12284175	+	protein_coding	NIL
ENSGALG00000009052	24171.1	4.03221	0.100977	39.9321	0	0	3	8705196	8715863	-	protein_coding	limb bud and heart development
ENSGALG00000037094	183.413	4.02501	0.347482	11.5834	5.00481e-31	5.28133e-30	4	31572703	31574342	+	protein_coding	POU class 4 homeobox 2
ENSGALG00000032986	19.9052	4.01051	0.706813	5.67407	1.39442e-08	5.0044e-08	1	24695864	24779958	-	protein_coding	cystic fibrosis transmembrane conductance regulator
ENSGALG00000007667	161.92	4.00594	0.372262	10.7611	5.25427e-27	4.79136e-26	2	16494333	16675173	-	protein_coding	G protein-coupled receptor 158
ENSGALG00000005123	70.0659	4.0022	0.621282	6.44184	1.18037e-10	4.9432e-10	12	6435528	6467522	-	protein_coding	Wnt family member 7A
ENSGALG00000054174	10.5255	3.97705	1.05294	3.7771	0.000158665	0.000394156	28	1370731	1372658	-	protein_coding	granzyme G-like
ENSGALG00000000314	753.46	3.97517	0.10103	39.3465	0	0	22	1089881	1108097	+	protein_coding	neurofilament light
ENSGALG00000044387	8.33499	3.95588	0.942559	4.19696	2.70524e-05	7.27873e-05	13	2185354	2201700	+	protein_coding	solute carrier family 4 member 9
ENSGALG00000026768	67.1228	3.95099	0.524078	7.53893	4.73846e-14	2.4338e-13	Z	50341878	50367907	+	protein_coding	solute carrier organic anion transporter family member 4C1
ENSGALG00000028912	8.53403	3.94822	0.814987	4.84452	1.26921e-06	3.89465e-06	20	9917639	9920382	+	protein_coding	scratch family transcriptional repressor 2
ENSGALG00000010180	695.677	3.94555	0.284004	13.8926	7.02419e-44	1.06072e-42	Z	26853965	26967115	-	protein_coding	GLIS family zinc finger 3
ENSGALG00000048887	6.17816	3.92693	0.727513	5.39775	6.74833e-08	2.29219e-07	31	2186534	2196233	-	protein_coding	NIL
ENSGALG00000025817	11.2951	3.90209	0.81936	4.76236	1.91341e-06	5.76657e-06	25	2427408	2432025	+	protein_coding	nescient helix-loop-helix 1
ENSGALG00000006785	830.612	3.88673	0.113643	34.2013	2.31633e-256	3.2276e-254	13	17591205	17597339	-	protein_coding	interferon regulatory factor 1
ENSGALG00000009626	103747	3.87115	0.0810807	47.7445	0	0	5	29833566	29849200	-	protein_coding	thrombospondin 1
ENSGALG00000043727	579.624	3.85583	0.100081	38.527	0	0	33	3308220	3313864	+	protein_coding	nuclear receptor subfamily 4 group A member 1
ENSGALG00000014206	38.2509	3.84759	0.288046	13.3575	1.07068e-40	1.50788e-39	4	67066082	67117921	+	protein_coding	gamma-aminobutyric acid type A receptor alpha2 subunit
ENSGALG00000010122	669.846	3.84679	0.119336	32.2349	5.72992e-228	6.88826e-226	4	34067370	34079449	+	protein_coding	SH2 domain containing 4A
ENSGALG00000005718	170.143	3.83671	0.965016	3.9758	7.01444e-05	0.00018128	20	8485909	8489984	-	protein_coding	basic helix-loop-helix family member e23
ENSGALG00000011242	54.8691	3.81995	0.967443	3.9485	7.86435e-05	0.000202221	7	22058181	22070812	+	protein_coding	obscurin like 1
ENSGALG00000039474	6773.14	3.81753	0.064507	59.1801	0	0	2	59731677	59733512	-	protein_coding	inhibitor of DNA binding 4, HLH protein
ENSGALG00000054770	39.9076	3.81667	0.494779	7.71387	1.22055e-14	6.4399e-14	7	22055096	22058161	-	protein_coding	inhibin alpha subunit
ENSGALG00000011608	1707.08	3.80235	0.129187	29.433	2.07742e-190	1.95949e-188	5	51691468	51709667	+	protein_coding	inverted formin, FH2 and WH2 domain containing
ENSGALG00000043415	62.2748	3.80106	0.526937	7.21351	5.45286e-13	2.63724e-12	2	42151938	42170575	+	protein_coding	acid phosphatase, prostate
ENSGALG00000038919	8.17751	3.79357	0.622169	6.09733	1.07855e-09	4.20025e-09	20	3658589	3661843	-	protein_coding	solute carrier family 32 member 1
ENSGALG00000007406	11.4722	3.78975	1.04179	3.63774	0.000275041	0.000664674	24	5443037	5445653	+	protein_coding	transmembrane protease, serine 4
ENSGALG00000029811	265.161	3.78187	0.788022	4.79919	1.59307e-06	4.83758e-06	2	47461979	47608491	-	protein_coding	BMP binding endothelial regulator
ENSGALG00000031305	75.053	3.75194	0.400954	9.35754	8.16154e-21	5.76479e-20	6	1278453	1365241	+	protein_coding	family with sequence similarity 13 member C
ENSGALG00000052151	1629.96	3.75023	0.100753	37.2219	3.0152e-303	5.13505e-301	28	4050991	4054225	-	protein_coding	growth differentiation factor 15
ENSGALG00000017091	118.682	3.73109	0.731484	5.10071	3.38386e-07	1.08526e-06	1	177165537	177266964	+	protein_coding	fms related tyrosine kinase 1
ENSGALG00000033278	11.8051	3.72883	0.836767	4.45623	8.34125e-06	2.35887e-05	14	13150265	13163527	+	protein_coding	NLR family CARD domain containing 3
ENSGALG00000037402	44970.8	3.72477	0.0795604	46.8169	0	0	3	57245587	57248925	+	protein_coding	nephroblastoma overexpressed
ENSGALG00000011406	1115.81	3.72214	0.246675	15.0892	1.90693e-51	3.44202e-50	1	45630399	45665253	-	protein_coding	netrin 4
ENSGALG00000003114	43.1273	3.71195	0.377087	9.84374	7.29472e-23	5.66843e-22	18	6187591	6189553	+	protein_coding	noggin
ENSGALG00000026638	2.87319	3.70166	1.22634	3.01846	0.0025406	0.00541664	13	2672070	2681448	+	protein_coding	RELT like 2
ENSGALG00000047713	223.318	3.6656	0.454641	8.06263	7.4673e-16	4.22863e-15	26	5549248	5553823	-	protein_coding	quinolinate phosphoribosyltransferase
ENSGALG00000043641	11914.7	3.65768	0.0606494	60.3086	0	0	28	4077791	4078763	+	protein_coding	JunD proto-oncogene, AP-1 transcription factor subunit
ENSGALG00000029788	1072.82	3.65644	0.092225	39.647	0	0	2	43773645	43778740	-	protein_coding	cholecystokinin
ENSGALG00000005619	2649.09	3.65575	0.31078	11.7632	6.04259e-32	6.55314e-31	8	13932221	13939362	+	protein_coding	coagulation factor III, tissue factor
ENSGALG00000002203	151.807	3.65567	0.2259	16.1827	6.68001e-59	1.43367e-57	13	3919089	4012490	-	protein_coding	fibroblast growth factor 18
ENSGALG00000000949	1420.78	3.65535	0.0979987	37.3	1.64167e-304	2.82199e-302	13	2173844	2180352	-	protein_coding	heparin binding EGF like growth factor
ENSGALG00000048860	1.46531	3.64206	1.2251	2.97287	0.00295034	0.0062367	KZ626839.1	813355	815306	+	protein_coding	G protein-coupled receptor kinase 1
ENSGALG00000015935	3.29663	3.6393	1.05018	3.46539	0.000529454	0.00123755	4	85957981	85980747	+	protein_coding	SET and MYND domain containing 1
ENSGALG00000043015	438.194	3.63565	0.13236	27.4679	4.24612e-166	3.44048e-164	20	10059030	10063374	-	protein_coding	forkhead box S1
ENSGALG00000011803	7385.12	3.62914	0.109309	33.2006	1.05499e-241	1.34753e-239	1	48327302	48341580	+	protein_coding	epithelial membrane protein 1
ENSGALG00000031520	8.15577	3.62736	0.65308	5.55424	2.78819e-08	9.78874e-08	28	1062418	1063717	+	protein_coding	complexin-3-like
ENSGALG00000006992	30306.4	3.61875	0.149799	24.1574	6.24032e-129	3.51004e-127	20	10572556	10576665	+	protein_coding	matrix metallopeptidase 9
ENSGALG00000001416	8.47701	3.61401	1.04383	3.46224	0.000535692	0.00125054	13	8713340	8730589	-	protein_coding	adrenoceptor alpha 1B
ENSGALG00000023622	1.71113	3.61211	1.23063	2.93516	0.00333372	0.00699967	Z	9152591	9154039	+	protein_coding	avidin-related protein 4/5-like
ENSGALG00000004111	1.05332	3.61096	1.26838	2.84691	0.00441461	0.00910903	4	1453966	1459823	+	protein_coding	G protein-coupled receptor 174
ENSGALG00000048048	635.101	3.59959	0.257198	13.9954	1.66246e-44	2.54814e-43	9	15127189	15142216	+	protein_coding	mucin 4, cell surface associated
ENSGALG00000001611	19.116	3.5969	0.568672	6.32508	2.53103e-10	1.03613e-09	24	2619470	2649394	-	protein_coding	beta-1,3-glucuronyltransferase 1
ENSGALG00000000544	808.825	3.59302	0.268824	13.3657	9.59159e-41	1.3529e-39	26	1603817	1616373	+	protein_coding	RAB44, member RAS oncogene family
ENSGALG00000003744	11.656	3.57624	0.766463	4.66589	3.07283e-06	9.07782e-06	13	12027892	12054652	+	protein_coding	ADAM metallopeptidase domain 19
ENSGALG00000009349	12.5323	3.57259	0.488748	7.30967	2.67807e-13	1.31987e-12	9	19920956	19930995	+	protein_coding	solute carrier family 7 member 14
ENSGALG00000054020	47.2947	3.56386	0.335784	10.6135	2.57792e-26	2.29505e-25	25	2153055	2154111	+	protein_coding	Gallus gallus feather keratin 3-like (LOC100859191), mRNA.
ENSGALG00000054732	7.2843	3.54704	1.08443	3.27089	0.0010721	0.00241302	5	111774	113488	-	protein_coding	NIL
ENSGALG00000014681	164.398	3.54654	0.31503	11.2578	2.12006e-29	2.09985e-28	Z	57335211	57363032	+	protein_coding	proprotein convertase subtilisin/kexin type 1
ENSGALG00000011823	1740.68	3.54606	0.456018	7.77615	7.47635e-15	3.9801e-14	4	52507986	52651583	-	protein_coding	FAT atypical cadherin 4
ENSGALG00000009732	1199.96	3.52519	0.159001	22.1709	6.56151e-109	2.95075e-107	4	28645568	28654982	-	protein_coding	protocadherin 18
ENSGALG00000016058	713.186	3.52003	0.498432	7.06221	1.63869e-12	7.69479e-12	1	108908311	109023131	-	protein_coding	ERG, ETS transcription factor
ENSGALG00000006835	13.5855	3.5153	0.594775	5.9103	3.41495e-09	1.28843e-08	20	10510926	10512737	-	protein_coding	troponin C2, fast skeletal type
ENSGALG00000014963	3445.85	3.51485	0.0595932	58.9808	0	0	3	63884721	63905439	-	protein_coding	dermatan sulfate epimerase
ENSGALG00000023359	14.8774	3.5109	0.60279	5.82442	5.73113e-09	2.12826e-08	18	9120846	9124152	-	protein_coding	BTB domain containing 17
ENSGALG00000032994	21.0751	3.50157	0.482891	7.25126	4.12915e-13	2.01026e-12	2	110517252	110518918	+	protein_coding	SRY-box 17
ENSGALG00000033178	9153.67	3.49688	0.0780836	44.7839	0	0	2	11821967	11830930	-	protein_coding	Kruppel like factor 6
ENSGALG00000014813	387.935	3.48626	0.115419	30.2054	2.01409e-200	2.06956e-198	Z	22241849	22331531	+	protein_coding	homer scaffolding protein 1
ENSGALG00000007744	32.3524	3.4845	0.363429	9.58785	8.99405e-22	6.65972e-21	20	11992061	12008045	-	protein_coding	Cas scaffold protein family member 4
ENSGALG00000048342	3.46052	3.47253	0.952063	3.64737	0.000264938	0.000641607	22	3761441	3762290	-	protein_coding	NIL
ENSGALG00000035599	9969.59	3.4687	0.0777784	44.5972	0	0	3	68013741	68017684	+	protein_coding	CD24 molecule
ENSGALG00000043930	502.024	3.46559	0.0966589	35.8538	1.60474e-281	2.52274e-279	2	597491	600327	-	protein_coding	tigger transposable element-derived protein 3-like
ENSGALG00000031425	1018.55	3.45207	0.183861	18.7755	1.19862e-78	3.63201e-77	18	2313521	2327119	+	protein_coding	peripheral myelin protein 22
ENSGALG00000038265	158.988	3.45132	0.203682	16.9446	2.10798e-64	4.9964e-63	2	33231085	33475464	+	protein_coding	cAMP responsive element binding protein 5
ENSGALG00000008554	313.769	3.43941	0.570912	6.02443	1.69711e-09	6.52896e-09	1	20198061	20240989	-	protein_coding	interleukin 17 receptor E like
ENSGALG00000019061	254.8	3.42407	0.2254	15.191	4.05375e-52	7.44862e-51	1	183793773	183800290	+	protein_coding	matrix metallopeptidase 1
ENSGALG00000034294	10.6483	3.41202	0.621608	5.48902	4.04162e-08	1.39916e-07	2	122936916	122954777	+	protein_coding	ATPase H+ transporting V0 subunit d2
ENSGALG00000000585	1494.72	3.41119	0.611316	5.58008	2.40408e-08	8.47744e-08	27	5250692	5256162	+	protein_coding	myosin, light chain 4, alkali; atrial, embryonic
ENSGALG00000004446	9.68301	3.40888	0.838787	4.06405	4.82276e-05	0.000126776	6	12229135	12232669	-	protein_coding	neuropeptide FF receptor 1
ENSGALG00000002556	221.23	3.40373	0.576155	5.90766	3.47003e-09	1.30868e-08	26	4027553	4047830	-	protein_coding	nerve growth factor
ENSGALG00000043605	11.834	3.39708	0.957107	3.54933	0.00038622	0.000918746	8	21126880	21131102	-	protein_coding	bestrophin 4
ENSGALG00000045026	2.70458	3.39394	1.05368	3.22104	0.00127726	0.00284587	25	2281337	2283598	-	protein_coding	NIL
ENSGALG00000004069	8.41087	3.39034	0.836414	4.05343	5.04719e-05	0.000132448	4	1555575	1556617	-	protein_coding	G protein-coupled receptor 119
ENSGALG00000029940	16.0715	3.38551	0.618301	5.47552	4.3624e-08	1.5054e-07	22	5171644	5173295	-	protein_coding	interleukin 1, beta
ENSGALG00000046593	753.432	3.3585	0.172744	19.4421	3.40069e-84	1.11297e-82	5	9241992	9243150	-	protein_coding	adrenomedullin
ENSGALG00000029020	68.5098	3.35739	0.314503	10.6752	1.3293e-26	1.19442e-25	6	31489420	31522011	+	protein_coding	phospholipid phosphatase 4
ENSGALG00000008306	82.5093	3.35558	0.270734	12.3944	2.80272e-35	3.35615e-34	1	12915251	12921296	+	protein_coding	fibrinogen like 2
ENSGALG00000051754	1372.1	3.35097	0.533754	6.27812	3.42683e-10	1.38924e-09	27	7445505	7449624	-	protein_coding	keratin 17
ENSGALG00000051899	8.3638	3.34204	0.688909	4.85121	1.22708e-06	3.7679e-06	13	1585963	1590632	+	protein_coding	DND microRNA-mediated repression inhibitor 1
ENSGALG00000041143	14.7244	3.34167	0.453306	7.37177	1.68382e-13	8.41135e-13	11	523837	527803	+	protein_coding	uromodulin
ENSGALG00000034567	4.7133	3.3274	0.82106	4.05256	5.06598e-05	0.000132922	4	11085058	11086604	+	protein_coding	POU class 4 homeobox 3
ENSGALG00000013948	1657.77	3.32678	0.210594	15.7971	3.25575e-56	6.58778e-55	4	65944535	65948246	-	protein_coding	RAS like family 11 member B
ENSGALG00000030502	122.932	3.31631	0.468327	7.08119	1.42921e-12	6.73693e-12	25	3958393	3965648	-	protein_coding	ADAM metallopeptidase with thrombospondin type 1 motif 4
ENSGALG00000042077	7658.63	3.31414	0.324772	10.2045	1.89292e-24	1.5669e-23	19	5668832	5673549	+	protein_coding	HIC ZBTB transcriptional repressor 1
ENSGALG00000015089	4091.9	3.31201	0.838511	3.94987	7.81933e-05	0.00020112	1	83026158	83080167	-	protein_coding	growth associated protein 43
ENSGALG00000047672	80.8628	3.3054	0.276024	11.975	4.80171e-33	5.39181e-32	25	2150120	2151176	+	protein_coding	feather keratin 1-like
ENSGALG00000012821	10016.9	3.28612	0.065686	50.0277	0	0	2	66278011	66281874	+	protein_coding	tubulin beta 2B class IIb
ENSGALG00000010036	2293.85	3.28554	0.100746	32.6123	2.74355e-233	3.36415e-231	3	27500694	27510879	-	protein_coding	FOS like 2, AP-1 transcription factor subunit
ENSGALG00000019848	3.06878	3.28288	0.868749	3.77886	0.000157546	0.00039164	3	107392999	107397608	-	protein_coding	avian beta-defensin 13
ENSGALG00000000379	9232.46	3.27658	0.313051	10.4666	1.22985e-25	1.0655e-24	27	4721957	4738989	+	protein_coding	integrin subunit beta 3
ENSGALG00000014734	1535.01	3.27054	0.0723284	45.2179	0	0	Z	19094373	19205727	+	protein_coding	zinc finger SWIM-type containing 6
ENSGALG00000000795	150.217	3.26673	0.960508	3.40104	0.000671293	0.00154997	28	1155040	1161700	+	protein_coding	major facilitator superfamily domain containing 12
ENSGALG00000034616	2324.98	3.26662	0.530528	6.15731	7.39923e-10	2.9211e-09	2	50572647	50587618	-	protein_coding	inhibin beta A subunit
ENSGALG00000000299	1202.37	3.25524	0.218234	14.9163	2.58341e-50	4.53836e-49	26	827966	854048	-	protein_coding	plakophilin 1
ENSGALG00000009129	543.048	3.25337	0.449524	7.23736	4.57487e-13	2.21903e-12	2	24451493	24453892	-	protein_coding	distal-less homeobox 5
ENSGALG00000015593	238.009	3.25057	0.51657	6.2926	3.12185e-10	1.26811e-09	3	73911003	74054520	+	protein_coding	EPH receptor A7
ENSGALG00000037773	1240.54	3.24723	0.0762954	42.5613	0	0	2	142083462	142108042	-	protein_coding	ST3 beta-galactoside alpha-2,3-sialyltransferase 1
ENSGALG00000026467	5.02514	3.24069	0.82332	3.93613	8.28072e-05	0.000212305	10	20429098	20430583	-	protein_coding	mesoderm posterior bHLH transcription factor 1
ENSGALG00000014824	122.401	3.23874	0.373485	8.67168	4.25788e-18	2.68939e-17	Z	12839345	12850017	+	protein_coding	prostaglandin E receptor 4
ENSGALG00000028924	556.159	3.22622	0.809488	3.98551	6.73364e-05	0.000174464	25	3315452	3320307	-	protein_coding	S100 calcium binding protein A16
ENSGALG00000026928	1762.85	3.21957	0.0633945	50.7863	0	0	Z	55788642	55792227	-	protein_coding	Kruppel like factor 4
ENSGALG00000051919	65.0443	3.21376	0.21075	15.2492	1.66656e-52	3.09002e-51	2	129210044	129231537	+	protein_coding	brain and acute leukemia, cytoplasmic
ENSGALG00000012396	64.5084	3.20639	0.347895	9.21655	3.06804e-20	2.13026e-19	5	58273130	58276100	+	protein_coding	prostaglandin E receptor 2
ENSGALG00000041926	18678.7	3.20592	0.0530992	60.376	0	0	27	3752625	3757369	+	protein_coding	HEXIM P-TEFb complex subunit 1
ENSGALG00000030855	36.0443	3.19951	0.283295	11.2939	1.40642e-29	1.40208e-28	2	44047404	44131996	-	protein_coding	NIL
ENSGALG00000012124	1028.2	3.19923	0.106501	30.0395	2.99461e-198	2.99347e-196	5	56146219	56210990	-	protein_coding	pellino E3 ubiquitin protein ligase family member 2
ENSGALG00000016927	3015.23	3.19357	0.0688106	46.411	0	0	1	157439307	157456502	-	protein_coding	Kruppel like factor 5
ENSGALG00000043433	873.129	3.19331	0.79944	3.99444	6.48486e-05	0.000168326	2	130828339	130839147	+	protein_coding	scleraxis bHLH transcription factor
ENSGALG00000003193	95.6086	3.18834	0.762727	4.18019	2.91266e-05	7.80601e-05	10	4148570	4161467	-	protein_coding	cellular retinoic acid binding protein 1
ENSGALG00000017228	13.1168	3.18671	0.617362	5.16183	2.44551e-07	7.94144e-07	1	187523989	187544411	-	protein_coding	melatonin receptor 1B
ENSGALG00000023580	7.85177	3.17027	0.741414	4.27597	1.90303e-05	5.20328e-05	21	6385629	6391605	+	protein_coding	claudin 19
ENSGALG00000035184	217.768	3.14554	0.157651	19.9525	1.42552e-88	4.9847e-87	23	549583	568556	-	protein_coding	syndecan 3
ENSGALG00000007374	89.3438	3.14197	0.228564	13.7466	5.33941e-43	7.93278e-42	5	17252451	17253522	+	protein_coding	yippee like 4
ENSGALG00000037740	7.99013	3.14047	0.762423	4.11907	3.80402e-05	0.000100876	4	54070855	54090538	+	protein_coding	pyroglutamylated RFamide peptide receptor
ENSGALG00000016102	12.7618	3.13814	0.548116	5.72531	1.03244e-08	3.74846e-08	4	90145113	90161305	+	protein_coding	cytochrome P450 family 26 subfamily B member 1
ENSGALG00000051746	5.40005	3.13352	0.851733	3.67899	0.000234156	0.000571198	26	5482240	5488117	+	protein_coding	NA
ENSGALG00000035925	7.87909	3.12226	0.622097	5.01893	5.19605e-07	1.6407e-06	2	78327059	78338570	+	protein_coding	carboxymethylenebutenolidase homolog
ENSGALG00000000535	3733.58	3.1184	0.0505412	61.7002	0	0	21	255924	259437	+	protein_coding	ERBB receptor feedback inhibitor 1
ENSGALG00000029144	9.98927	3.11732	0.535496	5.82137	5.8366e-09	2.16524e-08	25	2261216	2262855	+	protein_coding	scale keratin-like
ENSGALG00000000341	1197.27	3.1061	0.661298	4.69698	2.64042e-06	7.85084e-06	25	3270144	3271199	+	protein_coding	keratin associated protein 10-4
ENSGALG00000011673	86.5054	3.09702	0.761445	4.06729	4.75633e-05	0.000125065	3	46008048	46008915	+	protein_coding	syntaxin 11
ENSGALG00000004248	4.10379	3.09412	1.02223	3.02683	0.00247129	0.00527804	6	11613485	11621951	-	protein_coding	tachykinin receptor 2
ENSGALG00000055014	15.2151	3.08904	1.08639	2.84339	0.00446365	0.0092031	1	48137889	48138991	-	protein_coding	NIL
ENSGALG00000053549	3605.68	3.08901	0.527499	5.85596	4.74269e-09	1.77337e-08	6	10021088	10029590	-	protein_coding	ADAM metallopeptidase domain 8
ENSGALG00000000994	8.01437	3.08718	0.586094	5.26738	1.38381e-07	4.58521e-07	23	2419839	2421026	-	protein_coding	RAB42, member RAS oncogene family
ENSGALG00000023354	28.0001	3.08326	0.898762	3.43057	0.000602319	0.00139827	18	9181816	9184606	-	protein_coding	fascin actin-bundling protein 2, retinal
ENSGALG00000016724	124.225	3.08298	0.274187	11.2441	2.47701e-29	2.44812e-28	1	131416724	131429820	-	protein_coding	regucalcin
ENSGALG00000031360	14.1827	3.08008	1.05273	2.9258	0.00343573	0.00719824	4	192611	196135	+	protein_coding	ferredoxin 1-like
ENSGALG00000037802	851.305	3.07854	0.227687	13.5209	1.17725e-41	1.70497e-40	25	1556897	1565379	+	protein_coding	RAB2B, member RAS oncogene family
ENSGALG00000011288	3019	3.07524	0.0924516	33.2632	1.31374e-242	1.70166e-240	3	41973927	41987008	+	protein_coding	dishevelled binding antagonist of beta catenin 2
ENSGALG00000008048	4.04206	3.07423	0.856049	3.59119	0.000329175	0.000789263	1	1584920	1594275	+	protein_coding	carboxypeptidase A2
ENSGALG00000010598	8.65893	3.06735	0.554855	5.5282	3.23528e-08	1.13001e-07	5	43170623	43224081	-	protein_coding	potassium two pore domain channel subfamily K member 10
ENSGALG00000000678	5362.03	3.06561	0.0638588	48.0061	0	0	23	1506532	1508755	+	protein_coding	Cbp/p300 interacting transactivator with Glu/Asp rich carboxy-terminal domain 4
ENSGALG00000042067	561.045	3.06429	0.0921575	33.2505	2.00454e-242	2.57829e-240	4	53357900	53358866	-	protein_coding	sprouty RTK signaling antagonist 1
ENSGALG00000002118	652.491	3.06064	0.844409	3.6246	0.00028941	0.000697565	13	4533094	4541847	+	protein_coding	potassium calcium-activated channel subfamily M regulatory beta subunit 1
ENSGALG00000035028	1202.27	3.05562	0.0680956	44.8725	0	0	33	6827440	6840335	-	protein_coding	NGFI-A binding protein 2
ENSGALG00000010672	9.12262	3.05535	0.534136	5.72018	1.06413e-08	3.86122e-08	5	43917282	43969356	+	protein_coding	potassium two pore domain channel subfamily K member 13
ENSGALG00000041083	1516.38	3.0504	0.0672188	45.3801	0	0	1	145718082	145721881	-	protein_coding	Zic family member 2
ENSGALG00000027484	8.49905	3.04256	0.965129	3.15248	0.00161887	0.00355576	20	11271340	11303516	-	protein_coding	chromosome 20 open reading frame, human C20orf85
ENSGALG00000037166	277.565	3.04094	0.503787	6.03617	1.57815e-09	6.08402e-09	5	115673	120614	-	protein_coding	uncharacterized LOC101752158
ENSGALG00000000399	8.18235	3.03681	0.801313	3.7898	0.00015077	0.000375709	9	2860217	2863677	-	protein_coding	dual specificity phosphatase 28
ENSGALG00000023725	2509.8	3.03604	0.0466151	65.1299	0	0	8	6182038	6182746	-	protein_coding	immediate early response 5
ENSGALG00000041101	338.8	3.03127	0.620501	4.8852	1.03322e-06	3.187e-06	33	5048684	5068444	-	protein_coding	polypeptide N-acetylgalactosaminyltransferase 6
ENSGALG00000054781	15.8487	3.02785	0.539221	5.61524	1.9629e-08	6.97521e-08	3	104507167	104507470	+	protein_coding	urocortin
ENSGALG00000026055	488.907	3.01602	0.491246	6.13952	8.27733e-10	3.25936e-09	28	2849819	2864572	+	protein_coding	paralemmin
ENSGALG00000007666	9.22194	3.00493	0.660635	4.54855	5.40166e-06	1.55579e-05	6	23613016	23634385	+	protein_coding	potassium voltage-gated channel interacting protein 2
ENSGALG00000015895	792.726	3.00451	0.219875	13.6647	1.65064e-42	2.42107e-41	3	80084760	80087769	+	protein_coding	5-hydroxytryptamine receptor 1B
ENSGALG00000003550	221.775	3.00027	0.129078	23.2439	1.64044e-119	8.33497e-118	20	3697348	3734407	-	protein_coding	Rho GTPase activating protein 40
ENSGALG00000008270	757.931	2.99978	0.435567	6.88707	5.69544e-12	2.58148e-11	6	24590724	24595374	-	protein_coding	calcium homeostasis modulator 2
ENSGALG00000032335	7242.43	2.99823	0.0666878	44.9592	0	0	23	5269044	5270797	+	protein_coding	MARCKS like 1
ENSGALG00000050014	6.23335	2.99219	0.964156	3.10343	0.00191291	0.00415545	24	6351863	6354809	-	protein_coding	NIL
ENSGALG00000049068	20.1188	2.99012	0.92718	3.22496	0.00125991	0.00280926	20	10842257	10853983	-	protein_coding	zinc finger protein 831
ENSGALG00000000667	2801.4	2.98732	0.415019	7.19804	6.10826e-13	2.94648e-12	23	1063329	1068649	+	protein_coding	endothelin 2
ENSGALG00000004742	15.4374	2.98111	0.784602	3.79952	0.000144976	0.000361958	4	1860089	1862633	+	protein_coding	bone morphogenetic protein 15
ENSGALG00000033386	20.9832	2.97895	0.347327	8.57681	9.75385e-18	6.06705e-17	5	125371	126444	+	protein_coding	ras homolog family member D
ENSGALG00000014930	3200.86	2.97445	0.147817	20.1226	4.68354e-90	1.65982e-88	Z	24273700	24275470	+	protein_coding	ectodermal-neural cortex 1
ENSGALG00000047383	135.166	2.97142	0.490712	6.05532	1.40142e-09	5.42317e-09	20	5341387	5346517	-	protein_coding	WNT1 inducible signaling pathway protein 2
ENSGALG00000027231	454.697	2.96668	0.109092	27.1943	7.58568e-163	5.98813e-161	17	1016267	1016997	-	protein_coding	NOTCH regulated ankyrin repeat protein
ENSGALG00000037888	417.172	2.9658	0.821906	3.60843	0.00030805	0.000739971	28	1140091	1145539	+	protein_coding	thromboxane A2 receptor
ENSGALG00000016059	1968.08	2.95695	0.0679638	43.5077	0	0	1	109131452	109144592	+	protein_coding	ETS proto-oncogene 2, transcription factor
ENSGALG00000012178	2739.98	2.95601	0.200826	14.7192	4.85043e-49	8.3222e-48	1	50720145	50737226	+	protein_coding	platelet derived growth factor subunit B
ENSGALG00000011859	8.26714	2.95533	0.92868	3.18229	0.00146116	0.0032298	1	49156262	49172880	-	protein_coding	eye-globin
ENSGALG00000021025	17.6671	2.952	0.62317	4.73707	2.16829e-06	6.50168e-06	20	10009759	10015306	+	protein_coding	bactericidal permeability-increasing protein-like
ENSGALG00000013861	475.629	2.94662	0.115481	25.516	1.30914e-143	8.6305e-142	3	54664502	54683327	-	protein_coding	TNF alpha induced protein 3
ENSGALG00000048263	3212.81	2.94321	0.0536619	54.8473	0	0	30	943945	947408	+	protein_coding	methylphosphate capping enzyme
ENSGALG00000032320	7.13324	2.94284	0.770146	3.82114	0.000132834	0.000332727	5	673470	682120	+	protein_coding	cell cycle exit and neuronal differentiation 1
ENSGALG00000023933	1634.7	2.94228	0.221064	13.3096	2.03578e-40	2.8281e-39	26	3140578	3141464	+	protein_coding	G0/G1 switch 2
ENSGALG00000012357	1230.81	2.93776	0.0662336	44.3546	0	0	7	30761615	30764299	-	protein_coding	C-X-C motif chemokine receptor 4
ENSGALG00000005657	290.928	2.93175	0.739768	3.96307	7.39933e-05	0.000190798	2	4245111	4382203	+	protein_coding	corticotropin releasing hormone receptor 2
ENSGALG00000027805	165.816	2.9305	0.848362	3.4543	0.000551714	0.00128517	10	2800574	2802906	-	protein_coding	chromosome 15 open reading frame 39
ENSGALG00000016299	225.003	2.93012	0.961394	3.04778	0.00230538	0.00494956	3	87700115	87743877	-	protein_coding	family with sequence similarity 83 member B
ENSGALG00000004900	1930.55	2.92859	0.0763279	38.3686	0	0	19	7138270	7140397	+	protein_coding	refilin B
ENSGALG00000014965	7.05698	2.91997	0.916798	3.18497	0.0014477	0.00320197	3	64024536	64031213	+	protein_coding	collagen, type X, alpha 1
ENSGALG00000048273	5.15431	2.91796	0.750002	3.8906	9.99968e-05	0.000254179	31	2126274	2138510	-	protein_coding	NIL
ENSGALG00000004257	249.371	2.91658	0.224625	12.9842	1.50378e-38	1.98557e-37	6	11622064	11633629	+	protein_coding	tetraspanin 15
ENSGALG00000040249	36.0156	2.9147	0.438941	6.64031	3.13018e-11	1.3614e-10	2	114381431	114383485	+	protein_coding	basic helix-loop-helix family member e22
ENSGALG00000035998	3039.72	2.9119	0.864621	3.36783	0.000757621	0.00173731	W	1840622	1896773	+	protein_coding	histidine triad nucleotide binding protein W
ENSGALG00000024083	1109.3	2.90845	0.0747603	38.9037	0	0	22	2793539	2795001	+	protein_coding	chromosome 22 open reading frame, human C8orf4
ENSGALG00000005037	351.111	2.90279	0.121413	23.9083	2.50822e-126	1.36088e-124	19	7214047	7221657	-	protein_coding	NIL
ENSGALG00000024122	13.7058	2.90008	0.668613	4.33745	1.44143e-05	3.97901e-05	14	5052185	5055318	-	protein_coding	TNF receptor superfamily member 13B
ENSGALG00000032640	2760.69	2.89737	0.0824099	35.158	8.77341e-271	1.30137e-268	3	32394496	32555854	-	protein_coding	cysteine rich transmembrane BMP regulator 1
ENSGALG00000028301	1289.95	2.89493	0.373449	7.75188	9.05409e-15	4.80196e-14	18	4630254	4636230	+	protein_coding	tripartite motif containing 47
ENSGALG00000054723	3881.36	2.89336	0.0747485	38.7079	0	0	9	4625171	4641190	+	protein_coding	angiomotin like 2
ENSGALG00000029140	721.683	2.89247	0.29085	9.94487	2.6552e-23	2.10052e-22	25	2633646	2636309	+	protein_coding	cellular retinoic acid binding protein 2
ENSGALG00000048280	180.238	2.89149	0.335919	8.60769	7.45496e-18	4.66392e-17	2	116386348	116428006	-	protein_coding	NIL
ENSGALG00000006508	18.4853	2.89077	0.389868	7.41474	1.21859e-13	6.14575e-13	4	4750151	4964186	-	protein_coding	fibroblast growth factor 13
ENSGALG00000050752	84.8461	2.8889	0.351674	8.21472	2.12668e-16	1.24217e-15	5	177135	177604	-	protein_coding	NIL
ENSGALG00000004074	18.4501	2.88437	0.715757	4.02982	5.58203e-05	0.000145838	20	5178293	5182050	+	protein_coding	potassium voltage-gated channel modifier subfamily S member 1
ENSGALG00000054486	6.93042	2.88243	0.684311	4.21217	2.52931e-05	6.8315e-05	11	18840386	18841759	+	protein_coding	melanocortin 1 receptor
ENSGALG00000009628	956.538	2.87972	0.0811568	35.4834	8.85601e-276	1.36881e-273	4	11383387	11412143	+	protein_coding	potassium channel tetramerization domain containing 12
ENSGALG00000008352	215.849	2.87756	0.30279	9.50349	2.02968e-21	1.46964e-20	10	20585794	20594264	-	protein_coding	creatine kinase, mitochondrial 1B
ENSGALG00000034118	110.857	2.87347	1.00403	2.86193	0.00421071	0.0087147	20	9380604	9384135	+	protein_coding	SRY-box 18
ENSGALG00000039863	71.0339	2.87239	0.575869	4.98792	6.10333e-07	1.91862e-06	19	164664	172742	+	protein_coding	DEAD-box helicase 25
ENSGALG00000013762	12.0295	2.86919	0.778119	3.68734	0.000226611	0.000553968	2	94275196	94289016	+	protein_coding	protein-glutamine gamma-glutamyltransferase 5-like
ENSGALG00000040070	21.6552	2.86522	0.348916	8.21176	2.17965e-16	1.2723e-15	14	12628860	12633440	-	protein_coding	protein disulfide isomerase family A member 2
ENSGALG00000016797	544.575	2.86076	0.827212	3.45832	0.000543557	0.00126825	1	136441652	136481145	-	protein_coding	four and a half LIM domains 2
ENSGALG00000001892	98.5714	2.86049	0.254254	11.2505	2.30173e-29	2.27733e-28	18	4342537	4349605	+	protein_coding	cytoglobin
ENSGALG00000054420	14391.8	2.85659	0.0467024	61.1658	0	0	2	66294910	66299403	+	protein_coding	tubulin, beta 2A class IIa
ENSGALG00000030270	34.5643	2.84925	0.423444	6.72875	1.71124e-11	7.54793e-11	16	2665727	2668557	-	protein_coding	CD1c molecule
ENSGALG00000015628	3.31205	2.84861	0.893036	3.18981	0.00142367	0.00315186	4	82077209	82093294	-	protein_coding	Myb/SANT DNA binding domain containing 1
ENSGALG00000052271	25.7958	2.84607	0.447022	6.36674	1.93084e-10	7.96277e-10	7	22261122	22267312	+	protein_coding	solute carrier family 23 member 3
ENSGALG00000023882	578.243	2.84575	0.475616	5.98329	2.1867e-09	8.34785e-09	3	3067990	3070900	-	protein_coding	mal, T-cell differentiation protein like
ENSGALG00000045875	148.04	2.84391	0.307025	9.26281	1.99121e-20	1.38991e-19	2	148270496	148274492	+	protein_coding	glycosylphosphatidylinositol anchored high density lipoprotein binding protein 1
ENSGALG00000034973	3158.91	2.84331	0.0673724	42.2029	0	0	7	11682383	11685456	+	protein_coding	frizzled class receptor 7
ENSGALG00000020151	113.616	2.8344	0.272708	10.3935	2.65302e-25	2.26332e-24	4	65036790	65049180	+	protein_coding	neuromedin U
ENSGALG00000009433	7480.19	2.83026	0.0538289	52.5788	0	0	6	31229091	31246998	+	protein_coding	BCL2 associated athanogene 3
ENSGALG00000037378	2.11481	2.83021	0.970732	2.91555	0.00355067	0.00742215	7	35627599	35628125	-	protein_coding	reprimo, TP53 dependent G2 arrest mediator homolog
ENSGALG00000001234	19.1048	2.83014	0.679206	4.16684	3.08854e-05	8.26532e-05	11	623459	629266	+	protein_coding	cholesteryl ester transfer protein
ENSGALG00000038789	531.91	2.82631	0.10425	27.1108	7.33853e-162	5.71939e-160	17	778806	781437	-	protein_coding	chloride intracellular channel 3
ENSGALG00000016281	1530.35	2.81963	0.0923112	30.5448	6.63074e-205	7.04966e-203	1	116192488	117253225	-	protein_coding	dystrophin
ENSGALG00000054250	20.7106	2.8183	0.615805	4.57661	4.72561e-06	1.36771e-05	30	1471475	1477699	-	protein_coding	voltage-dependent P/Q-type calcium channel subunit alpha-1A-like
ENSGALG00000038488	1156.99	2.81632	0.0709979	39.6677	0	0	23	2395538	2404208	-	protein_coding	glucocorticoid modulatory element binding protein 1
ENSGALG00000005638	33.6483	2.81525	0.512783	5.49014	4.01619e-08	1.39062e-07	4	2390549	2394261	+	protein_coding	interleukin 2 receptor subunit gamma
ENSGALG00000006104	399.104	2.81369	0.587516	4.78913	1.67508e-06	5.0749e-06	10	12079843	12100380	+	protein_coding	NIL
ENSGALG00000049511	305.132	2.80993	0.134638	20.8703	9.96383e-97	3.83399e-95	12	2800946	2802431	-	protein_coding	adhesion molecule with Ig like domain 3
ENSGALG00000010870	10388.5	2.80574	0.0434396	64.5894	0	0	8	26714119	26715827	-	protein_coding	Jun proto-oncogene, AP-1 transcription factor subunit
ENSGALG00000010133	392.806	2.80305	0.103105	27.1864	9.40559e-163	7.39304e-161	8	21151296	21166349	-	protein_coding	patched 2
ENSGALG00000005087	431.181	2.80163	0.0937545	29.8826	3.30947e-196	3.25514e-194	14	5544786	5556709	-	protein_coding	family with sequence similarity 83, member G
ENSGALG00000032087	154.713	2.79954	0.14733	19.0018	1.6467e-80	5.17738e-79	2	96558291	96559269	-	protein_coding	melanocortin 5 receptor
ENSGALG00000012277	4367.9	2.79898	0.0523405	53.4763	0	0	1	50976161	50979138	-	protein_coding	MAF bZIP transcription factor F
ENSGALG00000017398	976.313	2.79747	0.668535	4.18448	2.85821e-05	7.67349e-05	2	106059524	106075529	+	protein_coding	desmoglein 4
ENSGALG00000041266	2409.45	2.79625	0.599899	4.6612	3.14371e-06	9.2753e-06	30	392256	395386	+	protein_coding	calponin 1
ENSGALG00000003814	203.096	2.79562	0.568917	4.91393	8.92706e-07	2.76656e-06	6	10918335	10919304	+	protein_coding	dickkopf WNT signaling pathway inhibitor 4
ENSGALG00000047208	461.165	2.79431	0.0879976	31.7544	2.76228e-221	3.17542e-219	8	20767811	20771114	+	protein_coding	Kruppel-like factor 1 (erythroid)
ENSGALG00000046313	10.339	2.79431	0.977585	2.85838	0.00425815	0.00880596	14	12708734	12711732	-	protein_coding	deoxyribonuclease-1-like 2
ENSGALG00000029842	141.468	2.78202	0.454884	6.1159	9.6014e-10	3.75902e-09	2	116364951	116400250	-	protein_coding	solute carrier organic anion transporter family member 5A1
ENSGALG00000023780	5.69105	2.76808	0.94691	2.92327	0.00346371	0.007254	26	4755126	4761551	-	protein_coding	triggering receptor expressed on myeloid cells B2
ENSGALG00000040120	143.119	2.76631	0.180706	15.3084	6.72083e-53	1.25882e-51	5	178108	184568	-	protein_coding	glycine N-acyltransferase-like protein 3
ENSGALG00000046708	61.331	2.76623	0.317725	8.70634	3.13838e-18	1.99945e-17	17	5974913	5990576	-	protein_coding	prostaglandin E synthase
ENSGALG00000042606	13.8774	2.76387	0.9513	2.90536	0.00366833	0.00765071	13	1548786	1552955	-	protein_coding	protocadherin delta 1
ENSGALG00000044799	20.8453	2.76241	0.660165	4.18442	2.85893e-05	7.67387e-05	4	268904	277022	-	protein_coding	V-set and immunoglobulin domain containing 4
ENSGALG00000010901	264.145	2.75782	0.130248	21.1736	1.67308e-99	6.66081e-98	2	30069507	30103222	+	protein_coding	ATP binding cassette subfamily B member 5
ENSGALG00000040899	16.6875	2.75174	0.731653	3.761	0.000169237	0.000419173	22	5339096	5346586	+	protein_coding	glycerol-3-phosphate acyltransferase 2, mitochondrial
ENSGALG00000010589	544.052	2.75144	0.153245	17.9545	4.42393e-72	1.19661e-70	5	42391305	42393294	+	protein_coding	fibronectin leucine rich transmembrane protein 2
ENSGALG00000032838	77.8774	2.75041	0.244868	11.2322	2.83253e-29	2.79649e-28	6	9941676	9943868	+	protein_coding	beta-keratin related protein
ENSGALG00000014999	8013.47	2.74883	0.156747	17.5368	7.50869e-69	1.93428e-67	Z	25324361	25392656	-	protein_coding	microtubule associated protein 1B
ENSGALG00000029175	1974.48	2.7475	0.0867088	31.6865	2.38497e-220	2.69121e-218	1	142513095	142555148	+	protein_coding	ephrin B2
ENSGALG00000021039	238.201	2.7409	0.237265	11.5521	7.20685e-31	7.56596e-30	6	11554808	11571465	+	protein_coding	hexokinase domain containing 1
ENSGALG00000033813	4683.24	2.73967	0.0470822	58.189	0	0	5	52935363	52938063	+	protein_coding	BTB domain containing 6
ENSGALG00000001143	400.234	2.73702	0.446012	6.13666	8.42747e-10	3.31564e-09	24	907940	974253	-	protein_coding	v-ets avian erythroblastosis virus E26 oncogene homolog 1
ENSGALG00000019231	21.8222	2.72965	0.847178	3.22205	0.00127275	0.00283617	1	84562941	84585088	+	protein_coding	CD200 receptor 1
ENSGALG00000041640	751.469	2.72776	0.0770799	35.3887	2.55084e-274	3.87749e-272	2	29565481	29567600	-	protein_coding	twist family bHLH transcription factor 1
ENSGALG00000029618	23.0109	2.72435	0.415054	6.56384	5.24408e-11	2.25098e-10	5	635159	635774	+	protein_coding	NIL
ENSGALG00000040847	10.3407	2.71432	0.590119	4.59961	4.23278e-06	1.23108e-05	25	3246648	3248252	+	protein_coding	epidermal differentiation protein containing a glutamine (Q) motif 3
ENSGALG00000032029	6855.43	2.7142	0.0426739	63.6033	0	0	3	4420799	4429440	+	protein_coding	serum response factor
ENSGALG00000027247	186.235	2.71098	0.155173	17.4708	2.39297e-68	6.07927e-67	2	38541855	38546582	-	protein_coding	eomesodermin
ENSGALG00000002103	59.7519	2.70765	0.801999	3.37613	0.000735136	0.00168869	11	1222441	1224448	+	protein_coding	tubulin polymerization promoting protein family member 3
ENSGALG00000047313	159.389	2.70637	0.138246	19.5764	2.45597e-85	8.12459e-84	5	182101	189519	-	protein_coding	glycine N-acyltransferase-like protein 3
ENSGALG00000039206	1024.1	2.70314	0.071047	38.0472	0	0	22	3788777	3793564	-	protein_coding	AT rich interactive domain 5A (MRF1-like)
ENSGALG00000006717	87.9671	2.70171	0.616679	4.38106	1.18101e-05	3.28927e-05	5	15071723	15112067	-	protein_coding	ovomucin, alpha subunit
ENSGALG00000039983	1934.27	2.69932	0.0600353	44.9621	0	0	2	46739294	46798842	-	protein_coding	endonuclease/exonuclease/phosphatase family domain containing 1
ENSGALG00000036093	23.3256	2.69226	0.480623	5.6016	2.12378e-08	7.51784e-08	26	367530	376406	-	protein_coding	protein tyrosine phosphatase, non-receptor type 7
ENSGALG00000026584	9.04724	2.68611	0.658739	4.07765	4.54928e-05	0.000119809	5	25716502	25748002	-	protein_coding	phospholipase A2 group IVE-like 2
ENSGALG00000004209	242.454	2.6856	0.452387	5.93652	2.91133e-09	1.10249e-08	14	3139895	3142286	+	protein_coding	extracellular leucine rich repeat and fibronectin type III domain containing 1
ENSGALG00000003527	910.96	2.68361	0.0767028	34.9871	3.53887e-268	5.16591e-266	28	4148245	4156109	-	protein_coding	arrestin domain containing 2
ENSGALG00000004237	8824.01	2.68152	0.786424	3.40976	0.000650193	0.00150314	18	7852931	7869256	+	protein_coding	protein kinase cAMP-dependent type I regulatory subunit alpha
ENSGALG00000001926	1778.11	2.68067	0.439449	6.10007	1.0602e-09	4.13227e-09	19	4403290	4405344	-	protein_coding	heat shock protein family B (small) member 1
ENSGALG00000006290	3.31533	2.6766	0.836818	3.19854	0.00138124	0.0030664	14	7497238	7540825	+	protein_coding	heparan sulfate-glucosamine 3-sulfotransferase 4
ENSGALG00000048303	12.2413	2.67334	0.535693	4.99043	6.02452e-07	1.89482e-06	10	11274947	11277738	+	protein_coding	NIL
ENSGALG00000034661	1582.75	2.67282	0.0719927	37.1263	1.05813e-301	1.78553e-299	20	10006752	10007982	+	protein_coding	inhibitor of DNA binding 1, HLH protein
ENSGALG00000037163	7.24876	2.6683	0.808892	3.29871	0.000971297	0.00219688	15	7187635	7198456	-	protein_coding	sodium-dependent serotonin transporter-like
ENSGALG00000052302	211.833	2.66714	0.118036	22.596	4.74373e-113	2.25456e-111	8	4640719	4671348	+	protein_coding	phosphodiesterase 4D interacting protein
ENSGALG00000030247	146.296	2.65994	0.161929	16.4265	1.2351e-60	2.74032e-59	25	253772	258260	-	protein_coding	tropomodulin 4
ENSGALG00000014872	349.264	2.65775	0.850548	3.12475	0.00177957	0.00388184	Z	13972676	14032776	-	protein_coding	fibroblast growth factor 10
ENSGALG00000012420	4305.55	2.65722	0.125122	21.237	4.34348e-100	1.75197e-98	1	51166507	51169768	-	protein_coding	galectin 1
ENSGALG00000005118	5.68374	2.65691	0.868873	3.05788	0.00222909	0.00479584	9	8549020	8551673	-	protein_coding	family with sequence similarity 124 member B
ENSGALG00000005725	60.6528	2.656	0.897162	2.96045	0.0030719	0.00647656	13	13980058	13997910	+	protein_coding	colony stimulating factor 1 receptor
ENSGALG00000035187	7171.44	2.65254	0.0684104	38.7739	0	0	23	3639623	3665292	+	protein_coding	four and a half LIM domains 3
ENSGALG00000016954	252.242	2.64833	0.183739	14.4136	4.25185e-47	6.89024e-46	1	167287898	167297490	+	protein_coding	regulator of cell cycle
ENSGALG00000028496	4.77317	2.64764	0.866408	3.05588	0.00224403	0.00482572	24	4335488	4342070	-	protein_coding	NF-kappa-B inhibitor delta-like
ENSGALG00000035913	16.116	2.64626	0.484495	5.4619	4.71066e-08	1.6192e-07	18	9912544	9915105	-	protein_coding	protein phosphatase 1 regulatory subunit 27
ENSGALG00000030096	1360.54	2.64336	0.876502	3.0158	0.002563	0.00546133	21	5189648	5204441	-	protein_coding	podoplanin
ENSGALG00000027874	1831.12	2.63662	0.108065	24.3984	1.77869e-131	1.01286e-129	5	24667320	24669438	+	protein_coding	ChaC glutathione specific gamma-glutamylcyclotransferase 1
ENSGALG00000051549	256.015	2.63453	0.122865	21.4424	5.37281e-102	2.24596e-100	19	7202208	7215429	-	protein_coding	NIL
ENSGALG00000008552	32.574	2.6285	0.504039	5.21486	1.83955e-07	6.04409e-07	3	16194665	16199101	+	protein_coding	mal, T cell differentiation protein
ENSGALG00000015908	34150	2.62194	0.341681	7.67366	1.6716e-14	8.77194e-14	3	80804844	80905035	+	protein_coding	collagen type XII alpha 1 chain
ENSGALG00000039822	233.394	2.62114	0.141103	18.576	5.02668e-77	1.49847e-75	5	7961977	7963360	-	protein_coding	Ras association domain family member 10
ENSGALG00000045350	131.044	2.61555	0.273326	9.56937	1.0756e-21	7.91656e-21	4	16632506	16671022	+	protein_coding	KIAA1210
ENSGALG00000019716	7637.92	2.60914	0.0554828	47.026	0	0	27	7336034	7340414	-	protein_coding	keratin 40
ENSGALG00000051280	3587.91	2.60571	0.0439897	59.2345	0	0	30	875943	879908	-	protein_coding	dnaJ homolog subfamily B member 1-like
ENSGALG00000025937	4884.98	2.60256	0.556762	4.67446	2.94728e-06	8.72514e-06	24	5408191	5416185	-	protein_coding	FXYD domain containing ion transport regulator 6
ENSGALG00000054145	551.107	2.60204	0.418581	6.21633	5.08932e-10	2.0323e-09	10	12097213	12107184	+	protein_coding	NIL
ENSGALG00000012735	1241.26	2.59681	0.178138	14.5775	3.90705e-48	6.53294e-47	2	62675249	62679088	-	protein_coding	endothelin 1
ENSGALG00000010866	1098.64	2.59361	0.1366	18.9869	2.19033e-80	6.83984e-79	4	44741718	44748186	+	protein_coding	amphiregulin
ENSGALG00000013723	991.204	2.59321	0.350184	7.40528	1.30877e-13	6.58252e-13	12	3635426	3637460	-	protein_coding	2'-5'-oligoadenylate synthetase like
ENSGALG00000027165	61.3244	2.59161	0.807946	3.20766	0.00133822	0.00297592	6	9958421	9959631	-	protein_coding	leukocyte ribonuclease A-2
ENSGALG00000045238	16.3778	2.58507	0.425566	6.07444	1.24425e-09	4.82918e-09	19	39926	42416	-	protein_coding	fibrinogen-like protein 1-like protein
ENSGALG00000012984	23.6343	2.5834	0.475513	5.43288	5.54531e-08	1.89405e-07	28	1291894	1303396	-	protein_coding	myosin VB
ENSGALG00000033226	1736.44	2.58258	0.0874343	29.5374	9.54134e-192	9.18816e-190	1	7825020	7888297	-	protein_coding	family with sequence similarity 107 member B
ENSGALG00000027786	818.232	2.57654	0.077092	33.4216	6.66615e-245	8.69578e-243	18	9837553	9839601	+	protein_coding	suppressor of cytokine signaling 3
ENSGALG00000037011	351.543	2.57471	0.47978	5.36643	8.03099e-08	2.70985e-07	28	3540873	3544871	-	protein_coding	cartilage intermediate layer protein 2
ENSGALG00000024047	1965.73	2.57243	0.0626128	41.0847	0	0	23	5680672	5684455	-	protein_coding	v-myc avian myelocytomatosis viral oncogene lung carcinoma derived homolog
ENSGALG00000011419	1135.2	2.57134	0.089097	28.86	3.79302e-183	3.41985e-181	4	49367970	49372172	+	protein_coding	dual specificity phosphatase 4
ENSGALG00000037506	1470.63	2.5593	0.0954944	26.8005	3.18672e-158	2.39238e-156	3	39259120	39362915	+	protein_coding	signal induced proliferation associated 1 like 2
ENSGALG00000009562	1445.02	2.55928	0.106559	24.0174	1.83019e-127	1.01089e-125	5	29157310	29169648	-	protein_coding	pleckstrin 2
ENSGALG00000019489	302.287	2.5567	0.126959	20.1379	3.43603e-90	1.22242e-88	2	104463814	104551433	-	protein_coding	carbohydrate sulfotransferase 9
ENSGALG00000011086	10212.7	2.55118	0.633511	4.02705	5.64818e-05	0.000147525	3	40087451	40090517	-	protein_coding	actin alpha 1, skeletal muscle
ENSGALG00000013311	76.1287	2.54825	0.224124	11.3698	5.91081e-30	5.96694e-29	5	3449593	3622521	+	protein_coding	anoctamin 3
ENSGALG00000005256	1368.9	2.54561	0.0942762	27.0016	1.41524e-160	1.0801e-158	9	7784936	7875161	-	protein_coding	EPH receptor A4
ENSGALG00000008815	5054.19	2.54519	0.113165	22.4909	5.09713e-112	2.41007e-110	3	15421290	15430454	+	protein_coding	leucine rich repeat neuronal 4
ENSGALG00000045873	3.15923	2.53616	0.879593	2.88334	0.00393483	0.00818054	12	3665299	3680770	-	protein_coding	NIL
ENSGALG00000030907	113.395	2.53456	0.228785	11.0784	1.59773e-28	1.53859e-27	27	7128854	7130727	+	protein_coding	colony stimulating factor 3
ENSGALG00000012537	11.563	2.52772	0.508504	4.9709	6.66429e-07	2.0896e-06	7	35735909	35765494	+	protein_coding	Potassium inwardly rectifying channel subfamily J member 3
ENSGALG00000007257	18.0166	2.52571	0.468613	5.38976	7.05524e-08	2.3929e-07	14	9523643	9544639	+	protein_coding	tektin 5
ENSGALG00000002728	7801.37	2.52497	0.0472936	53.3892	0	0	18	4866125	4876014	-	protein_coding	solute carrier family 16 member 3
ENSGALG00000031997	41.4802	2.5022	0.287002	8.71841	2.82146e-18	1.80254e-17	2	46095976	46105425	+	protein_coding	secreted frizzled related protein 4
ENSGALG00000005359	10.1697	2.5018	0.602443	4.15275	3.28503e-05	8.7593e-05	6	17257035	17260757	+	protein_coding	NIL
ENSGALG00000012946	7548.22	2.49713	0.0395936	63.069	0	0	1	59546381	59561664	+	protein_coding	family with sequence similarity 60 member A
ENSGALG00000053980	245.33	2.49419	0.712107	3.50254	0.000460839	0.0010853	25	3320372	3324625	-	protein_coding	S100 calcium binding protein A14
ENSGALG00000041140	6697.2	2.48932	0.633429	3.92991	8.4979e-05	0.000217578	6	32231326	32259800	+	protein_coding	HtrA serine peptidase 1
ENSGALG00000035157	522.685	2.48647	0.112003	22.2	3.43508e-109	1.56004e-107	1	147835784	147836627	+	protein_coding	SRY-box 21
ENSGALG00000006273	13.8764	2.48432	0.430236	5.77432	7.72643e-09	2.8394e-08	20	10051628	10058646	+	protein_coding	myosin light chain kinase 2
ENSGALG00000038364	537.143	2.48271	0.766911	3.23728	0.00120673	0.00269853	2	136482291	136487586	+	protein_coding	nephroblastoma overexpressed
ENSGALG00000039320	60.2278	2.48083	0.599659	4.13706	3.51783e-05	9.34616e-05	3	109877938	109899864	-	protein_coding	adhesion G protein-coupled receptor F5
ENSGALG00000022557	9083.8	2.47992	0.551128	4.49971	6.80447e-06	1.94309e-05	19	855484	857200	-	protein_coding	claudin 3
ENSGALG00000009612	5509.63	2.47807	0.106573	23.2523	1.34824e-119	6.86928e-118	3	19449226	19512091	-	protein_coding	transforming growth factor beta 2
ENSGALG00000051730	50.8439	2.47251	0.813141	3.04069	0.00236038	0.00505761	33	6446982	6449293	-	protein_coding	NIL
ENSGALG00000001951	348.454	2.46468	0.106241	23.1989	4.66672e-119	2.35164e-117	8	1608098	1629918	+	protein_coding	family with sequence similarity 102 member B
ENSGALG00000010864	213.232	2.4639	0.155667	15.828	1.9947e-56	4.06296e-55	4	44723698	44731614	+	protein_coding	epiregulin
ENSGALG00000017136	176.533	2.46257	0.221359	11.1248	9.50173e-29	9.20302e-28	1	180268522	180278083	+	protein_coding	gap junction protein beta 6
ENSGALG00000044383	10960.9	2.46254	0.0416184	59.1694	0	0	25	3689596	3694822	+	protein_coding	BCL2 family apoptosis regulator
ENSGALG00000006563	2363.41	2.44767	0.196737	12.4413	1.55939e-35	1.88324e-34	1	8841294	8982974	+	protein_coding	semaphorin 3D
ENSGALG00000006822	1039.52	2.44506	0.241043	10.1437	3.53472e-24	2.90371e-23	4	5208407	5259929	+	protein_coding	protocadherin 19
ENSGALG00000000242	39.0173	2.44502	0.648888	3.76801	0.000164557	0.000408297	22	736996	875384	+	protein_coding	early B-cell factor 2
ENSGALG00000052526	15.3112	2.43825	0.561731	4.3406	1.42096e-05	3.92604e-05	20	5509358	5526145	+	protein_coding	uncharacterized LOC107054877
ENSGALG00000005145	30.2258	2.43467	0.41653	5.84511	5.06234e-09	1.88829e-08	20	7741771	7756939	+	protein_coding	SS18L1, nBAF chromatin remodeling complex subunit
ENSGALG00000045427	489.59	2.43062	0.138789	17.5131	1.13906e-68	2.922e-67	7	36305670	36310853	+	protein_coding	uridine phosphorylase 2
ENSGALG00000010992	642.052	2.42686	0.136158	17.8238	4.61695e-71	1.2325e-69	1	41676489	41708448	-	protein_coding	solute carrier family 6 member 15
ENSGALG00000011306	4237.62	2.4217	0.332368	7.28619	3.1884e-13	1.56468e-12	7	22170599	22175002	-	protein_coding	desmin
ENSGALG00000030115	853.013	2.41951	0.643203	3.76166	0.000168789	0.00041812	2	141922044	141957880	+	protein_coding	WNT1 inducible signaling pathway protein 1
ENSGALG00000015608	49.189	2.41839	0.419706	5.76212	8.30659e-09	3.04167e-08	4	81576967	81578308	-	protein_coding	adrenoceptor alpha 2C
ENSGALG00000053663	195.306	2.40594	0.783813	3.06953	0.00214396	0.00462676	10	12005807	12033052	+	protein_coding	NIL
ENSGALG00000003855	1513.44	2.40317	0.0730777	32.8851	3.5929e-237	4.49553e-235	20	5066107	5083688	+	protein_coding	SRC proto-oncogene, non-receptor tyrosine kinase
ENSGALG00000025941	480.24	2.40251	0.144847	16.5865	8.73099e-62	1.97526e-60	2	110314101	110333425	+	protein_coding	regulator of G-protein signaling 20
ENSGALG00000016400	98.8019	2.40234	0.460665	5.21493	1.83883e-07	6.0428e-07	3	94991680	95016338	+	protein_coding	radical S-adenosyl methionine domain containing 2
ENSGALG00000041708	50.2439	2.39714	0.549082	4.36572	1.26702e-05	3.51976e-05	21	6313308	6325046	+	protein_coding	Wnt family member 4
ENSGALG00000002638	102.179	2.39634	0.172638	13.8807	8.29349e-44	1.25035e-42	6	5829188	5856130	-	protein_coding	serine racemase-like
ENSGALG00000006522	67.323	2.39629	0.191435	12.5175	5.98735e-36	7.32217e-35	20	10105873	10112326	+	protein_coding	HCK proto-oncogene, Src family tyrosine kinase
ENSGALG00000012163	287.2	2.38977	0.711733	3.35768	0.000785999	0.00179924	5	3979543	4011508	-	protein_coding	brain derived neurotrophic factor
ENSGALG00000030229	35.6797	2.38636	0.438465	5.44252	5.25309e-08	1.79725e-07	23	4766718	4994805	+	protein_coding	CUB and Sushi multiple domains 2
ENSGALG00000004121	340.465	2.38035	0.165411	14.3905	5.93522e-47	9.59284e-46	4	1395650	1409355	+	protein_coding	lysophosphatidic acid receptor 4
ENSGALG00000046632	374.584	2.37936	0.65429	3.63655	0.000276313	0.000667222	2	148295237	148301520	+	protein_coding	ly6/PLAUR domain-containing protein 2-like
ENSGALG00000002594	316.389	2.37796	0.22513	10.5626	4.44033e-26	3.91708e-25	7	999491	1117976	+	protein_coding	tissue factor pathway inhibitor
ENSGALG00000027207	2718.73	2.37346	0.122829	19.3233	3.41852e-83	1.10699e-81	3	54597279	54606430	+	protein_coding	PERP2, TP53 apoptosis effector
ENSGALG00000009448	22536.9	2.37102	0.0446972	53.0462	0	0	1	27057993	27068635	-	protein_coding	interferon related developmental regulator 1
ENSGALG00000051882	144.298	2.36812	0.215834	10.972	5.21327e-28	4.95031e-27	9	15142820	15152169	-	protein_coding	mucin-4-like
ENSGALG00000029416	496.999	2.35878	0.60629	3.89052	0.000100029	0.000254227	1	184326386	184418640	+	protein_coding	transient receptor potential cation channel subfamily C member 6
ENSGALG00000021273	49.1527	2.35727	0.744566	3.16596	0.00154572	0.00340321	24	5421297	5428328	-	protein_coding	transmembrane serine protease 13
ENSGALG00000054021	511.812	2.35711	0.708103	3.32877	0.000872303	0.00198469	2	11818004	11819477	+	protein_coding	uncharacterized LOC100858869
ENSGALG00000029035	7.98324	2.35708	0.644131	3.65932	0.000252888	0.000613798	Z	9069755	9071860	-	protein_coding	C-type lectin domain family 5, member A
ENSGALG00000030030	91.3165	2.35658	0.399015	5.906	3.50515e-09	1.32111e-08	2	132071593	132172629	-	protein_coding	R-spondin 2
ENSGALG00000041459	1367.69	2.35549	0.114446	20.5816	4.01623e-94	1.50143e-92	6	12170561	12174718	-	protein_coding	DNA damage inducible transcript 4
ENSGALG00000031094	2565.17	2.35357	0.0910573	25.8471	2.62247e-147	1.77989e-145	4	382799	392016	-	protein_coding	ectodysplasin A2 receptor
ENSGALG00000023576	5719.03	2.34981	0.0421499	55.7488	0	0	1	19335369	19339085	-	protein_coding	pim-3 oncogene
ENSGALG00000005842	20.1706	2.34693	0.456247	5.14398	2.68981e-07	8.69485e-07	4	2531207	2539175	-	protein_coding	glycerophosphodiester phosphodiesterase domain containing 2
ENSGALG00000013576	70.0198	2.34313	0.216182	10.8387	2.25601e-27	2.07994e-26	4	61619294	61668372	-	protein_coding	melatonin receptor 1A
ENSGALG00000038728	24.5161	2.33684	0.413949	5.64524	1.64948e-08	5.88648e-08	4	361730	375459	+	protein_coding	probable G-protein coupled receptor 83-like
ENSGALG00000001956	507.854	2.33592	0.243944	9.57567	1.01202e-21	7.46356e-21	26	3801281	3803089	+	protein_coding	olfactomedin like 3
ENSGALG00000028005	276.546	2.33394	0.127076	18.3664	2.44026e-75	7.09064e-74	Z	43742055	43743702	+	protein_coding	growth arrest and DNA damage inducible gamma
ENSGALG00000036589	13.5518	2.33175	0.812761	2.86893	0.00411869	0.0085406	4	89326505	89392084	-	protein_coding	GDNF family receptor alpha 4
ENSGALG00000006507	1188.79	2.32956	0.438886	5.30788	1.10907e-07	3.70087e-07	24	3059933	3100446	+	protein_coding	CXADR like membrane protein
ENSGALG00000031122	367.048	2.32681	0.22262	10.452	1.43512e-25	1.23984e-24	8	1215189	1359430	+	protein_coding	netrin G1
ENSGALG00000012317	15.9294	2.32659	0.415293	5.60228	2.1155e-08	7.48995e-08	3	47042191	47073545	+	protein_coding	NIL
ENSGALG00000003580	1497.45	2.32533	0.693763	3.35176	0.000802982	0.00183492	11	3706911	3741657	-	protein_coding	matrix metallopeptidase 2
ENSGALG00000006795	27.0075	2.3241	0.627312	3.70485	0.000211516	0.00051879	24	4304181	4310313	-	protein_coding	ATP binding cassette subfamily G member 4
ENSGALG00000026167	129.803	2.32228	0.212634	10.9215	9.09724e-28	8.55447e-27	18	1984538	2033615	-	protein_coding	phosphoinositide-3-kinase regulatory subunit 5
ENSGALG00000002911	7497.83	2.31107	0.686162	3.36811	0.000756858	0.00173577	3	56993932	57046070	+	protein_coding	monooxygenase DBH like 1
ENSGALG00000041522	3326.45	2.30686	0.0458512	50.3119	0	0	5	189638	197959	-	protein_coding	cardiotrophin-like cytokine factor 1
ENSGALG00000040369	1828.75	2.30675	0.065828	35.042	5.157e-269	7.58822e-267	1	4138800	4175957	+	protein_coding	6-phosphofructo-2-kinase/fructose-2,6-biphosphatase 3
ENSGALG00000000619	9646.08	2.30464	0.0485469	47.4724	0	0	28	945363	954006	-	protein_coding	angiopoietin like 4
ENSGALG00000031996	269.837	2.30278	0.115891	19.8703	7.36321e-88	2.54093e-86	33	4119837	4126449	-	protein_coding	ADP-ribosylarginine hydrolase-like
ENSGALG00000003470	32.5781	2.30228	0.494698	4.6539	3.25717e-06	9.59315e-06	22	2825848	2861391	-	protein_coding	zinc finger matrin-type 4
ENSGALG00000027791	3.76658	2.3014	0.732363	3.14243	0.00167554	0.00367147	1	73425404	73429018	+	protein_coding	fibroblast growth factor 23
ENSGALG00000009095	25.6197	2.30101	0.407747	5.64323	1.6689e-08	5.95231e-08	3	8231019	8250534	+	protein_coding	luteinizing hormone/choriogonadotropin receptor
ENSGALG00000033034	9.00932	2.30101	0.688793	3.34064	0.000835868	0.00190628	21	4227198	4229664	+	protein_coding	solute carrier family 25 member 34
ENSGALG00000026553	26.8341	2.29613	0.297906	7.70755	1.28252e-14	6.75718e-14	Z	22126657	22173992	-	protein_coding	cardiomyopathy associated 5
ENSGALG00000034456	1073.82	2.29547	0.476553	4.81682	1.45863e-06	4.44624e-06	26	5152467	5174115	+	protein_coding	proline and arginine rich end leucine rich repeat protein
ENSGALG00000002260	1301.94	2.29418	0.0929411	24.6842	1.57953e-134	9.40202e-133	12	2264030	2268470	-	protein_coding	cytokine inducible SH2 containing protein
ENSGALG00000023521	498.98	2.29328	0.0956134	23.9849	3.99724e-127	2.18813e-125	6	27190991	27192326	+	protein_coding	adrenoceptor alpha 2A
ENSGALG00000027036	33.1664	2.29247	0.5969	3.84062	0.000122724	0.000308534	3	61297795	61352281	-	protein_coding	protein kinase (cAMP-dependent, catalytic) inhibitor beta
ENSGALG00000011324	2789.04	2.28951	0.0738772	30.9908	7.17058e-211	7.80406e-209	7	22201253	22204320	+	protein_coding	tubulin alpha 4b
ENSGALG00000013085	218.681	2.28853	0.246612	9.27986	1.69704e-20	1.18593e-19	1	62781910	62930757	+	protein_coding	protein tyrosine phosphatase, receptor type O
ENSGALG00000054583	10.1646	2.28378	0.665086	3.43381	0.000595164	0.001382	12	2841665	2846649	-	protein_coding	cadherin related family member 4
ENSGALG00000046646	36.3434	2.28078	0.357328	6.38287	1.73795e-10	7.18664e-10	8	1569980	1573913	-	protein_coding	protein FAM102B-like
ENSGALG00000034344	2641.76	2.26968	0.0558802	40.6169	0	0	22	3867464	3874049	+	protein_coding	methylenetetrahydrofolate dehydrogenase (NADP+ dependent) 2, methenyltetrahydrofolate cyclohydrolase
ENSGALG00000049875	120.972	2.26875	0.174329	13.0142	1.01613e-38	1.34943e-37	15	11063693	11063864	-	protein_coding	NIL
ENSGALG00000001564	777.181	2.26785	0.0866206	26.1814	4.32843e-151	3.00426e-149	19	3422031	3455961	+	protein_coding	ATPase sarcoplasmic/endoplasmic reticulum Ca2+ transporting 3
ENSGALG00000040432	335.599	2.26779	0.78467	2.89012	0.00385094	0.00800977	8	7158789	7231728	-	protein_coding	pappalysin 2
ENSGALG00000001727	434.271	2.26548	0.783457	2.89164	0.00383231	0.00797372	22	1887125	1890661	+	protein_coding	leucine zipper tumor suppressor 1
ENSGALG00000000295	51.2718	2.26518	0.367239	6.16814	6.90965e-10	2.73428e-09	26	870576	887343	-	protein_coding	immunoglobulin-like and fibronectin type III domain containing 1
ENSGALG00000010577	22.5829	2.26188	0.319911	7.07034	1.54556e-12	7.27046e-12	4	38695972	38730384	-	protein_coding	Rho guanine nucleotide exchange factor 38
ENSGALG00000009382	35.1283	2.26127	0.542153	4.17092	3.03375e-05	8.1246e-05	3	17803815	17833090	+	protein_coding	calpain 8
ENSGALG00000047364	91.6567	2.25899	0.65054	3.47248	0.000515668	0.00120685	30	49	2134	-	protein_coding	NIL
ENSGALG00000034502	1726.58	2.25774	0.456463	4.94617	7.5687e-07	2.36071e-06	4	46361292	46379016	+	protein_coding	stearoyl-CoA desaturase 5
ENSGALG00000016485	6437.8	2.25728	0.0583298	38.6985	0	0	3	101681363	101683698	+	protein_coding	ras homolog family member B
ENSGALG00000050491	327.778	2.25367	0.113354	19.8818	5.85044e-88	2.0265e-86	15	11064549	11065584	-	protein_coding	solute carrier family 35 member E4
ENSGALG00000010224	621.151	2.25335	0.208287	10.8184	2.815e-27	2.58881e-26	1	37882245	37890696	+	protein_coding	GLI pathogenesis-related 1-like
ENSGALG00000016785	13.3243	2.24056	0.701929	3.19201	0.00141288	0.00313021	1	135176641	135199850	+	protein_coding	interleukin 1 receptor like 1
ENSGALG00000032469	280.729	2.23758	0.346529	6.45712	1.06715e-10	4.48333e-10	28	3019599	3031885	+	protein_coding	Rho GTPase activating protein 45
ENSGALG00000008018	958.015	2.23743	0.0750452	29.8145	2.53575e-195	2.46773e-193	20	13790216	13793622	-	protein_coding	snail family transcriptional repressor 1
ENSGALG00000037599	28.1473	2.23657	0.454232	4.92386	8.48541e-07	2.6355e-06	25	3312350	3314646	-	protein_coding	S100 calcium binding protein A4
ENSGALG00000038984	33.3266	2.23629	0.624969	3.57825	0.000345909	0.000827886	23	5603904	5610641	+	protein_coding	bone morphogenetic protein 8a
ENSGALG00000009388	312.472	2.23302	0.241715	9.23823	2.50599e-20	1.74395e-19	3	17861902	17932443	+	protein_coding	complement component 4 binding protein beta
ENSGALG00000041575	61.4155	2.23229	0.231448	9.64491	5.16584e-22	3.86092e-21	3	48424045	48474322	+	protein_coding	protein phosphatase 1 regulatory inhibitor subunit 14C
ENSGALG00000033705	971.668	2.23151	0.774069	2.88283	0.00394118	0.00819284	W	3607612	3662450	-	protein_coding	transitional endoplasmic reticulum ATPase-like
ENSGALG00000027365	475.574	2.23069	0.220332	10.1242	4.31504e-24	3.53369e-23	23	919639	1029021	+	protein_coding	human immunodeficiency virus type I enhancer binding protein 3
ENSGALG00000016722	9.52093	2.22147	0.513089	4.32959	1.49385e-05	4.11878e-05	1	131405634	131412658	-	protein_coding	regucalcin-like
ENSGALG00000015013	3239.49	2.22029	0.0639138	34.7388	2.04256e-264	2.95817e-262	4	78805626	78808134	+	protein_coding	msh homeobox 1
ENSGALG00000000302	39.1898	2.22022	0.662347	3.35206	0.000802134	0.00183321	26	807501	813890	+	protein_coding	troponin T2, cardiac type
ENSGALG00000008135	377.989	2.21702	0.109696	20.2105	7.9109e-91	2.85865e-89	7	10794291	10924557	-	protein_coding	SATB homeobox 2
ENSGALG00000016127	410.822	2.21485	0.133622	16.5754	1.04939e-61	2.36826e-60	1	109359680	109366841	+	protein_coding	NIL
ENSGALG00000045196	51.6291	2.20956	0.249361	8.86087	7.93939e-19	5.21719e-18	2	127225485	127287310	+	protein_coding	lysosomal protein transmembrane 4 beta
ENSGALG00000053641	456.673	2.20938	0.106785	20.6899	4.26787e-95	1.61189e-93	25	3742769	3744406	-	protein_coding	circadian associated repressor of transcription
ENSGALG00000033129	5391.05	2.20927	0.0569947	38.7627	0	0	3	25092239	25094448	-	protein_coding	ZFP36 ring finger protein like 2
ENSGALG00000047814	14.7757	2.20098	0.470317	4.67978	2.87186e-06	8.51422e-06	17	682628	688240	-	protein_coding	kelch-like protein 9-like
ENSGALG00000031149	23.8909	2.19895	0.415131	5.29701	1.17715e-07	3.92163e-07	26	2653130	2657536	+	protein_coding	CD55 molecule (Cromer blood group)
ENSGALG00000019755	7.56469	2.19667	0.640962	3.42714	0.000609977	0.00141461	18	10415824	10417773	-	protein_coding	NIL
ENSGALG00000031518	926.302	2.19395	0.0901341	24.341	7.22891e-131	4.09112e-129	33	4132596	4133942	-	protein_coding	DNA damage inducible transcript 3
ENSGALG00000026449	2073.1	2.19307	0.0685495	31.9924	1.38945e-224	1.63822e-222	12	9524602	9524983	+	protein_coding	histone H2A type 2-B-like
ENSGALG00000036539	6959.62	2.19222	0.0503627	43.5287	0	0	4	1025393	1070879	-	protein_coding	ephrin B1
ENSGALG00000054976	162.656	2.19166	0.281818	7.77686	7.4345e-15	3.95897e-14	22	3602508	3608251	-	protein_coding	interleukin 11
ENSGALG00000003713	380.038	2.19007	0.274357	7.98259	1.43298e-15	7.97241e-15	21	4318059	4322084	+	protein_coding	NIL
ENSGALG00000041154	558.19	2.18416	0.106246	20.5575	6.59031e-94	2.4488e-92	2	8624609	8627626	-	protein_coding	motor neuron and pancreas homeobox 1
ENSGALG00000005790	8.16687	2.1833	0.668868	3.26417	0.00109785	0.00246685	20	8807029	8821031	+	protein_coding	DEP domain containing MTOR-interacting protein
ENSGALG00000021572	1300.16	2.1792	0.0573692	37.9855	0	0	19	6233051	6271407	-	protein_coding	slingshot protein phosphatase 2
ENSGALG00000011889	340.953	2.16493	0.308313	7.02185	2.18954e-12	1.02058e-11	5	54228532	54333650	-	protein_coding	protein kinase C eta
ENSGALG00000003747	2595.73	2.16141	0.10653	20.2892	1.60289e-91	5.8496e-90	Z	12167207	12182395	+	protein_coding	oncostatin M receptor
ENSGALG00000013073	559.813	2.1553	0.155578	13.8535	1.21115e-43	1.82148e-42	2	79940290	79950017	+	protein_coding	uridine phosphorylase 1
ENSGALG00000033816	238.174	2.15386	0.135927	15.8457	1.50637e-56	3.08538e-55	1	155899967	155900945	+	protein_coding	potassium channel tetramerization domain containing 12
ENSGALG00000007714	9.59876	2.15065	0.480543	4.47546	7.62458e-06	2.16719e-05	9	15443327	15446163	-	protein_coding	neuromedin U receptor 1
ENSGALG00000032577	1194.76	2.15015	0.0846542	25.3992	2.57044e-142	1.66472e-140	9	20136599	20436791	+	protein_coding	MDS1 and EVI1 complex locus
ENSGALG00000043079	31.7195	2.14763	0.42719	5.02734	4.97324e-07	1.5744e-06	7	16938756	16941586	-	protein_coding	Sp9 transcription factor
ENSGALG00000036117	2714.26	2.14487	0.05779	37.115	1.61118e-301	2.69404e-299	23	1964542	1971801	-	protein_coding	family with sequence similarity 46 member B
ENSGALG00000032220	3774.93	2.1446	0.35406	6.05716	1.38547e-09	5.36259e-09	19	943340	962273	+	protein_coding	elastin
ENSGALG00000000044	770.4	2.14446	0.108161	19.8266	1.75678e-87	5.98379e-86	14	13962835	13964455	+	protein_coding	WAP, follistatin/kazal, immunoglobulin, kunitz and netrin domain containing 1
ENSGALG00000012481	2976.28	2.14189	0.362785	5.90402	3.54745e-09	1.33568e-08	7	35127798	35141587	+	protein_coding	TNF alpha induced protein 6
ENSGALG00000047017	21.9502	2.13952	0.610469	3.50472	0.000457091	0.00107772	22	1622094	1628938	+	protein_coding	phytanoyl-CoA 2-hydroxylase interacting protein
ENSGALG00000038850	651.351	2.13228	0.105307	20.2483	3.67811e-91	1.33699e-89	12	6869735	6975801	-	protein_coding	WNK lysine deficient protein kinase 2
ENSGALG00000013818	804.983	2.12898	0.0731806	29.0921	4.51464e-186	4.13123e-184	3	54059666	54061125	+	protein_coding	Cbp/p300 interacting transactivator with Glu/Asp rich carboxy-terminal domain 2
ENSGALG00000005401	190.605	2.12843	0.177117	12.0171	2.88909e-33	3.27211e-32	2	2665701	2717022	+	protein_coding	Wnt family member 9A
ENSGALG00000009572	107.876	2.12796	0.191015	11.1403	7.98539e-29	7.74659e-28	1	30046659	30129302	-	protein_coding	ADAM metallopeptidase with thrombospondin type 1 motif 20
ENSGALG00000006560	1664.16	2.12622	0.518889	4.09764	4.1738e-05	0.0001103	1	9343630	9514699	+	protein_coding	semaphorin 3A
ENSGALG00000007218	436.618	2.12331	0.150772	14.0829	4.83673e-45	7.4758e-44	9	13421515	13470538	+	protein_coding	Mab-21 domain containing 2
ENSGALG00000012392	67.6933	2.12325	0.221261	9.59615	8.29824e-22	6.15939e-21	3	48530509	48546549	+	protein_coding	iodotyrosine deiodinase
ENSGALG00000030516	196.114	2.12235	0.168239	12.6151	1.74278e-36	2.16441e-35	4	89848235	89855757	-	protein_coding	empty spiracles homeobox 1
ENSGALG00000000820	365.296	2.12221	0.275301	7.70869	1.27117e-14	6.69932e-14	23	1741623	1757003	+	protein_coding	5-hydroxytryptamine (serotonin) receptor 1D, G protein-coupled
ENSGALG00000015077	410.776	2.12011	0.668061	3.17353	0.00150599	0.0033201	1	81531507	81551013	+	protein_coding	Rho GTPase activating protein 31
ENSGALG00000012873	44.6487	2.11416	0.542963	3.89374	9.87107e-05	0.000251118	2	67749397	67762854	-	protein_coding	serpin family B member 5
ENSGALG00000044525	332.943	2.11406	0.114456	18.4706	3.5601e-76	1.04769e-74	3	30373846	30381379	+	protein_coding	NFKB inhibitor epsilon
ENSGALG00000032803	127.446	2.11274	0.266344	7.93236	2.15027e-15	1.18024e-14	5	120673	122219	+	protein_coding	proto-oncogene Mas-like
ENSGALG00000047053	40.5495	2.10953	0.228748	9.2221	2.91331e-20	2.02435e-19	Z	43138484	43140761	+	protein_coding	NIL
ENSGALG00000013342	281.345	2.10821	0.115049	18.3244	5.28179e-75	1.52509e-73	7	5218436	5220507	+	protein_coding	gastrulation brain homeobox 2
ENSGALG00000048563	608.227	2.10633	0.22245	9.46881	2.83058e-21	2.03053e-20	Z	12151362	12167569	+	protein_coding	NIL
ENSGALG00000052867	15.5309	2.10198	0.499181	4.21085	2.54409e-05	6.86725e-05	5	225859	230151	+	protein_coding	calcium binding protein 4
ENSGALG00000013822	7.25754	2.09994	0.657868	3.19204	0.00141272	0.00313021	3	54077242	54114208	+	protein_coding	taxilin beta
ENSGALG00000043080	187.903	2.09913	0.174335	12.0408	2.16822e-33	2.46935e-32	3	414616	476460	+	protein_coding	coiled-coil domain containing 85A
ENSGALG00000026119	234.471	2.09658	0.198737	10.5495	5.1051e-26	4.49059e-25	15	7779108	7810799	-	protein_coding	MN1 proto-oncogene, transcriptional regulator
ENSGALG00000030007	43.3384	2.09526	0.235612	8.89287	5.95521e-19	3.9415e-18	26	2670098	2686743	+	protein_coding	NIL
ENSGALG00000002183	51.9932	2.09392	0.70671	2.96292	0.0030474	0.00642711	Z	71400260	71505016	-	protein_coding	proline rich 16
ENSGALG00000011141	1108.62	2.09223	0.349406	5.98798	2.12462e-09	8.1193e-09	7	21793548	21822090	+	protein_coding	integrin subunit beta 6
ENSGALG00000026452	148.863	2.0922	0.568751	3.67859	0.00023453	0.000572035	2	88738278	88751907	+	protein_coding	muscle related coiled-coil protein
ENSGALG00000007841	92.515	2.08554	0.341181	6.11272	9.79462e-10	3.83303e-09	7	9675350	9718284	-	protein_coding	NIL
ENSGALG00000054286	32.8754	2.08304	0.32977	6.31663	2.67323e-10	1.0924e-09	4	1645345	1646715	+	protein_coding	apelin
ENSGALG00000040855	49.5726	2.08097	0.299798	6.94125	3.88656e-12	1.77736e-11	1	36025155	36168865	-	protein_coding	protein tyrosine phosphatase, receptor type R
ENSGALG00000046338	13.2362	2.07264	0.468891	4.42032	9.85566e-06	2.76418e-05	27	5503134	5505173	+	protein_coding	peptide YY-like
ENSGALG00000039990	63850.5	2.07253	0.536043	3.86635	0.000110475	0.000279308	17	3013994	3098173	-	protein_coding	tenascin C
ENSGALG00000002108	1826.39	2.07112	0.426483	4.85628	1.1961e-06	3.67646e-06	18	4557241	4573010	+	protein_coding	envoplakin
ENSGALG00000004215	2307.41	2.07089	0.576702	3.59092	0.00032951	0.000789767	18	7826148	7844274	-	protein_coding	WD repeat domain, phosphoinositide interacting 1
ENSGALG00000037170	11.2311	2.07077	0.552649	3.74699	0.000178967	0.00044226	16	2499935	2503957	-	protein_coding	tripartite motif containing 39.2
ENSGALG00000000400	18.1252	2.07022	0.364944	5.6727	1.40563e-08	5.04268e-08	26	1366687	1389976	+	protein_coding	potassium voltage-gated channel, Shaw-related subfamily, member 4
ENSGALG00000012576	354.563	2.0702	0.109732	18.866	2.17129e-79	6.65609e-78	Z	39728942	39767984	-	protein_coding	RAS and EF-hand domain containing
ENSGALG00000017184	15.6185	2.06821	0.578783	3.57337	0.00035241	0.00084224	1	183873072	183877709	+	protein_coding	matrix metallopeptidase 7
ENSGALG00000032997	5794.77	2.06787	0.312406	6.61919	3.61184e-11	1.56459e-10	2	101038792	101069808	-	protein_coding	elastin microfibril interfacer 2
ENSGALG00000006751	3840.32	2.06536	0.141648	14.5809	3.71579e-48	6.22445e-47	24	4202426	4206868	+	protein_coding	Thy-1 cell surface antigen
ENSGALG00000031275	14594.2	2.06398	0.0381737	54.0682	0	0	2	97238237	97246235	-	protein_coding	tubulin beta 6 class V
ENSGALG00000040866	3719.91	2.06304	0.153137	13.4718	2.29085e-41	3.28928e-40	9	14139403	14193800	+	protein_coding	prolyl 3-hydroxylase 2
ENSGALG00000037780	3028.07	2.05419	0.0760726	27.0031	1.36086e-160	1.04293e-158	20	11499474	11529472	+	protein_coding	prostate transmembrane protein, androgen induced 1
ENSGALG00000031934	5436.65	2.05339	0.0420915	48.7839	0	0	1	25316565	25342793	-	protein_coding	testin LIM domain protein
ENSGALG00000001805	3232.34	2.05289	0.682117	3.00959	0.00261601	0.00556769	18	4261187	4282078	+	protein_coding	matrix remodeling associated 7
ENSGALG00000037901	426.336	2.04383	0.208153	9.81889	9.33654e-23	7.21845e-22	3	269053	321343	-	protein_coding	EGF containing fibulin like extracellular matrix protein 1
ENSGALG00000022850	8094.95	2.04372	0.0578782	35.3107	4.01876e-273	6.05877e-271	3	104445654	104450689	+	protein_coding	transmembrane protein 214
ENSGALG00000026613	5125.55	2.04306	0.272884	7.48693	7.05051e-14	3.58529e-13	25	3309971	3310726	-	protein_coding	S100 calcium binding protein A4
ENSGALG00000041978	252.823	2.04275	0.205232	9.95333	2.43889e-23	1.93606e-22	1	4059565	4071675	+	protein_coding	K123 protein
ENSGALG00000047695	224.172	2.04042	0.683596	2.98484	0.00283729	0.0060074	10	12071276	12075669	+	protein_coding	NIL
ENSGALG00000039356	5.18015	2.03993	0.682428	2.98922	0.00279687	0.00592523	24	269630	274676	+	protein_coding	hepatic and glial cell adhesion molecule
ENSGALG00000009355	23.495	2.03947	0.670968	3.03959	0.002369	0.0050737	9	19935348	19943732	-	protein_coding	claudin 11
ENSGALG00000028207	9.15092	2.03332	0.714623	2.84531	0.00443688	0.00915191	9	20824690	20838810	+	protein_coding	zinc finger B-box domain containing
ENSGALG00000029282	237.901	2.03123	0.111669	18.1898	6.21492e-74	1.76406e-72	9	5874580	5875710	-	protein_coding	forkhead box L2
ENSGALG00000028565	2565.21	2.02914	0.0697388	29.0963	3.99358e-186	3.6727e-184	13	2579690	2627833	+	protein_coding	Gallus gallus protocadherin gamma subfamily A, 2 (PCDHGA2), mRNA.
ENSGALG00000005678	156958	2.02575	0.145062	13.9647	2.55952e-44	3.90683e-43	12	9260247	9328729	+	protein_coding	filamin B
ENSGALG00000040971	1720.24	2.02542	0.0957927	21.1438	3.1486e-99	1.2508e-97	6	8758661	8761245	+	protein_coding	uncharacterized LOC101748577
ENSGALG00000009512	1092.53	2.01787	0.0883379	22.8426	1.73039e-115	8.37552e-114	2	23301644	23311143	-	protein_coding	tissue factor pathway inhibitor 2
ENSGALG00000009098	1070.03	2.01645	0.0757522	26.619	4.09379e-156	3.01189e-154	4	17794158	17870027	-	protein_coding	mastermind like domain containing 1
ENSGALG00000030450	2187.91	2.01286	0.1089	18.4835	2.8018e-76	8.27183e-75	19	2926987	2958776	-	protein_coding	CAP-GLY domain containing linker protein 2
ENSGALG00000006647	1970.87	2.01067	0.0837909	23.9963	3.0413e-127	1.66981e-125	5	14360354	14381768	+	protein_coding	dual specificity phosphatase 8
ENSGALG00000025977	5110.71	2.0095	0.0639184	31.4386	6.01154e-217	6.70123e-215	8	29041358	29042869	+	protein_coding	growth arrest and DNA damage inducible alpha
ENSGALG00000007291	7556.94	2.00909	0.0524303	38.3192	0	0	14	10259729	10273380	-	protein_coding	chromosome 16 open reading frame 72
ENSGALG00000014908	1537.87	2.00663	0.11366	17.6546	9.37878e-70	2.44686e-68	Z	16072540	16079179	+	protein_coding	follistatin
ENSGALG00000004309	21.661	2.00623	0.461232	4.34972	1.36313e-05	3.77478e-05	20	5477700	5488850	-	protein_coding	ganglioside induced differentiation associated protein 1 like 1
ENSGALG00000007082	2114.76	2.00591	0.0509736	39.3519	0	0	2	13012789	13044927	-	protein_coding	cAMP responsive element modulator
ENSGALG00000023844	19.0723	2.00224	0.449567	4.45371	8.43976e-06	2.38526e-05	20	5338567	5340103	-	protein_coding	WNT1 inducible signaling pathway protein 2
ENSGALG00000054772	139.774	2.00199	0.346605	5.776	7.6498e-09	2.81237e-08	4	83003660	83029662	-	protein_coding	N-acetyltransferase 8 like
ENSGALG00000029424	95.5984	1.99748	0.359455	5.55695	2.74532e-08	9.64191e-08	11	17866562	17907521	+	protein_coding	junctophilin 3
ENSGALG00000007796	138.742	1.99584	0.377075	5.29296	1.2035e-07	4.00578e-07	20	12384155	12418680	+	protein_coding	breast carcinoma amplified sequence 1
ENSGALG00000009067	8.17434	1.98994	0.636764	3.12509	0.00177752	0.00387828	4	17605470	17631574	-	protein_coding	G protein-coupled receptor 50
ENSGALG00000010533	199.773	1.98885	0.174442	11.4012	4.12294e-30	4.18274e-29	8	23901403	23976471	+	protein_coding	ELAV like RNA binding protein 4
ENSGALG00000007539	64.4743	1.9887	0.27593	7.20725	5.70919e-13	2.75759e-12	6	23279064	23281033	-	protein_coding	ankyrin repeat domain 2
ENSGALG00000041121	1650.34	1.98584	0.238795	8.31607	9.09255e-17	5.40528e-16	4	74981752	75225786	-	protein_coding	slit guidance ligand 2
ENSGALG00000015422	92.6506	1.98285	0.171964	11.5306	9.25286e-31	9.64237e-30	Z	54043440	54141518	-	protein_coding	neuregulin 1
ENSGALG00000032060	35.5929	1.98215	0.601129	3.29739	0.000975888	0.00220646	21	629760	633043	+	protein_coding	G protein-coupled receptor 153
ENSGALG00000015656	1970.3	1.98031	0.553721	3.57636	0.000348406	0.000833321	Z	65797111	66041637	+	protein_coding	PALM2-AKAP2 fusion
ENSGALG00000002121	327.523	1.97852	0.145045	13.6407	2.29253e-42	3.3572e-41	21	2857630	2868762	-	protein_coding	pleckstrin homology domain containing N1
ENSGALG00000024056	3216.65	1.97846	0.41069	4.8174	1.45438e-06	4.43401e-06	6	12683536	12689040	+	protein_coding	carbohydrate sulfotransferase 3
ENSGALG00000040360	2567.83	1.97794	0.0526702	37.5533	0	0	13	9770030	9772644	-	protein_coding	dual specificity phosphatase 1
ENSGALG00000036678	3234.18	1.97791	0.0553889	35.7096	2.80558e-279	4.37314e-277	27	5959007	5971321	+	protein_coding	ETS variant 4
ENSGALG00000005853	20.2563	1.97629	0.69207	2.85562	0.00429531	0.00887381	4	2708136	2824865	+	protein_coding	5-hydroxytryptamine receptor 2C
ENSGALG00000042604	47.8178	1.97585	0.217091	9.10148	8.91108e-20	6.10661e-19	1	119266981	119271182	+	protein_coding	aristaless related homeobox
ENSGALG00000014616	272.311	1.97369	0.121553	16.2372	2.74985e-59	5.94336e-58	11	2122186	2123328	-	protein_coding	metallothionein 3
ENSGALG00000007047	9.20409	1.97292	0.693919	2.84315	0.00446695	0.00920877	5	16762406	16770584	+	protein_coding	galanin and GMAP prepropeptide
ENSGALG00000038902	3905.57	1.97097	0.0949717	20.7533	1.14539e-95	4.35271e-94	26	238270	241790	-	protein_coding	Pim-1 proto-oncogene, serine/threonine kinase
ENSGALG00000035016	8517.23	1.97074	0.0520324	37.8753	0	0	3	95853919	95856597	+	protein_coding	inhibitor of DNA binding 2, HLH protein
ENSGALG00000010692	1277.02	1.9683	0.0749087	26.276	3.60926e-152	2.54349e-150	8	25016403	25163464	-	protein_coding	LDL receptor related protein 8
ENSGALG00000026383	52142.5	1.96769	0.207429	9.48608	2.39884e-21	1.72688e-20	1	124544397	124546072	+	protein_coding	thymosin beta 4, X-linked
ENSGALG00000034077	902.872	1.96105	0.129265	15.1708	5.52019e-52	1.01028e-50	3	29310780	29341097	+	protein_coding	potassium two pore domain channel subfamily K member 5
ENSGALG00000017418	56.3149	1.96058	0.240793	8.14217	3.88256e-16	2.23372e-15	18	9471730	9474194	+	protein_coding	neuronal pentraxin 1
ENSGALG00000049427	240.115	1.95972	0.210857	9.29407	1.48501e-20	1.04013e-19	1	196386105	196396212	-	protein_coding	RELT tumor necrosis factor receptor
ENSGALG00000003076	24.6842	1.95817	0.320057	6.11818	9.46484e-10	3.70871e-09	8	4846876	4850856	-	protein_coding	Fas ligand (TNF superfamily, member 6)
ENSGALG00000034326	2543.28	1.95681	0.0795607	24.5952	1.4219e-133	8.3556e-132	2	42973621	42974929	+	protein_coding	transmembrane protein 158
ENSGALG00000050454	7.02577	1.95524	0.663458	2.94704	0.00320834	0.00675448	25	494020	496498	-	protein_coding	NIL
ENSGALG00000009360	2505.68	1.95404	0.0629904	31.0213	2.78227e-211	3.04609e-209	3	17779865	17799623	-	protein_coding	calpain 2
ENSGALG00000006673	76.3375	1.95038	0.171474	11.3742	5.62354e-30	5.68005e-29	24	3823481	3859717	-	protein_coding	coiled-coil domain containing 160
ENSGALG00000004525	32.6767	1.94839	0.339082	5.74606	9.13445e-09	3.33155e-08	18	9143457	9145603	-	protein_coding	tetraspanin 10
ENSGALG00000003217	193.537	1.94828	0.126119	15.448	7.78798e-54	1.48903e-52	14	1329781	1337607	+	protein_coding	lipopolysaccharide induced TNF factor
ENSGALG00000054572	178.716	1.94821	0.439987	4.42787	9.51665e-06	2.67359e-05	12	11892295	11893563	+	protein_coding	NIL
ENSGALG00000030647	104.083	1.94453	0.555435	3.50091	0.00046368	0.00109171	21	4415209	4419343	-	protein_coding	microfibril associated protein 2
ENSGALG00000029932	1774.89	1.94007	0.0709842	27.331	1.8177e-164	1.45995e-162	Z	30770191	30796780	-	protein_coding	leucine rich adaptor protein 1-like
ENSGALG00000042744	931.476	1.93596	0.0896399	21.597	1.91507e-103	8.1726e-102	8	3955423	3958244	-	protein_coding	regulator of G-protein signaling 2
ENSGALG00000027885	11.1101	1.93416	0.555978	3.47885	0.000503575	0.00118066	4	69865531	69906586	-	protein_coding	chromosome 4 open reading frame, human C4orf19
ENSGALG00000015746	182.719	1.93371	0.143164	13.507	1.42266e-41	2.05716e-40	1	103822632	103856294	+	protein_coding	junctional adhesion molecule 2
ENSGALG00000039032	631.771	1.93239	0.0907321	21.2978	1.1899e-100	4.85275e-99	5	19419315	19420470	+	protein_coding	four jointed box 1
ENSGALG00000041296	33.4663	1.92293	0.539485	3.56438	0.00036472	0.000870077	3	106816448	106818809	-	protein_coding	SRY-box 7
ENSGALG00000026465	181.212	1.91824	0.123222	15.5673	1.21335e-54	2.3616e-53	18	6008186	6014208	-	protein_coding	transmembrane protein 100
ENSGALG00000005689	1030.67	1.91588	0.309699	6.18627	6.16041e-10	2.44726e-09	6	17930806	18009556	-	protein_coding	paired box 2
ENSGALG00000020002	95.4904	1.9119	0.186476	10.2528	1.14962e-24	9.58519e-24	3	45522547	45546115	-	protein_coding	solute carrier family 22 member 3
ENSGALG00000032545	235.286	1.9112	0.124047	15.4071	1.46682e-53	2.78423e-52	4	46797200	46798328	-	protein_coding	NK6 homeobox 1
ENSGALG00000015573	707.305	1.91002	0.678364	2.81562	0.00486826	0.00999798	3	72780193	72808323	-	protein_coding	four and a half LIM domains 5
ENSGALG00000008908	78.422	1.90996	0.169378	11.2763	1.71894e-29	1.70531e-28	7	14257746	14259601	+	protein_coding	neuronal differentiation 1
ENSGALG00000006412	54.221	1.90184	0.509628	3.73183	0.000190097	0.000468693	4	4348839	4354659	+	protein_coding	vestigial like family member 1
ENSGALG00000016022	1554.38	1.89927	0.133904	14.1838	1.15343e-45	1.80247e-44	1	107358559	107506805	-	protein_coding	runt-related transcription factor 1
ENSGALG00000043701	5229.45	1.89151	0.0465305	40.6509	0	0	1	45781187	45815586	+	protein_coding	ELK3, ETS transcription factor
ENSGALG00000052296	834.552	1.88487	0.0801668	23.5118	3.08632e-122	1.60812e-120	28	2551320	2558459	+	protein_coding	mex-3 RNA binding family member D
ENSGALG00000000745	49.4103	1.88421	0.284704	6.61814	3.63755e-11	1.57536e-10	26	2324249	2343007	-	protein_coding	solute carrier family 26 member 9
ENSGALG00000037925	314.198	1.88295	0.0969572	19.4204	5.1862e-84	1.69131e-82	33	3405482	3409262	-	protein_coding	Rho family GTPase 1
ENSGALG00000028567	12390.7	1.88263	0.573983	3.27995	0.00103826	0.00233913	20	485850	492652	-	protein_coding	myosin, light chain 9, regulatory
ENSGALG00000009308	33.3806	1.87734	0.237845	7.89311	2.94751e-15	1.60395e-14	3	17558061	17599394	-	protein_coding	cornichon family AMPA receptor auxiliary protein 3
ENSGALG00000003726	1814.15	1.873	0.417349	4.48784	7.19498e-06	2.04983e-05	Z	11920847	11993157	+	protein_coding	EGF like, fibronectin type III and laminin G domains
ENSGALG00000041372	594.621	1.87285	0.117817	15.8963	6.72492e-57	1.38668e-55	2	43943918	43986021	-	protein_coding	NIL
ENSGALG00000006402	36.1081	1.8726	0.555429	3.37145	0.000747737	0.00171635	9	4855403	4859977	-	protein_coding	negative regulator of reactive oxygen species
ENSGALG00000003521	92603.3	1.87132	0.0837674	22.3395	1.52798e-110	7.07915e-109	10	4617487	4636539	-	protein_coding	tropomyosin 1 (alpha)
ENSGALG00000035972	89.0842	1.86766	0.443083	4.21516	2.49604e-05	6.74647e-05	33	5241760	5245597	-	protein_coding	keratin 75
ENSGALG00000026163	192.252	1.86308	0.289527	6.43492	1.23538e-10	5.16535e-10	1	167840280	167860165	+	protein_coding	tumor necrosis factor superfamily member 11
ENSGALG00000036582	9.69294	1.8616	0.461313	4.03545	5.44986e-05	0.000142588	14	14637208	14639715	-	protein_coding	zinc finger CCCH domain-containing protein 11A-like
ENSGALG00000003122	2539.7	1.85962	0.0648039	28.696	4.27531e-181	3.76247e-179	14	2776903	2780273	-	protein_coding	zinc finger AN1-type containing 2A
ENSGALG00000050619	411.097	1.85731	0.0827962	22.4323	1.90357e-111	8.93173e-110	1	44923614	44927604	+	protein_coding	suppressor of cytokine signaling 2
ENSGALG00000000584	1675.74	1.85719	0.2942	6.31268	2.7425e-10	1.11921e-09	26	380662	408134	+	protein_coding	protein tyrosine phosphatase, receptor type, V, pseudogene
ENSGALG00000013234	21.7809	1.85718	0.355253	5.22777	1.71563e-07	5.65308e-07	25	2672116	2674826	-	protein_coding	hyaluronan and proteoglycan link protein 2
ENSGALG00000027591	2913.26	1.85602	0.0450248	41.2222	0	0	9	23808871	23832717	-	protein_coding	TSC22 domain family member 2
ENSGALG00000051325	322.007	1.85504	0.195542	9.48664	2.38593e-21	1.71894e-20	1	48119141	48121729	-	protein_coding	histone cluster 1 H3 family member a
ENSGALG00000027355	487.89	1.85427	0.105113	17.6407	1.19883e-69	3.11883e-68	3	78230327	78231573	-	protein_coding	trophoblast glycoprotein
ENSGALG00000003859	23.5876	1.85088	0.304948	6.06948	1.28324e-09	4.97528e-09	27	7320673	7326276	-	protein_coding	keratin 222
ENSGALG00000037744	31.0999	1.84842	0.327238	5.64855	1.6181e-08	5.78124e-08	26	260152	289532	+	protein_coding	calcium voltage-gated channel subunit alpha1 S
ENSGALG00000025945	57.2064	1.84019	0.464731	3.95969	7.50462e-05	0.000193431	Z	9164658	9166088	+	protein_coding	avidin
ENSGALG00000006809	17.6703	1.84014	0.430861	4.27085	1.9473e-05	5.32114e-05	24	4343409	4355489	-	protein_coding	POU class 2 associating factor 1
ENSGALG00000043372	513.434	1.83777	0.159399	11.5293	9.38504e-31	9.77457e-30	23	2591780	2635428	+	protein_coding	runt related transcription factor 3
ENSGALG00000012401	299.256	1.83672	0.154911	11.8566	1.98786e-32	2.18415e-31	5	58333185	58347293	+	protein_coding	G protein-coupled receptor 137C
ENSGALG00000008440	550.082	1.83591	0.309867	5.92482	3.1264e-09	1.18272e-08	5	24229252	24231231	+	protein_coding	carbohydrate sulfotransferase 1
ENSGALG00000002298	2470.54	1.83569	0.560723	3.27379	0.00106116	0.00238898	23	4279193	4285138	+	protein_coding	collagen type VIII alpha 2 chain
ENSGALG00000033428	49.3664	1.83412	0.275534	6.65661	2.8021e-11	1.22188e-10	2	122624566	122638462	+	protein_coding	carbonic anhydrase 13
ENSGALG00000006352	74.2469	1.82898	0.577159	3.16893	0.00153002	0.00337106	6	20161233	20165780	-	protein_coding	cholesterol 25-hydroxylase
ENSGALG00000011581	649.748	1.81702	0.10239	17.7461	1.84854e-70	4.90623e-69	5	50931833	50997535	+	protein_coding	kinesin family member 26A
ENSGALG00000032955	2593.71	1.81556	0.0693184	26.1916	3.31386e-151	2.30878e-149	25	400615	413399	+	protein_coding	tuftelin 1
ENSGALG00000036950	36.2746	1.81459	0.288034	6.29991	2.97823e-10	1.21165e-09	22	5316781	5319574	-	protein_coding	caspase 14, apoptosis-related cysteine peptidase
ENSGALG00000046223	218.788	1.80887	0.306035	5.91066	3.4075e-09	1.28589e-08	17	9147824	9149878	+	protein_coding	G protein-coupled receptor 21
ENSGALG00000011274	1324.71	1.808	0.306642	5.89614	3.72106e-09	1.39882e-08	1	44050177	44202174	-	protein_coding	decorin
ENSGALG00000016276	100.548	1.80621	0.51832	3.48474	0.00049262	0.00115615	3	86081963	86389548	+	protein_coding	KH RNA binding domain containing, signal transduction associated 2
ENSGALG00000023379	163.894	1.80394	0.450771	4.00191	6.2834e-05	0.000163374	Z	23491651	23495738	+	protein_coding	coagulation factor II thrombin receptor like 2
ENSGALG00000027533	413.333	1.80346	0.0883471	20.4134	1.2712e-92	4.67623e-91	4	88515870	88524501	+	protein_coding	ring finger protein 24
ENSGALG00000025864	1026.27	1.80089	0.121079	14.8737	4.88732e-50	8.53681e-49	11	11041560	11112119	-	protein_coding	Wilms tumor 1 interacting protein
ENSGALG00000053966	8.65349	1.79859	0.593669	3.02962	0.00244859	0.00523381	25	2350899	2354085	-	protein_coding	keratin-associated protein 10-4-like
ENSGALG00000033286	2437.23	1.79522	0.432081	4.15481	3.25556e-05	8.68323e-05	4	56443110	56482183	+	protein_coding	arylsulfatase family member J
ENSGALG00000011861	235.686	1.7881	0.510967	3.49944	0.000466237	0.00109731	5	54047341	54104268	-	protein_coding	synaptotagmin 16
ENSGALG00000010187	83.06	1.78746	0.507123	3.52472	0.000423936	0.00100328	Z	27065680	27123343	+	protein_coding	solute carrier family 1 member 1
ENSGALG00000050814	217.138	1.78527	0.124396	14.3515	1.04307e-46	1.67411e-45	2	15910727	15919796	+	protein_coding	patched domain containing 3
ENSGALG00000029211	980.843	1.78483	0.359445	4.96552	6.85188e-07	2.14586e-06	19	486459	494227	-	protein_coding	FK506 binding protein 6
ENSGALG00000006106	3995.24	1.77409	0.54301	3.26714	0.0010864	0.00244313	20	9650081	9655443	-	protein_coding	TNF receptor superfamily member 6b
ENSGALG00000005079	30247.3	1.77357	0.0815336	21.7526	6.52546e-105	2.83072e-103	6	16242474	16296001	-	protein_coding	vinculin
ENSGALG00000016462	337.241	1.77331	0.145506	12.1872	3.63789e-34	4.23491e-33	3	99207483	99211831	+	protein_coding	v-myc avian myelocytomatosis viral oncogene neuroblastoma derived homolog
ENSGALG00000014555	8274.11	1.77212	0.0718462	24.6654	2.51427e-134	1.49177e-132	1	77991894	77993033	+	protein_coding	chromosome 1 open reading frame, human C12orf57
ENSGALG00000011355	635.087	1.76709	0.247565	7.13786	9.47946e-13	4.50881e-12	7	22386124	22397621	-	protein_coding	Wnt family member 10A
ENSGALG00000038495	2575.17	1.767	0.058524	30.1927	2.95354e-200	3.01802e-198	3	96396185	96484432	+	protein_coding	TATA-box binding protein associated factor, RNA polymerase I subunit B
ENSGALG00000003677	196.48	1.76502	0.168064	10.5021	8.45169e-26	7.37088e-25	17	6746033	6781803	+	protein_coding	netrin G2
ENSGALG00000041555	146239	1.76146	0.516438	3.41079	0.000647745	0.00149786	27	5538287	5555467	+	protein_coding	collagen type I alpha 1 chain
ENSGALG00000026153	805.114	1.75897	0.212686	8.27026	1.33671e-16	7.87764e-16	23	1303680	1319424	-	protein_coding	forkhead box O6
ENSGALG00000004127	148.928	1.75792	0.116418	15.1001	1.61678e-51	2.92691e-50	4	1364734	1369925	+	protein_coding	c-X-C chemokine receptor type 3-like
ENSGALG00000007786	257.483	1.757	0.147343	11.9246	8.81085e-33	9.81574e-32	20	12254306	12288709	-	protein_coding	docking protein 5
ENSGALG00000000881	499.348	1.75115	0.0836887	20.9246	3.19843e-97	1.24111e-95	23	1915118	1919682	-	protein_coding	G-patch domain containing 3
ENSGALG00000036086	13519.5	1.73528	0.0581522	29.8404	1.17025e-195	1.14491e-193	25	3881434	3885725	+	protein_coding	immunoglobulin superfamily member 9
ENSGALG00000005701	2482.71	1.73414	0.057581	30.1166	2.94141e-199	2.98902e-197	12	9362449	9382321	+	protein_coding	inositol hexakisphosphate kinase 2
ENSGALG00000014880	146.081	1.7339	0.516778	3.35521	0.000793061	0.0018142	Z	14799198	14906049	+	protein_coding	poly(ADP-ribose) polymerase family member 8
ENSGALG00000008621	10730	1.73374	0.0687235	25.2277	1.98815e-140	1.26533e-138	7	12666449	12744588	-	protein_coding	neuropilin 2
ENSGALG00000027305	56.2966	1.73152	0.515642	3.35799	0.000785118	0.00179744	27	6335893	6459922	+	protein_coding	src kinase associated phosphoprotein 1
ENSGALG00000003113	2111.64	1.72791	0.101475	17.0279	5.09883e-65	1.22432e-63	13	10825769	10832208	+	protein_coding	regulator of G-protein signaling 14
ENSGALG00000004917	1682	1.71845	0.199113	8.63052	6.10732e-18	3.83386e-17	19	7178654	7196511	+	protein_coding	double C2 domain beta
ENSGALG00000011376	456.961	1.71705	0.118172	14.53	7.81764e-48	1.29424e-46	5	49842460	49843339	-	protein_coding	ankyrin repeat domain 9
ENSGALG00000007515	18.3137	1.71366	0.348649	4.91514	8.87176e-07	2.75035e-06	6	23251547	23253727	+	protein_coding	secreted frizzled related protein 5
ENSGALG00000038372	276.56	1.71303	0.104665	16.3669	3.29716e-60	7.26282e-59	4	45315297	45317252	+	protein_coding	PR/SET domain 8
ENSGALG00000016361	303.405	1.71224	0.107632	15.9083	5.55293e-57	1.15147e-55	3	91782223	91783324	-	protein_coding	family with sequence similarity 110 member C
ENSGALG00000041898	847.275	1.70668	0.104488	16.3338	5.67285e-60	1.2466e-58	9	12971182	12972271	-	protein_coding	family with sequence similarity 43 member A
ENSGALG00000009063	364.751	1.70458	0.12811	13.3056	2.14742e-40	2.98094e-39	4	17406320	17430410	-	protein_coding	PAS domain containing 1
ENSGALG00000006854	77.1424	1.70373	0.195676	8.7069	3.12298e-18	1.99033e-17	20	10525548	10528418	-	protein_coding	neuralized E3 ubiquitin protein ligase 2
ENSGALG00000010256	3224	1.70352	0.0519345	32.8014	5.63257e-236	6.99999e-234	9	23001766	23033870	-	protein_coding	TCDD inducible poly(ADP-ribose) polymerase
ENSGALG00000004246	131.31	1.70289	0.174657	9.7499	1.84651e-22	1.40983e-21	19	6349840	6361974	-	protein_coding	solute carrier family 6 member 4
ENSGALG00000000769	1056.33	1.7009	0.086516	19.66	4.75061e-86	1.59449e-84	26	2349208	2352491	-	protein_coding	RAB7B, member RAS oncogene family
ENSGALG00000035429	136.25	1.69642	0.150882	11.2434	2.497e-29	2.46656e-28	2	110760620	110984213	+	protein_coding	XK related 4
ENSGALG00000005292	9.77938	1.69422	0.561838	3.01549	0.00256562	0.00546554	2	2093894	2104170	-	protein_coding	kelch like family member 40
ENSGALG00000001177	109.579	1.69343	0.171375	9.88138	5.01393e-23	3.92097e-22	26	2726910	2737426	-	protein_coding	CD34 molecule
ENSGALG00000010044	24.3836	1.69223	0.534353	3.16687	0.00154088	0.00339338	1	35937977	35948946	+	protein_coding	potassium calcium-activated channel subfamily M regulatory beta subunit 4
ENSGALG00000052743	1713.67	1.68298	0.0843211	19.9592	1.24689e-88	4.36839e-87	7	5748284	5750646	-	protein_coding	ADP ribosylation factor like GTPase 4C
ENSGALG00000036587	14.3829	1.68237	0.455798	3.69105	0.00022333	0.000546602	8	6358450	6366057	-	protein_coding	LIM homeobox 4
ENSGALG00000003690	4798.92	1.68015	0.50661	3.31646	0.000911648	0.00206935	27	7438734	7442565	-	protein_coding	keratin 14
ENSGALG00000047242	106.925	1.67906	0.157143	10.685	1.19708e-26	1.0783e-25	30	1143448	1161104	-	protein_coding	microtubule associated serine/threonine kinase 1
ENSGALG00000043435	54.6213	1.67891	0.203205	8.26216	1.43059e-16	8.4201e-16	5	205917	211190	+	protein_coding	carnosine synthase 1
ENSGALG00000053648	25.5862	1.67829	0.395392	4.24463	2.18958e-05	5.95137e-05	23	5340898	5342049	+	protein_coding	testis specific serine kinase 3
ENSGALG00000001229	1738.58	1.67781	0.114437	14.6615	1.13789e-48	1.93252e-47	21	1681754	1772379	-	protein_coding	SKI proto-oncogene
ENSGALG00000049721	528.99	1.67771	0.109248	15.3568	3.18932e-53	6.01654e-52	26	5499799	5503029	+	protein_coding	NIL
ENSGALG00000000401	915.59	1.6754	0.107511	15.5835	9.4235e-55	1.84194e-53	26	1400046	1402914	+	protein_coding	RNA binding motif protein 15
ENSGALG00000023904	5004.73	1.67479	0.1136	14.7428	3.42324e-49	5.89548e-48	5	3728373	3730202	+	protein_coding	fin bud initiation factor homolog (zebrafish)
ENSGALG00000010926	5375.18	1.67332	0.256062	6.53482	6.36853e-11	2.7203e-10	4	45655849	45659023	-	protein_coding	secreted phosphoprotein 1
ENSGALG00000053937	29.6676	1.66878	0.294871	5.65935	1.5195e-08	5.44161e-08	5	36441026	36442382	+	protein_coding	INSM transcriptional repressor 2
ENSGALG00000004321	1475.69	1.6662	0.0649462	25.6551	3.7116e-145	2.48245e-143	20	5492047	5500197	+	protein_coding	oxidative stress responsive serine rich 1
ENSGALG00000038748	1561.06	1.66341	0.0673619	24.6936	1.25221e-134	7.50227e-133	23	2551023	2555961	+	protein_coding	arginine and serine rich protein 1
ENSGALG00000015150	72.1447	1.65791	0.240586	6.89113	5.53511e-12	2.50942e-11	Z	36554622	36687861	+	protein_coding	RAR related orphan receptor B
ENSGALG00000034615	1394.78	1.65753	0.128238	12.9254	3.23762e-38	4.21739e-37	28	3514796	3523166	-	protein_coding	anoctamin 8
ENSGALG00000028290	774.751	1.65719	0.0769511	21.5357	7.2173e-103	3.0587e-101	1	100750282	100767075	-	protein_coding	chromosome 1 open reading frame, human C21orf91
ENSGALG00000034876	4024.72	1.65607	0.0400629	41.3369	0	0	2	125806945	125814561	+	protein_coding	pyruvate dehyrogenase phosphatase catalytic subunit 1
ENSGALG00000036001	3368.42	1.64719	0.048984	33.6271	6.73452e-248	8.97594e-246	Z	1515750	1557445	+	protein_coding	SMAD family member 2-Z
ENSGALG00000036806	198.279	1.64549	0.149012	11.0427	2.37862e-28	2.28102e-27	33	5499568	5507669	+	protein_coding	growth differentiation factor 11
ENSGALG00000037695	546.999	1.64408	0.084493	19.4582	2.48329e-84	8.15629e-83	2	127712043	127714882	+	protein_coding	odd-skipped related transciption factor 2
ENSGALG00000004437	517.276	1.64359	0.132509	12.4036	2.49688e-35	2.99772e-34	Z	22593888	22715686	+	protein_coding	lipoma HMGIC fusion partner-like 2
ENSGALG00000007631	76.1324	1.63702	0.227787	7.18664	6.64039e-13	3.19646e-12	10	18610087	18797433	-	protein_coding	multiple EGF like domains 11
ENSGALG00000000318	9134.36	1.63702	0.055527	29.4816	4.96253e-191	4.75395e-189	26	776659	782042	+	protein_coding	cysteine and glycine rich protein 1
ENSGALG00000003670	2392	1.63439	0.0565989	28.8767	2.34217e-183	2.12215e-181	20	4690688	4693338	-	protein_coding	MAF bZIP transcription factor B
ENSGALG00000009606	24.3293	1.6312	0.385373	4.23278	2.3082e-05	6.25715e-05	6	32367977	32382286	+	protein_coding	ADAM metallopeptidase domain 5, pseudogene
ENSGALG00000030419	2877.63	1.62963	0.0824235	19.7714	5.24565e-87	1.77686e-85	7	7856152	7908623	+	protein_coding	glutaminase 2
ENSGALG00000043381	670.144	1.62756	0.0977014	16.6585	2.62658e-62	6.03129e-61	2	43931992	43936917	+	protein_coding	C-RF amide
ENSGALG00000010747	105.761	1.62586	0.511816	3.17664	0.00148989	0.0032862	5	44669750	44711483	-	protein_coding	fibulin 5
ENSGALG00000010875	744.045	1.62363	0.120442	13.4805	2.03615e-41	2.92814e-40	2	29980459	30030227	+	protein_coding	integrin subunit beta 8
ENSGALG00000043280	1886.04	1.61983	0.0510131	31.7533	2.85922e-221	3.26644e-219	3	39848254	39851675	+	protein_coding	exocyst complex component 8
ENSGALG00000003242	48.6424	1.61723	0.313993	5.15054	2.59731e-07	8.40627e-07	22	2578575	2581509	-	protein_coding	steroidogenic acute regulatory protein
ENSGALG00000052682	165.653	1.61719	0.122791	13.1703	1.301e-39	1.76599e-38	20	10523131	10524167	+	protein_coding	NIL
ENSGALG00000016912	87.2635	1.61615	0.22428	7.20595	5.76419e-13	2.7827e-12	1	155290925	155305744	+	protein_coding	endothelin receptor type B
ENSGALG00000042534	2157.88	1.61388	0.0767674	21.023	4.04486e-98	1.58629e-96	2	56572957	56689906	-	protein_coding	nuclear factor of activated T-cells 1
ENSGALG00000015346	738.093	1.61006	0.100518	16.0175	9.64005e-58	2.02639e-56	1	86521571	86537922	+	protein_coding	NFKB inhibitor zeta
ENSGALG00000034855	2870.62	1.60932	0.0582504	27.6277	5.17756e-168	4.30909e-166	22	4049953	4131577	-	protein_coding	hexokinase 2
ENSGALG00000028174	2075.55	1.60742	0.072339	22.2206	2.17121e-109	9.88494e-108	7	8198228	8205649	-	protein_coding	protein kinase C delta binding protein
ENSGALG00000007994	2783.6	1.60533	0.0602782	26.632	2.89599e-156	2.14782e-154	20	13464451	13478200	-	protein_coding	par-6 family cell polarity regulator beta
ENSGALG00000000452	3266.72	1.60511	0.0439101	36.5544	1.51944e-292	2.43018e-290	22	1415486	1422100	+	protein_coding	tumor necrosis factor receptor superfamily, member 10b
ENSGALG00000054836	9.69614	1.59789	0.473649	3.37357	0.000742001	0.00170404	1	88852019	88853150	+	protein_coding	inositol 1,4,5-trisphosphate receptor-interacting protein-like 1
ENSGALG00000016147	1333.99	1.59726	0.111546	14.3193	1.65887e-46	2.64857e-45	1	110474371	110480252	-	protein_coding	zinc finger and BTB domain containing 21
ENSGALG00000014892	194.826	1.59686	0.144367	11.0611	1.93636e-28	1.86079e-27	3	62906920	63044317	+	protein_coding	centrosomal protein 85 like
ENSGALG00000030607	802.396	1.59646	0.171882	9.28814	1.57005e-20	1.09927e-19	1	54386967	54542011	-	protein_coding	carbohydrate sulfotransferase 11
ENSGALG00000015977	685.791	1.59623	0.0884031	18.0562	7.04701e-73	1.93456e-71	4	88402220	88446642	-	protein_coding	spermine oxidase
ENSGALG00000007395	7072.46	1.59402	0.0633975	25.1433	1.6746e-139	1.05122e-137	6	23037358	23051416	-	protein_coding	ATP binding cassette subfamily C member 2
ENSGALG00000010258	36605.2	1.59316	0.468625	3.39965	0.000674719	0.0015571	5	38139298	38205852	-	protein_coding	latent transforming growth factor beta binding protein 2
ENSGALG00000031519	1655.13	1.59083	0.0644352	24.6889	1.4069e-134	8.40167e-133	2	143110107	143190853	+	protein_coding	KH RNA binding domain containing, signal transduction associated 3
ENSGALG00000026360	579.867	1.58825	0.0882872	17.9895	2.35311e-72	6.40247e-71	1	138198426	138199914	+	protein_coding	sosondowah ankyrin repeat domain family member C
ENSGALG00000033012	93.5546	1.58621	0.458213	3.46173	0.000536716	0.00125277	13	17915698	17926509	-	protein_coding	sprouty RTK signaling antagonist 4
ENSGALG00000011358	239.4	1.58478	0.400908	3.95298	7.71839e-05	0.000198746	7	22402839	22410862	-	protein_coding	Wnt family member 6
ENSGALG00000006190	1198.24	1.58215	0.5105	3.09921	0.00194037	0.00420864	4	4200869	4231430	+	protein_coding	four and a half LIM domains 1
ENSGALG00000026034	123.307	1.57999	0.167723	9.42021	4.50187e-21	3.2144e-20	3	49723869	49791807	-	protein_coding	regulator of G-protein signaling 17
ENSGALG00000016348	13379.5	1.57981	0.0688177	22.9565	1.27035e-116	6.21424e-115	1	119746942	119749754	-	protein_coding	spermidine/spermine N1-acetyltransferase 1
ENSGALG00000026263	58.1188	1.57834	0.240283	6.56869	5.07614e-11	2.18093e-10	8	5960766	5974556	+	protein_coding	regulator of G-protein signaling 8
ENSGALG00000000059	1438.69	1.57654	0.138523	11.381	5.19804e-30	5.25894e-29	11	18842576	18845331	+	protein_coding	tubulin, beta 3 class III
ENSGALG00000021592	145.667	1.57647	0.211184	7.46492	8.33522e-14	4.22923e-13	19	5511027	5514828	-	protein_coding	TLC domain containing 2
ENSGALG00000000225	30.2733	1.57607	0.394919	3.99087	6.58309e-05	0.00017078	26	915270	920488	-	protein_coding	mannosyl (alpha-1,3-)-glycoprotein beta-1,4-N-acetylglucosaminyltransferase, isozyme C (putative)
ENSGALG00000047976	66.6327	1.57388	0.178064	8.83886	9.67023e-19	6.31846e-18	27	5488709	5491416	+	protein_coding	ankyrin repeat and SOCS box containing 16
ENSGALG00000012181	20.7765	1.57344	0.334033	4.71045	2.47172e-06	7.37306e-06	4	58101329	58112441	-	protein_coding	retinal pigment epithelium-derived rhodopsin homolog
ENSGALG00000050051	8.01467	1.56938	0.550603	2.85029	0.00436797	0.00901685	17	1329414	1359327	+	protein_coding	ring finger protein 224
ENSGALG00000001450	238.55	1.56877	0.19169	8.18388	2.74847e-16	1.59522e-15	24	2458723	2497695	-	protein_coding	immunoglobulin superfamily member 9B
ENSGALG00000025748	16.5808	1.56781	0.486097	3.2253	0.00125842	0.00280627	1	179686486	179717720	-	protein_coding	fibroblast growth factor 9
ENSGALG00000002790	23.7182	1.56392	0.371193	4.21324	2.51737e-05	6.80311e-05	13	9263564	9297986	-	protein_coding	actin binding LIM protein family member 3
ENSGALG00000011213	143.936	1.56289	0.155305	10.0633	8.02217e-24	6.50868e-23	5	48671880	48687922	-	protein_coding	delta 4-desaturase, sphingolipid 2
ENSGALG00000002792	17.5106	1.56194	0.393939	3.96493	7.3417e-05	0.000189365	26	4351852	4357451	+	protein_coding	SAM pointed domain containing ETS transcription factor
ENSGALG00000013481	8.47144	1.56154	0.524725	2.97592	0.0029211	0.00617632	27	7069464	7091251	-	protein_coding	IKAROS family zinc finger 3
ENSGALG00000035774	4274.05	1.55808	0.0619715	25.1418	1.73648e-139	1.08637e-137	5	18089359	18134968	+	protein_coding	PTPRF interacting protein alpha 1
ENSGALG00000032159	650.952	1.55452	0.0779383	19.9455	1.64147e-88	5.72893e-87	1	60884483	60885686	-	protein_coding	F-box and leucine rich repeat protein 14
ENSGALG00000012730	261.552	1.5539	0.125462	12.3855	3.13138e-35	3.74482e-34	2	62136945	62200155	+	protein_coding	glucose-fructose oxidoreductase domain containing 1
ENSGALG00000033471	10919.5	1.55246	0.101624	15.2765	1.09672e-52	2.04792e-51	1	62359690	62455538	+	protein_coding	caldesmon 1
ENSGALG00000013225	922.411	1.55155	0.0975781	15.9006	6.27653e-57	1.29713e-55	11	13982141	14025331	+	protein_coding	vesicle amine transport 1 like
ENSGALG00000047356	4343.65	1.55153	0.0452544	34.2845	1.33409e-257	1.88504e-255	14	13108125	13110213	+	protein_coding	vasorin
ENSGALG00000042491	200.584	1.5497	0.212169	7.3041	2.79132e-13	1.37422e-12	1	48135981	48136474	+	protein_coding	histone cluster 1, H4d
ENSGALG00000049852	12.0046	1.54826	0.439877	3.51975	0.000431953	0.00102146	2	148949833	148960922	+	protein_coding	feather keratin 1-like
ENSGALG00000051957	3684.72	1.54469	0.0612793	25.2073	3.32962e-140	2.10453e-138	1	12711370	12781126	-	protein_coding	protein tyrosine phosphatase, non-receptor type 12
ENSGALG00000004974	354.726	1.54419	0.0901361	17.1318	8.59596e-66	2.08583e-64	12	5238243	5289513	+	protein_coding	peroxisome proliferator-activated receptor gamma
ENSGALG00000052763	6635.71	1.54237	0.0454746	33.9172	3.72102e-252	5.03241e-250	26	5122813	5126845	+	protein_coding	BTG anti-proliferation factor 2
ENSGALG00000042365	322.831	1.54178	0.186134	8.28317	1.19941e-16	7.09579e-16	1	51238458	51251963	+	protein_coding	caspase recruitment domain family member 10
ENSGALG00000043092	112336	1.53903	0.0906656	16.9748	1.26213e-64	2.99926e-63	1	51752608	51820554	+	protein_coding	myosin, heavy chain 9, non-muscle
ENSGALG00000012394	1071.93	1.53758	0.438853	3.50364	0.000458939	0.00108124	5	58251113	58259992	-	protein_coding	nidogen 2
ENSGALG00000000616	1100.51	1.53669	0.0805036	19.0885	3.14687e-81	1.00487e-79	26	323881	327166	+	protein_coding	E74 like ETS transcription factor 3
ENSGALG00000005170	27.8024	1.53288	0.349829	4.38179	1.17706e-05	3.27876e-05	20	7770873	7779087	-	protein_coding	histamine receptor H3
ENSGALG00000001802	2963.34	1.53284	0.0499641	30.6789	1.08824e-206	1.16372e-204	18	4247801	4258928	+	protein_coding	jumonji domain containing 6
ENSGALG00000049356	12.1008	1.53266	0.437142	3.5061	0.000454725	0.00107241	14	9466526	9473409	-	protein_coding	NIL
ENSGALG00000010980	187.102	1.53264	0.116608	13.1436	1.85308e-39	2.50247e-38	2	31337815	31434231	+	protein_coding	serine/threonine kinase 31
ENSGALG00000043826	4568.55	1.53112	0.0611438	25.0413	2.1743e-138	1.34653e-136	6	5877971	5897241	-	protein_coding	annexin A11
ENSGALG00000016719	6815.99	1.53033	0.0417602	36.6458	5.33597e-294	8.60917e-292	3	109933980	109966590	-	protein_coding	TNF receptor superfamily member 21
ENSGALG00000020575	102.352	1.52948	0.193749	7.89412	2.92382e-15	1.59153e-14	7	36210186	36213483	-	protein_coding	ermin
ENSGALG00000000611	3595.3	1.52676	0.0386329	39.5197	0	0	26	1783983	1790373	-	protein_coding	protein phosphatase 1 regulatory subunit 15B
ENSGALG00000028444	83.5012	1.52671	0.197641	7.72466	1.12152e-14	5.9242e-14	1	57035275	57246177	+	protein_coding	transmembrane protein 178B
ENSGALG00000010707	370.914	1.52466	0.522022	2.92069	0.0034926	0.00731072	5	44424072	44441557	-	protein_coding	G protein-coupled receptor 4
ENSGALG00000024318	126.36	1.52394	0.282426	5.39591	6.81783e-08	2.31409e-07	23	2822851	2824408	-	protein_coding	transmembrane protein 200B
ENSGALG00000025743	2595.72	1.52329	0.0564423	26.9885	2.01607e-160	1.52599e-158	14	9101305	9114177	-	protein_coding	cerebellar degeneration related protein 2
ENSGALG00000005120	1341.2	1.52293	0.196337	7.7567	8.71651e-15	4.62692e-14	12	6210164	6279431	+	protein_coding	fibulin 2
ENSGALG00000030602	2817.5	1.52175	0.432225	3.52075	0.000430331	0.00101788	4	89568220	89591688	-	protein_coding	ADAM metallopeptidase domain 33
ENSGALG00000013830	1604.12	1.51967	0.0608333	24.9809	9.86355e-138	6.08793e-136	2	97199689	97210085	-	protein_coding	PRELI domain containing 3A
ENSGALG00000028016	32.807	1.51645	0.350005	4.33266	1.4732e-05	4.06307e-05	1	49166330	49172940	-	protein_coding	eye-globin
ENSGALG00000041161	267.525	1.51442	0.120631	12.5542	3.76976e-36	4.633e-35	22	5154949	5165163	+	protein_coding	5'-nucleotidase domain containing 4
ENSGALG00000006583	18152.2	1.51278	0.385273	3.92653	8.61819e-05	0.000220496	5	14250734	14289860	-	protein_coding	lymphocyte-specific protein 1 pseudogene 1
ENSGALG00000001370	75.6013	1.51164	0.395595	3.82117	0.000132821	0.000332727	24	1687767	1698988	-	protein_coding	ADAM metallopeptidase with thrombospondin type 1 motif, 8
ENSGALG00000023936	142.417	1.51125	0.128675	11.7447	7.51573e-32	8.10773e-31	21	2230309	2238408	+	protein_coding	C-factor-like
ENSGALG00000002198	1657.78	1.51109	0.123144	12.2709	1.29808e-34	1.52365e-33	11	1344640	1359497	+	protein_coding	formin homology 2 domain containing 1
ENSGALG00000040666	28.3669	1.50847	0.323634	4.66102	3.14642e-06	9.28181e-06	1	56329182	56352026	+	protein_coding	ATPase H+ transporting V0 subunit a4
ENSGALG00000029812	146.829	1.50823	0.286752	5.25972	1.44279e-07	4.77545e-07	25	1553972	1559757	+	protein_coding	RAB25, member RAS oncogene family
ENSGALG00000045522	46.9339	1.50586	0.288006	5.22856	1.70838e-07	5.63121e-07	3	59142046	59154607	-	protein_coding	chromosome 6 open reading frame 58
ENSGALG00000014516	384.506	1.50496	0.120454	12.4941	8.03838e-36	9.80437e-35	4	76833050	76880121	-	protein_coding	cytoplasmic polyadenylation element binding protein 2
ENSGALG00000013740	5906.38	1.49717	0.0454041	32.9743	1.89579e-238	2.40478e-236	22	5151442	5159448	+	protein_coding	solute carrier family 20 member 1
ENSGALG00000023691	1228.56	1.4961	0.0551699	27.1181	6.0289e-162	4.7187e-160	6	23064890	23068556	-	protein_coding	ectonucleoside triphosphate diphosphohydrolase 7
ENSGALG00000019555	248.662	1.49565	0.111073	13.4655	2.49762e-41	3.57778e-40	2	67621787	67629938	-	protein_coding	serpin family B member 1
ENSGALG00000031593	64338.3	1.49316	0.0822507	18.1538	1.19755e-73	3.36282e-72	4	1985096	1986199	+	protein_coding	thymosin beta 15B
ENSGALG00000034111	2054.8	1.48759	0.0598133	24.8705	1.55168e-136	9.51336e-135	11	17392338	17395059	-	protein_coding	forkhead box F1
ENSGALG00000006719	107.244	1.48719	0.155037	9.59245	8.60151e-22	6.3742e-21	15	8986342	9013471	-	protein_coding	G protein subunit alpha z
ENSGALG00000028308	1117.19	1.48597	0.0757076	19.6277	8.9705e-86	2.98362e-84	27	7268693	7276039	-	protein_coding	tensin 4
ENSGALG00000002775	1706.99	1.48529	0.0504035	29.4681	7.38359e-191	7.0366e-189	11	1892370	1901853	-	protein_coding	fatty acid 2-hydroxylase
ENSGALG00000006471	724.793	1.48352	0.0836359	17.7379	2.13901e-70	5.66899e-69	9	4734671	4758168	+	protein_coding	solute carrier organic anion transporter family member 2A1
ENSGALG00000050132	155.594	1.48226	0.367219	4.03644	5.42687e-05	0.000142027	16	1774846	1901383	+	protein_coding	zinc finger protein 501-like
ENSGALG00000006848	193.892	1.48144	0.150364	9.85239	6.69321e-23	5.20762e-22	20	10518703	10522009	+	protein_coding	zinc finger SWIM-type containing 3
ENSGALG00000047567	213.376	1.48009	0.12343	11.9913	3.9455e-33	4.44939e-32	33	5508182	5509697	+	protein_coding	NIL
ENSGALG00000053178	14.8656	1.48007	0.416127	3.55677	0.000375439	0.000893793	24	5543756	5582043	+	protein_coding	NIL
ENSGALG00000016906	358.774	1.47822	0.139533	10.594	3.17584e-26	2.81782e-25	1	154055397	154060716	+	protein_coding	sprouty RTK signaling antagonist 2
ENSGALG00000052425	113.742	1.47697	0.142264	10.3819	2.99781e-25	2.5539e-24	3	21915153	21919280	+	protein_coding	basic leucine zipper ATF-like transcription factor 3
ENSGALG00000003923	5980.73	1.47555	0.417611	3.53332	0.000410371	0.000972925	7	4846503	4899768	+	protein_coding	collagen type VI alpha 3 chain
ENSGALG00000009431	30.1071	1.47035	0.352177	4.17504	2.9794e-05	7.98138e-05	5	28194526	28212226	-	protein_coding	pleckstrin homology and coiled-coil domain containing D1
ENSGALG00000034229	2061.2	1.46904	0.0601889	24.4072	1.43376e-131	8.24101e-130	22	2479920	2481932	+	protein_coding	zinc finger protein 703
ENSGALG00000036244	14.6519	1.46793	0.347332	4.2263	2.37566e-05	6.43243e-05	2	105465973	105467104	+	protein_coding	NIL
ENSGALG00000044204	742.665	1.4666	0.0600635	24.4176	1.11325e-131	6.41879e-130	10	13568711	13577891	-	protein_coding	apoptosis enhancing nuclease
ENSGALG00000009381	6538.39	1.46383	0.0580373	25.2222	2.28504e-140	1.44927e-138	5	27178966	27244842	-	protein_coding	signal induced proliferation associated 1 like 1
ENSGALG00000015122	599.814	1.46139	0.0700816	20.8527	1.44207e-96	5.53737e-95	2	104150942	104221821	+	protein_coding	TATA-box binding protein associated factor 4b
ENSGALG00000004418	18.0618	1.45613	0.362616	4.01562	5.92904e-05	0.000154553	18	8969029	8971311	+	protein_coding	somatostatin receptor 2
ENSGALG00000031009	1193.96	1.45152	0.0761026	19.0731	4.22129e-81	1.34097e-79	1	140644741	140749677	+	protein_coding	Rho guanine nucleotide exchange factor 7
ENSGALG00000015351	1733.32	1.4473	0.0644734	22.4479	1.34038e-111	6.30529e-110	1	87757879	87881272	-	protein_coding	Cbl proto-oncogene B
ENSGALG00000009064	2387.14	1.44575	0.0620891	23.2851	6.27275e-120	3.22276e-118	2	22134539	22136747	+	protein_coding	frizzled class receptor 1
ENSGALG00000046550	18.1075	1.44475	0.508523	2.84108	0.00449616	0.00926691	4	60182460	60231262	-	protein_coding	NIL
ENSGALG00000023415	33.6561	1.44344	0.250113	5.77116	7.87288e-09	2.88976e-08	6	32447794	32448904	+	protein_coding	H6 family homeobox 3
ENSGALG00000001894	49.2645	1.43816	0.413491	3.47809	0.000505001	0.00118385	21	2571444	2579572	-	protein_coding	NIL
ENSGALG00000045684	150.346	1.4373	0.190844	7.53129	5.02396e-14	2.57756e-13	28	3528770	3530950	-	protein_coding	plasmalemma vesicle associated protein
ENSGALG00000027144	49.4529	1.43646	0.218844	6.56386	5.24337e-11	2.25098e-10	2	17415548	17417320	-	protein_coding	pancreas specific transcription factor, 1a
ENSGALG00000010291	2353.33	1.4356	0.0554319	25.8985	6.93034e-148	4.7211e-146	4	34741803	34746119	-	protein_coding	RNA binding protein, mRNA processing factor
ENSGALG00000047514	803.194	1.43259	0.0927131	15.4518	7.33321e-54	1.405e-52	11	10295446	10323465	-	protein_coding	NIL
ENSGALG00000038396	21.2757	1.4325	0.42515	3.3694	0.000753323	0.00172874	6	32278485	32298582	+	protein_coding	NIL
ENSGALG00000011101	1295.36	1.43102	0.0673114	21.2596	2.6852e-100	1.08547e-98	3	40180104	40214133	+	protein_coding	URB2 ribosome biogenesis 2 homolog (S. cerevisiae)
ENSGALG00000036497	4098.88	1.43001	0.0477631	29.9396	6.01768e-197	5.95071e-195	2	58890035	58891801	-	protein_coding	SRY-box 4
ENSGALG00000048869	85.6168	1.42913	0.191097	7.47854	7.51537e-14	3.81851e-13	2	15866606	15871487	+	protein_coding	patched domain-containing protein 3-like
ENSGALG00000053285	237.567	1.42684	0.146635	9.7306	2.2328e-22	1.69702e-21	25	3027025	3029971	+	protein_coding	mothers against decapentaplegic homolog 6-like
ENSGALG00000014355	1929.67	1.4209	0.0504335	28.1736	1.2303e-174	1.06239e-172	4	73068960	73127122	-	protein_coding	stromal interaction molecule 2
ENSGALG00000000156	15781.2	1.42044	0.034234	41.4921	0	0	16	2574358	2580734	-	protein_coding	bromodomain containing 2
ENSGALG00000031423	71.4313	1.4171	0.174037	8.14253	3.87096e-16	2.22774e-15	8	24139261	24140464	-	protein_coding	DMRT like family A2
ENSGALG00000013177	934.394	1.41668	0.0824769	17.1767	3.96993e-66	9.70996e-65	1	65359494	65418925	+	protein_coding	branched chain amino acid transaminase 1
ENSGALG00000043506	37.3296	1.41598	0.300698	4.70896	2.48981e-06	7.42341e-06	10	1476302	1479577	+	protein_coding	neuromedin B
ENSGALG00000048159	1244.57	1.41466	0.0568063	24.9032	6.87627e-137	4.22994e-135	17	2138074	2149550	+	protein_coding	taperin
ENSGALG00000003420	533.967	1.41342	0.0786558	17.9697	3.36756e-72	9.13562e-71	23	5358715	5363244	+	protein_coding	zinc finger and BTB domain-containing protein 8A-like
ENSGALG00000052061	30.4427	1.4131	0.308036	4.58745	4.48696e-06	1.30069e-05	12	5066047	5128086	+	protein_coding	NIL
ENSGALG00000032108	523.208	1.413	0.116657	12.1125	9.07137e-34	1.04477e-32	24	3817530	3820521	-	protein_coding	transmembrane protein 136 family member 1
ENSGALG00000027132	974.696	1.41247	0.0715308	19.7463	8.63047e-87	2.91266e-85	28	4394335	4410108	+	protein_coding	NIL
ENSGALG00000003833	118.079	1.40814	0.402377	3.49956	0.000466021	0.00109694	8	6089201	6161870	-	protein_coding	calcium voltage-gated channel subunit alpha1 E
ENSGALG00000016803	653.952	1.40532	0.143811	9.77195	1.48559e-22	1.13899e-21	1	136952978	137035946	-	protein_coding	ST6 beta-galactoside alpha-2,6-sialyltransferase 2
ENSGALG00000011783	161.48	1.40517	0.255581	5.49794	3.84254e-08	1.3325e-07	1	48176542	48177285	-	protein_coding	Gallus gallus histone cluster 1, H1.11L (similar to human histone cluster 1, class H1 genes) (HIST1H111L), mRNA.
ENSGALG00000008513	1167.25	1.40423	0.0741575	18.9358	5.78793e-80	1.7892e-78	4	16382395	16384100	+	protein_coding	C1GALT1 specific chaperone 1
ENSGALG00000006805	3462.37	1.40398	0.0505277	27.7865	6.32391e-170	5.33558e-168	9	11715874	11727846	-	protein_coding	phospholipid scramblase 1
ENSGALG00000029329	601.546	1.40372	0.0696608	20.1509	2.64418e-90	9.46193e-89	4	9063543	9064635	-	protein_coding	POU class 3 homeobox 4
ENSGALG00000013725	483.724	1.39999	0.0855252	16.3694	3.16465e-60	6.97931e-59	4	64714108	64728848	+	protein_coding	LON peptidase N-terminal domain and ring finger 1
ENSGALG00000007014	71.8244	1.3996	0.179901	7.77985	7.26097e-15	3.86992e-14	6	23205807	23212431	+	protein_coding	lysyl oxidase like 4
ENSGALG00000005572	404.523	1.39854	0.131254	10.6552	1.64871e-26	1.47638e-25	14	6553213	6557431	-	protein_coding	NADPH oxidase organizer 1
ENSGALG00000009523	68.9298	1.39768	0.229786	6.08252	1.18306e-09	4.59847e-09	1	28882581	29120860	+	protein_coding	contactin 1
ENSGALG00000004508	607.162	1.39494	0.0664898	20.9797	1.00501e-97	3.93302e-96	20	5667154	5760114	+	protein_coding	EYA transcriptional coactivator and phosphatase 2
ENSGALG00000027070	34073.5	1.39357	0.0483116	28.8454	5.78291e-183	5.16336e-181	18	9760745	9768563	+	protein_coding	TIMP metallopeptidase inhibitor 2
ENSGALG00000047662	51.5064	1.39245	0.240025	5.80126	6.58203e-09	2.43148e-08	27	7166154	7171281	-	protein_coding	nuclear receptor subfamily 1 group D member 1
ENSGALG00000030941	615.424	1.39185	0.0753252	18.4779	3.11216e-76	9.17338e-75	26	1148301	1157441	+	protein_coding	KIAA1324
ENSGALG00000019622	684.149	1.39175	0.107145	12.9893	1.40624e-38	1.85946e-37	2	40477422	40528745	-	protein_coding	tripartite motif containing 71
ENSGALG00000016199	70.8685	1.39171	0.355312	3.91686	8.97093e-05	0.000229011	1	111071769	111078627	+	protein_coding	crystallin alpha A
ENSGALG00000008999	2342.28	1.39092	0.223989	6.20974	5.30707e-10	2.11696e-09	6	28705868	28759542	-	protein_coding	actin filament associated protein 1 like 2
ENSGALG00000052355	2024.45	1.39077	0.0545748	25.4837	2.98544e-143	1.9472e-141	12	9112295	9115747	+	protein_coding	phosphodiesterase 12
ENSGALG00000035675	124.412	1.39014	0.287307	4.8385	1.30825e-06	4.00709e-06	18	4884945	4908417	+	protein_coding	coiled-coil domain containing 57
ENSGALG00000002347	1993.49	1.39008	0.0809	17.1827	3.58138e-66	8.78298e-65	9	11068309	11088924	+	protein_coding	chromosome 9 C3orf58 homolog
ENSGALG00000041066	95.7521	1.38852	0.372719	3.72537	0.000195032	0.000480345	14	12712358	12718382	-	protein_coding	deoxyribonuclease 1
ENSGALG00000013741	54.4626	1.38718	0.309633	4.48008	7.46159e-06	2.12316e-05	3	52171020	52200623	+	protein_coding	synaptotagmin like 3
ENSGALG00000028236	92.2364	1.38588	0.305656	4.53414	5.78399e-06	1.66175e-05	17	5954828	5971002	+	protein_coding	paired related homeobox 2
ENSGALG00000012023	532.075	1.38509	0.205294	6.74688	1.51063e-11	6.67747e-11	5	55292898	55301585	-	protein_coding	dishevelled binding antagonist of beta catenin 1
ENSGALG00000020454	2081.87	1.38459	0.0522152	26.5169	6.18045e-155	4.49316e-153	5	26420940	26422805	-	protein_coding	chromosome 5 open reading frame, human C14orf169
ENSGALG00000043118	401.286	1.38314	0.42654	3.24268	0.00118409	0.00265113	1	132986040	133096377	+	protein_coding	ATPase phospholipid transporting 10A (putative)
ENSGALG00000041373	634.211	1.38283	0.0970075	14.2548	4.1828e-46	6.6038e-45	4	70204005	70312564	+	protein_coding	ArfGAP with RhoGAP domain, ankyrin repeat and PH domain 2
ENSGALG00000050969	2386.47	1.38253	0.0437611	31.5926	4.66296e-219	5.22962e-217	12	2635118	2637866	+	protein_coding	RNA binding motif protein 15B
ENSGALG00000046461	2287.88	1.38229	0.30164	4.58259	4.5926e-06	1.33047e-05	9	13067940	13069632	+	protein_coding	leucine rich repeat containing 15
ENSGALG00000050943	621.36	1.38213	0.0792321	17.4441	3.81831e-68	9.63377e-67	23	5446873	5449628	-	protein_coding	ring finger protein 19B
ENSGALG00000008881	1342.61	1.37486	0.349537	3.93339	8.37561e-05	0.000214588	17	1734409	1747726	-	protein_coding	regulator of G-protein signaling 3
ENSGALG00000032658	49.2446	1.37464	0.294555	4.66682	3.05896e-06	9.03976e-06	27	3775309	3882647	+	protein_coding	formin like 1
ENSGALG00000042804	3511.07	1.37457	0.0476331	28.8574	4.08724e-183	3.66715e-181	32	136979	141334	+	protein_coding	sterile alpha motif domain containing 4B
ENSGALG00000006242	26.7972	1.37318	0.277962	4.94019	7.8047e-07	2.43143e-06	11	18519180	18520626	-	protein_coding	poly(A) binding protein nuclear 1 like, cytoplasmic
ENSGALG00000004243	34.964	1.3666	0.254692	5.36572	8.06273e-08	2.71956e-07	5	1817671	1819250	+	protein_coding	interferon-induced transmembrane protein 3-like
ENSGALG00000029268	5442.74	1.36563	0.0408326	33.4447	3.07511e-245	4.0691e-243	11	568046	581354	+	protein_coding	cytokine induced apoptosis inhibitor 1
ENSGALG00000003914	40.9783	1.36562	0.236175	5.78227	7.37001e-09	2.7133e-08	28	4437754	4441529	+	protein_coding	calreticulin 3
ENSGALG00000050403	1069.19	1.36404	0.0808784	16.8653	8.0958e-64	1.89931e-62	7	29767550	29783780	-	protein_coding	LY6/PLAUR domain containing 1
ENSGALG00000033408	103.857	1.36169	0.274989	4.9518	7.35319e-07	2.29505e-06	Z	1392966	1495024	+	protein_coding	zinc finger and BTB domain containing 7C
ENSGALG00000029528	6281.47	1.3596	0.0638813	21.2833	1.62161e-100	6.56968e-99	25	2487749	2508685	+	protein_coding	kin of IRRE like (Drosophila)
ENSGALG00000030251	519.759	1.35888	0.100999	13.4544	2.89905e-41	4.14314e-40	2	140875181	140993382	-	protein_coding	adenylate cyclase 8
ENSGALG00000006221	3649.77	1.35802	0.153571	8.84293	9.32381e-19	6.1073e-18	9	5010320	5043013	-	protein_coding	kinesin family member 1A
ENSGALG00000041456	559.265	1.35689	0.0943816	14.3767	7.25038e-47	1.16672e-45	6	21239402	21244771	-	protein_coding	solute carrier family 35 member G1
ENSGALG00000053552	3208.68	1.35647	0.0712571	19.0363	8.53686e-81	2.69791e-79	17	5837943	5838933	-	protein_coding	immediate early response 5 like
ENSGALG00000004144	5753.19	1.35636	0.0400653	33.8539	3.18408e-251	4.2748e-249	6	11485482	11498075	+	protein_coding	DExD-box helicase 21
ENSGALG00000054823	30.3799	1.3562	0.267648	5.06711	4.03911e-07	1.28665e-06	3	104528616	104532206	+	protein_coding	solute carrier family 30 member 3
ENSGALG00000035911	1774.56	1.3545	0.06273	21.5926	2.1089e-103	8.97894e-102	18	9601367	9605211	+	protein_coding	chromobox 4
ENSGALG00000003510	2622.45	1.35343	0.0431848	31.3404	1.31577e-215	1.45789e-213	8	5888633	5903888	+	protein_coding	uridine-cytidine kinase 2
ENSGALG00000012921	2167.56	1.35319	0.0424639	31.8669	7.68199e-223	8.88647e-221	1	71449363	71582019	+	protein_coding	ETS variant 6
ENSGALG00000039741	76.5067	1.35307	0.31639	4.2766	1.89765e-05	5.19012e-05	21	5470171	5483241	-	protein_coding	TNF receptor superfamily member 8
ENSGALG00000011172	5519.49	1.35284	0.0808627	16.73	7.91879e-63	1.8367e-61	7	21930913	21996451	-	protein_coding	myosin-X-like
ENSGALG00000032092	5688.68	1.35097	0.0501635	26.9314	9.41429e-160	7.0966e-158	2	98466593	98525361	+	protein_coding	protein phosphatase 4 regulatory subunit 1
ENSGALG00000024049	88.2599	1.35003	0.17793	7.58741	3.26359e-14	1.68948e-13	4	1567282	1571532	-	protein_coding	RNA binding motif protein, X-linked 2
ENSGALG00000034168	243.202	1.34945	0.139595	9.66694	4.16647e-22	3.12791e-21	12	8303803	8315223	-	protein_coding	Wnt family member 5A
ENSGALG00000003911	121.42	1.349	0.365275	3.69312	0.000221519	0.000542313	18	7295810	7307917	-	protein_coding	calcium voltage-gated channel auxiliary subunit gamma 5
ENSGALG00000037852	9963.41	1.34786	0.0655111	20.5746	4.6399e-94	1.72757e-92	8	4187218	4193131	-	protein_coding	hydroxysteroid 17-beta dehydrogenase 7
ENSGALG00000021529	96.8438	1.34775	0.202841	6.6444	3.04457e-11	1.32479e-10	15	1077704	1080678	+	protein_coding	glycoprotein Ib platelet beta subunit
ENSGALG00000034346	1600.28	1.34593	0.0483408	27.8425	1.32843e-170	1.14177e-168	2	117729842	117755436	+	protein_coding	retinol dehydrogenase 10 (all-trans)
ENSGALG00000053130	21.8402	1.34189	0.413747	3.24325	0.00118175	0.0026462	13	13792283	13795799	-	protein_coding	myozenin 3
ENSGALG00000048923	1456.19	1.34109	0.0651098	20.5974	2.89866e-94	1.08806e-92	28	3130617	3134178	-	protein_coding	CACN beta subunit associated regulatory protein
ENSGALG00000028203	3939.78	1.3381	0.0656708	20.3759	2.73593e-92	1.00243e-90	5	30948807	31002826	-	protein_coding	sprouty related EVH1 domain containing 1
ENSGALG00000031117	774.299	1.33316	0.175997	7.57493	3.59318e-14	1.85592e-13	2	51496701	51521276	+	protein_coding	serine/threonine kinase 17a
ENSGALG00000026598	24.9851	1.33085	0.330724	4.02404	5.72072e-05	0.000149335	Z	43280187	43298496	+	protein_coding	nucleoredoxin-like 2
ENSGALG00000011816	879.159	1.32998	0.0764076	17.4063	7.38524e-68	1.85316e-66	18	9745041	9754319	-	protein_coding	endo-beta-N-acetylglucosaminidase
ENSGALG00000000690	35.0222	1.32636	0.318065	4.1701	3.04467e-05	8.15266e-05	1	194560364	194594269	+	protein_coding	glycerophosphodiester phosphodiesterase domain containing 4
ENSGALG00000031862	86.7996	1.32479	0.192013	6.89948	5.21935e-12	2.37153e-11	5	47979725	48071473	-	protein_coding	B-cell CLL/lymphoma 11B
ENSGALG00000013372	38.8302	1.32132	0.223797	5.90409	3.54599e-09	1.33545e-08	Z	10886977	10900701	+	protein_coding	interleukin 7 receptor
ENSGALG00000054329	453.699	1.32099	0.157368	8.39429	4.68703e-17	2.83301e-16	9	1558991	1559213	-	protein_coding	NIL
ENSGALG00000033150	4238.18	1.31989	0.0496025	26.6093	5.30404e-156	3.88674e-154	28	3146466	3172684	+	protein_coding	midnolin
ENSGALG00000026945	825.122	1.31749	0.099225	13.2778	3.11326e-40	4.30219e-39	11	18370499	18371801	-	protein_coding	cell death inducing DFFA like effector c
ENSGALG00000001425	146.284	1.31715	0.270664	4.86639	1.13655e-06	3.4975e-06	24	1807037	1825266	-	protein_coding	sorting nexin 19
ENSGALG00000032882	131.708	1.31624	0.164797	7.98707	1.38184e-15	7.69487e-15	1	106296562	106332939	+	protein_coding	eva-1 homolog C
ENSGALG00000006407	2423.34	1.3107	0.0588559	22.2697	7.27047e-110	3.32651e-108	5	13256268	13266308	+	protein_coding	Gallus gallus death domain-containing tumor necrosis factor receptor superfamily member 23 (LOC378902), mRNA.
ENSGALG00000042554	1297.41	1.3106	0.0561201	23.3535	1.26841e-120	6.55335e-119	1	15407885	15449742	+	protein_coding	ATP binding cassette subfamily D member 2
ENSGALG00000020390	23.0942	1.30849	0.308635	4.23961	2.23909e-05	6.07785e-05	5	45766601	45774064	-	protein_coding	serpin peptidase inhibitor, clade A (alpha-1 antiproteinase, antitrypsin), member 5
ENSGALG00000010323	42.3065	1.30555	0.294105	4.43906	9.03533e-06	2.54536e-05	5	38487610	38497586	+	protein_coding	basic leucine zipper ATF-like transcription factor
ENSGALG00000030821	10.6146	1.30334	0.431883	3.01782	0.00254601	0.00542753	20	12108430	12112972	+	protein_coding	cerebellin 3 precursor
ENSGALG00000039735	719.097	1.29804	0.0714759	18.1606	1.05949e-73	2.98426e-72	5	48411423	48530200	+	protein_coding	echinoderm microtubule associated protein like 1
ENSGALG00000009519	721.246	1.29696	0.0810262	16.0067	1.14783e-57	2.40456e-56	5	29074719	29091937	+	protein_coding	arginase 2
ENSGALG00000012847	22.6496	1.29496	0.389474	3.3249	0.000884517	0.00201124	1	56636821	56652446	-	protein_coding	cystine/glutamate transporter-like
ENSGALG00000005169	1379.37	1.29251	0.0511474	25.2704	6.76064e-141	4.3327e-139	6	16774823	16781124	-	protein_coding	fucosyltransferase 11
ENSGALG00000011961	21.8654	1.28595	0.433746	2.96476	0.00302915	0.00639228	4	54109011	54173032	+	protein_coding	TNFAIP3 interacting protein 3
ENSGALG00000035733	53.8928	1.28581	0.186476	6.89534	5.37355e-12	2.43798e-11	27	7287726	7296472	-	protein_coding	C-C motif chemokine receptor 7
ENSGALG00000031590	75.5812	1.28452	0.325142	3.95065	7.79405e-05	0.000200568	3	82531591	82553686	+	protein_coding	beta-1,3-glucuronyltransferase 2
ENSGALG00000029244	3032.53	1.28115	0.0377703	33.9196	3.4284e-252	4.671e-250	23	5030788	5043661	+	protein_coding	small ArfGAP2
ENSGALG00000013268	203.732	1.28073	0.222029	5.7683	8.00741e-09	2.93621e-08	2	88754375	88902355	-	protein_coding	dynein axonemal heavy chain 5-like
ENSGALG00000040335	2477.73	1.28037	0.0530364	24.1414	9.19222e-129	5.12341e-127	3	33619521	33634859	-	protein_coding	CCAAT/enhancer binding protein zeta
ENSGALG00000007409	76.5357	1.28034	0.20652	6.19961	5.66045e-10	2.25303e-09	24	5447290	5451642	-	protein_coding	sodium voltage-gated channel beta subunit 4
ENSGALG00000003802	260.117	1.27949	0.118739	10.7757	4.48279e-27	4.09597e-26	10	5926088	5995672	+	protein_coding	OTU deubiquitinase 7A
ENSGALG00000010152	6234.61	1.27889	0.0703897	18.1687	9.13606e-74	2.5773e-72	1	36249787	36266933	-	protein_coding	tetraspanin 8
ENSGALG00000035945	34.962	1.27812	0.310329	4.11861	3.81168e-05	0.000101044	11	1196514	1201519	+	protein_coding	fibulin 7
ENSGALG00000006170	723.976	1.27749	0.0934447	13.6711	1.51089e-42	2.21963e-41	8	15464546	15478321	-	protein_coding	leucine rich repeat containing 8 family member C
ENSGALG00000054873	87.448	1.27665	0.164448	7.76324	8.27878e-15	4.40219e-14	9	15548114	15549421	-	protein_coding	C-type natriuretic peptide
ENSGALG00000008860	1539.64	1.27641	0.0619711	20.5968	2.93385e-94	1.09903e-92	4	16693259	16706646	-	protein_coding	LON peptidase N-terminal domain and ring finger 3
ENSGALG00000002967	2712.35	1.2755	0.0633344	20.1391	3.35352e-90	1.19537e-88	6	8889015	8904914	-	protein_coding	zinc finger protein 365
ENSGALG00000016358	538.935	1.27482	0.132652	9.61027	7.23591e-22	5.38827e-21	1	119862720	119892355	-	protein_coding	patched domain containing 1
ENSGALG00000014727	920.882	1.2748	0.124191	10.2648	1.01488e-24	8.46945e-24	Z	18250990	18507712	-	protein_coding	phosphodiesterase 4D
ENSGALG00000027696	1375.37	1.27365	0.0595026	21.405	1.2012e-101	4.98728e-100	28	4163815	4165585	+	protein_coding	ectoderm-neural cortex protein 1-like
ENSGALG00000026298	4690.04	1.27246	0.0471411	26.9926	1.80544e-160	1.37221e-158	3	10421942	10440264	-	protein_coding	SERTA domain containing 2
ENSGALG00000037370	3631.16	1.27203	0.0841743	15.1119	1.3519e-51	2.45464e-50	26	629112	668761	+	protein_coding	neuron navigator 1
ENSGALG00000019094	735.957	1.27158	0.0806237	15.7718	4.86347e-56	9.80853e-55	1	170550121	170564885	+	protein_coding	PHD finger protein 11
ENSGALG00000014983	631.684	1.27148	0.144166	8.81957	1.14901e-18	7.48096e-18	Z	23447816	23454784	-	protein_coding	coagulation factor II thrombin receptor
ENSGALG00000052087	2707.16	1.2706	0.0709181	17.9165	8.76683e-72	2.36088e-70	3	104461316	104465022	+	protein_coding	NIL
ENSGALG00000027482	616.909	1.27015	0.0850442	14.9351	1.94679e-50	3.42654e-49	11	18918694	18925489	+	protein_coding	syntrophin beta 2
ENSGALG00000009758	96.1792	1.26939	0.160445	7.91168	2.53934e-15	1.388e-14	4	28905343	28960060	-	protein_coding	solute carrier family 7 member 11
ENSGALG00000031859	67.8581	1.26666	0.201783	6.27735	3.44387e-10	1.39553e-09	4	77421792	77422754	+	protein_coding	NK3 homeobox 2
ENSGALG00000016817	862.939	1.26352	0.100078	12.6254	1.52997e-36	1.90269e-35	1	138347995	138478854	+	protein_coding	RAS p21 protein activator 3
ENSGALG00000030781	245.241	1.26231	0.0972516	12.9798	1.5925e-38	2.0997e-37	2	122766239	122822370	+	protein_coding	carbonic anhydrase 2
ENSGALG00000055117	210.178	1.2619	0.387378	3.25754	0.00112384	0.00252329	2	116346425	116355031	+	protein_coding	NIL
ENSGALG00000011663	552.263	1.26189	0.27462	4.59503	4.32691e-06	1.25652e-05	3	45891574	45929214	-	protein_coding	fibronectin type III domain containing 1
ENSGALG00000001000	31555.6	1.26041	0.0473435	26.6227	3.70994e-156	2.74044e-154	17	9890854	9894996	-	protein_coding	heat shock 70kDa protein 5 (glucose-regulated protein, 78kDa)
ENSGALG00000027655	238.542	1.2602	0.1579	7.98098	1.4517e-15	8.07171e-15	8	22557336	22809760	-	protein_coding	TraB domain containing 2B
ENSGALG00000007624	11.4414	1.25972	0.429637	2.93205	0.00336737	0.00706388	20	11253116	11273945	+	protein_coding	ankyrin repeat domain 60
ENSGALG00000050931	2311.03	1.25924	0.197892	6.36324	1.97543e-10	8.14116e-10	2	4091971	4099771	+	protein_coding	NAC alpha domain containing
ENSGALG00000050350	96.0538	1.25902	0.235757	5.34035	9.2768e-08	3.11422e-07	1	48071382	48071763	-	protein_coding	histone cluster 1, H2B-VII (similar to human histone cluster 1, class H2B, member N)
ENSGALG00000047182	50.2868	1.25853	0.413327	3.04489	0.00232769	0.00499395	31	2208183	2214141	+	protein_coding	acetylcholinesterase (Cartwright blood group)
ENSGALG00000000652	4636.66	1.25742	0.0442874	28.3922	2.52596e-177	2.20189e-175	21	622080	629374	+	protein_coding	acyl-CoA thioesterase 7
ENSGALG00000036498	1789.43	1.25625	0.276374	4.54548	5.48109e-06	1.57792e-05	32	229100	238499	+	protein_coding	EH domain-containing protein 2-like
ENSGALG00000048097	173.854	1.25304	0.171329	7.31368	2.59927e-13	1.28276e-12	1	48123423	48123735	-	protein_coding	histone cluster 1, H4i
ENSGALG00000005499	828.385	1.25213	0.104826	11.9448	6.90769e-33	7.71891e-32	12	8950451	8989422	-	protein_coding	interleukin 17 receptor D
ENSGALG00000038951	1014.47	1.25158	0.0803507	15.5765	1.05169e-54	2.0513e-53	12	1850400	1855177	-	protein_coding	Ras association domain family member 1
ENSGALG00000002955	3726.65	1.25007	0.0914248	13.6732	1.46712e-42	2.15705e-41	17	7269756	7290205	+	protein_coding	ADAMTS like 2
ENSGALG00000049751	201.19	1.2499	0.169984	7.35304	1.93746e-13	9.64431e-13	1	48102059	48102942	+	protein_coding	histone cluster 1, H2bf
ENSGALG00000013715	693.522	1.2498	0.11188	11.171	5.65701e-29	5.51693e-28	4	64370642	64586585	+	protein_coding	DLC1 Rho GTPase activating protein
ENSGALG00000010392	509.934	1.24501	0.0975281	12.7656	2.5508e-37	3.22896e-36	4	35628833	36177811	+	protein_coding	coiled-coil serine rich protein 1
ENSGALG00000033854	588.383	1.24428	0.0936914	13.2807	2.99747e-40	4.14841e-39	26	1287073	1293880	+	protein_coding	colony stimulating factor 1
ENSGALG00000020742	2973.07	1.24312	0.051768	24.0133	2.02074e-127	1.1128e-125	6	23460824	23470764	-	protein_coding	peroxisome proliferator-activated receptor gamma, coactivator-related 1
ENSGALG00000016959	104.958	1.2429	0.283263	4.38781	1.14498e-05	3.19473e-05	1	167542038	167697926	+	protein_coding	diacylglycerol kinase eta
ENSGALG00000001343	6142.8	1.24041	0.224225	5.53202	3.1657e-08	1.10697e-07	26	3114988	3135255	-	protein_coding	laminin subunit beta 3
ENSGALG00000023364	2392.12	1.23949	0.0498588	24.86	2.01689e-136	1.23245e-134	18	9001408	9008787	-	protein_coding	CDC42 effector protein 4
ENSGALG00000001325	115.272	1.2376	0.303349	4.07978	4.50788e-05	0.000118753	10	2898902	2902533	+	protein_coding	cytochrome P450, family 1, subfamily A, polypeptide 1
ENSGALG00000002742	251.993	1.23526	0.102782	12.0183	2.84824e-33	3.22982e-32	15	4562926	4746811	-	protein_coding	transmembrane protein 132B
ENSGALG00000008875	2052.96	1.2329	0.0976431	12.6266	1.50682e-36	1.87644e-35	3	14299838	14672677	-	protein_coding	phospholipase C beta 1
ENSGALG00000035211	2489.77	1.23178	0.0466091	26.428	6.53988e-154	4.71717e-152	21	562588	570964	+	protein_coding	kelch like family member 21
ENSGALG00000010090	445.862	1.23136	0.0842701	14.6121	2.35321e-48	3.96724e-47	4	33390139	33428724	+	protein_coding	family with sequence similarity 160 member A1
ENSGALG00000006755	618.413	1.23097	0.0751801	16.3737	2.94939e-60	6.51239e-59	24	4209129	4218970	+	protein_coding	ubiquitin specific peptidase 2
ENSGALG00000040648	23.5361	1.23081	0.317997	3.87051	0.000108606	0.00027496	14	12636578	12640641	+	protein_coding	regulator of G-protein signaling 11
ENSGALG00000027785	291.347	1.23036	0.374789	3.28279	0.00102783	0.00231792	Z	9303581	9323467	-	protein_coding	collagen and calcium binding EGF domains 1
ENSGALG00000011957	4621.63	1.2294	0.0367607	33.4433	3.22306e-245	4.23442e-243	1	49639914	49646711	+	protein_coding	transducer of ERBB2, 2
ENSGALG00000006355	1266.51	1.22864	0.0736836	16.6745	2.00989e-62	4.63257e-61	5	12791510	12803475	-	protein_coding	SPT2 chromatin protein domain containing 1
ENSGALG00000010386	53.492	1.22836	0.250306	4.90744	9.22734e-07	2.85769e-06	3	31101930	31106033	+	protein_coding	delta like non-canonical Notch ligand 2
ENSGALG00000011084	113.035	1.22554	0.155357	7.88854	3.05736e-15	1.66274e-14	3	40068686	40076967	-	protein_coding	centriole, cilia and spindle associated protein
ENSGALG00000016451	4515.64	1.22489	0.085634	14.3038	2.07267e-46	3.29781e-45	3	97177531	97270178	-	protein_coding	Rho associated coiled-coil containing protein kinase 2
ENSGALG00000020754	384.542	1.22366	0.0894062	13.6866	1.22114e-42	1.79971e-41	6	23061952	23063322	+	protein_coding	ATPase H+ transporting V0 subunit e2
ENSGALG00000007438	1592.02	1.22333	0.0649539	18.8338	3.99218e-79	1.21369e-77	24	5513390	5518013	+	protein_coding	intraflagellar transport 46
ENSGALG00000007986	3583.28	1.2228	0.0529485	23.0942	5.29366e-118	2.65303e-116	20	13383257	13384664	-	protein_coding	molybdenum cofactor synthesis 3
ENSGALG00000012300	623.083	1.22254	0.0633914	19.2856	7.09697e-83	2.29008e-81	3	46971120	46990282	+	protein_coding	RAB32, member RAS oncogene family
ENSGALG00000045608	37.4417	1.22141	0.267477	4.5664	4.96177e-06	1.43336e-05	22	3710876	3715597	+	protein_coding	family with sequence similarity 178, member B
ENSGALG00000015140	674.531	1.22095	0.127251	9.59481	8.40733e-22	6.23784e-21	2	105940767	105962020	-	protein_coding	desmocollin 1
ENSGALG00000051251	82.689	1.22062	0.267836	4.55733	5.18088e-06	1.49454e-05	1	48174967	48175348	-	protein_coding	histone cluster 1,H2B-VII-like 4 (similar to human histone cluster 1, class H2B, member N)
ENSGALG00000032957	1232.21	1.21832	0.0630514	19.3226	3.46411e-83	1.11978e-81	4	29195830	29198493	+	protein_coding	nocturnin
ENSGALG00000011099	3327.06	1.21814	0.383386	3.17733	0.0014864	0.00327927	7	21075292	21113292	+	protein_coding	fibroblast activation protein alpha
ENSGALG00000014569	1017.51	1.21728	0.0831017	14.648	1.38683e-48	2.3488e-47	5	15965564	15987045	-	protein_coding	patatin like phospholipase domain containing 2
ENSGALG00000008663	5777.84	1.21573	0.0837811	14.5108	1.03562e-47	1.70682e-46	8	16625896	16672394	+	protein_coding	dimethylarginine dimethylaminohydrolase 1
ENSGALG00000029831	1304.41	1.21527	0.0948331	12.8148	1.35488e-37	1.73298e-36	21	4566342	4593205	-	protein_coding	intermediate filament family orphan 2
ENSGALG00000011814	1338.51	1.21487	0.076659	15.8478	1.45653e-56	2.98662e-55	1	48844717	48898342	+	protein_coding	activating transcription factor 7 interacting protein
ENSGALG00000032925	2069.72	1.21367	0.0555439	21.8507	7.64948e-106	3.35792e-104	23	4144404	4200815	+	protein_coding	serine/threonine kinase 40
ENSGALG00000036252	1183.51	1.21206	0.0700432	17.3045	4.35353e-67	1.07917e-65	4	43303893	43309926	+	protein_coding	Sin3A associated protein 30
ENSGALG00000003932	11380.2	1.20854	0.0486681	24.8323	4.01608e-136	2.43788e-134	20	5127283	5143926	+	protein_coding	syndecan 4
ENSGALG00000033529	1414.8	1.20617	0.0665447	18.1258	1.99497e-73	5.57651e-72	12	11855727	11874815	+	protein_coding	copine family member 9
ENSGALG00000035017	534.718	1.20562	0.0713696	16.8926	5.09867e-64	1.19923e-62	21	2682332	2709511	-	protein_coding	protein tyrosine phosphatase, non-receptor type 11-like
ENSGALG00000001363	5103.7	1.20548	0.0444899	27.0956	1.10861e-161	8.53169e-160	19	3033037	3084837	+	protein_coding	MYB binding protein 1a
ENSGALG00000006939	11081.9	1.205	0.0503289	23.9424	1.10871e-126	6.05117e-125	2	11439677	11481488	+	protein_coding	phosphofructokinase, platelet
ENSGALG00000008475	2543.31	1.20304	0.0567415	21.2021	9.12843e-100	3.64998e-98	17	2324754	2351466	+	protein_coding	arrestin domain containing 1
ENSGALG00000033498	1976.33	1.20169	0.0804278	14.9412	1.77784e-50	3.13518e-49	5	16172351	16180740	+	protein_coding	NIL
ENSGALG00000053025	688.353	1.20142	0.0737882	16.282	1.32443e-59	2.89658e-58	13	10908641	10912360	+	protein_coding	MAX dimerization protein 3
ENSGALG00000027905	2160.02	1.20093	0.0615157	19.5223	7.10139e-85	2.34499e-83	2	5319909	5325537	+	protein_coding	cysteine and serine rich nuclear protein 1
ENSGALG00000017336	1029.04	1.20055	0.0632015	18.9956	1.85567e-80	5.81454e-79	1	197452239	197464277	-	protein_coding	F-box/WD repeat-containing protein 7-like
ENSGALG00000032143	71.9296	1.19995	0.363429	3.30174	0.000960858	0.00217488	11	16909050	16934252	+	protein_coding	cysteine rich secretory protein LCCL domain containing 2
ENSGALG00000002725	4703.92	1.19751	0.0344818	34.7286	2.91274e-264	4.18546e-262	8	4203922	4207433	-	protein_coding	UDP-N-acetylglucosamine pyrophosphorylase 1
ENSGALG00000026590	760.777	1.19707	0.109849	10.8974	1.18572e-27	1.10874e-26	10	6022199	6048656	-	protein_coding	Kruppel like factor 13
ENSGALG00000011687	359.992	1.19675	0.254748	4.6978	2.62976e-06	7.82168e-06	5	52000606	52016763	-	protein_coding	AHNAK nucleoprotein 2
ENSGALG00000005584	816.008	1.19548	0.0827272	14.4509	2.47549e-47	4.04367e-46	5	8537043	8777333	+	protein_coding	polypeptide N-acetylgalactosaminyltransferase 18
ENSGALG00000034478	133.588	1.19203	0.276921	4.30458	1.673e-05	4.59688e-05	19	576607	578177	+	protein_coding	C-C motif chemokine ligand 4
ENSGALG00000012544	115.771	1.19104	0.163545	7.28265	3.27329e-13	1.60591e-12	7	36204914	36208072	+	protein_coding	NIL
ENSGALG00000041750	224.468	1.1906	0.162676	7.31887	2.50067e-13	1.23509e-12	12	14132884	14195481	-	protein_coding	ADAM metallopeptidase with thrombospondin type 1 motif 9
ENSGALG00000052453	38.5428	1.19035	0.34028	3.49815	0.000468496	0.00110235	24	1267866	1287357	-	protein_coding	NA
ENSGALG00000015605	280.323	1.19027	0.142628	8.34532	7.10192e-17	4.24799e-16	3	75307453	75404609	+	protein_coding	BTB domain and CNC homolog 2
ENSGALG00000030356	62.8131	1.19025	0.170014	7.00087	2.54371e-12	1.17897e-11	4	78500598	78512725	-	protein_coding	otopetrin 1
ENSGALG00000010500	192.232	1.18972	0.10612	11.211	3.60043e-29	3.54701e-28	6	36216482	36218976	-	protein_coding	NK6 homeobox 2
ENSGALG00000029301	2489.88	1.18969	0.0471476	25.2334	1.72331e-140	1.10058e-138	3	15202202	15229780	-	protein_coding	bone morphogenetic protein 2
ENSGALG00000014791	3814.92	1.18707	0.0443037	26.7939	3.80493e-158	2.84488e-156	1	79884288	79906621	-	protein_coding	WD repeat domain 3
ENSGALG00000007349	29.7412	1.18679	0.302772	3.91975	8.86411e-05	0.000226504	10	18207822	18212715	+	protein_coding	RAS like family 12
ENSGALG00000038532	32.3434	1.18648	0.243687	4.86887	1.1224e-06	3.45513e-06	21	614051	618958	-	protein_coding	NIL
ENSGALG00000041502	15.7494	1.18495	0.34642	3.42056	0.000624915	0.00144798	19	389998	391788	+	protein_coding	angiopoietin-related protein 1-like
ENSGALG00000008497	8399.75	1.18354	0.0709001	16.6931	1.47161e-62	3.4047e-61	1	31106673	31121733	-	protein_coding	solute carrier family 38 member 2
ENSGALG00000009312	1069.75	1.18338	0.10956	10.8012	3.39765e-27	3.12153e-26	9	19878894	19880940	+	protein_coding	ribosomal protein L22 like 1
ENSGALG00000002080	34.8769	1.18172	0.352396	3.35338	0.000798304	0.00182559	13	4712212	4872139	-	protein_coding	dedicator of cytokinesis 2
ENSGALG00000014682	3204.43	1.18079	0.0513353	23.0016	4.49614e-117	2.21116e-115	Z	57223732	57284131	-	protein_coding	calpastatin
ENSGALG00000013795	1950.81	1.17938	0.11223	10.5086	7.88765e-26	6.88877e-25	3	52794637	52866174	+	protein_coding	human immunodeficiency virus type I enhancer binding protein 2
ENSGALG00000040725	251.568	1.17912	0.112415	10.489	9.70959e-26	8.45189e-25	11	10737537	10867724	-	protein_coding	transcription initiation factor TFIID subunit 4-like
ENSGALG00000004239	61.7966	1.17773	0.248974	4.73031	2.24176e-06	6.70995e-06	5	1821593	1823163	+	protein_coding	interferon induced transmembrane protein 5
ENSGALG00000036754	2292.89	1.17705	0.0540839	21.7635	5.15023e-105	2.23944e-103	5	16353074	16372300	-	protein_coding	choline kinase alpha
ENSGALG00000013495	57.388	1.17464	0.206797	5.68017	1.34558e-08	4.84046e-08	27	7118247	7123056	+	protein_coding	gasdermin A
ENSGALG00000007759	518.004	1.17418	0.16661	7.04743	1.82251e-12	8.53182e-12	7	8220109	8328185	-	protein_coding	transmembrane protein with EGF like and two follistatin like domains 2
ENSGALG00000044230	123.568	1.17254	0.22536	5.20298	1.96122e-07	6.43006e-07	27	3988881	4003494	-	protein_coding	Rho GTPase activating protein 27
ENSGALG00000005094	56.7032	1.17154	0.178196	6.57446	4.88316e-11	2.10243e-10	14	5564573	5568596	-	protein_coding	GRB2 related adaptor protein like
ENSGALG00000016500	1032.8	1.17017	0.166653	7.02163	2.19296e-12	1.02192e-11	3	104141132	104187699	+	protein_coding	FK506 binding protein 1B
ENSGALG00000015079	174.503	1.17004	0.259598	4.50711	6.57163e-06	1.87864e-05	1	81562062	81573670	-	protein_coding	uroplakin 1B
ENSGALG00000043576	2310.53	1.16756	0.0522295	22.3544	1.09318e-110	5.0775e-109	2	218277	296609	-	protein_coding	ArfGAP with GTPase domain, ankyrin repeat and PH domain 3
ENSGALG00000005549	306.698	1.16724	0.385354	3.029	0.00245366	0.00524342	19	8884138	8898622	+	protein_coding	CUE domain containing 1
ENSGALG00000010204	616.119	1.16426	0.309863	3.75734	0.000171732	0.000425124	1	37712524	37808043	-	protein_coding	potassium voltage-gated channel subfamily C member 2
ENSGALG00000044675	288.341	1.16388	0.0927168	12.5531	3.8237e-36	4.69488e-35	2	127306455	127363344	+	protein_coding	matrilin 2
ENSGALG00000042458	59416.8	1.1629	0.0446142	26.0657	8.94079e-150	6.1591e-148	5	28427291	28508904	+	protein_coding	actinin, alpha 1
ENSGALG00000008645	1575.82	1.16191	0.0500535	23.2133	3.34391e-119	1.68969e-117	4	16533303	16542633	+	protein_coding	NFKB repressing factor
ENSGALG00000017414	26811.7	1.16179	0.0398422	29.1599	6.26525e-187	5.7908e-185	27	7477795	7493324	-	protein_coding	junction plakoglobin
ENSGALG00000035266	112.395	1.15944	0.204536	5.66862	1.43951e-08	5.16018e-08	1	127043814	127168755	+	protein_coding	anosmin 1
ENSGALG00000044138	80.1763	1.15895	0.162962	7.11177	1.14564e-12	5.41693e-12	1	93224988	93234633	+	protein_coding	glycoprotein A33
ENSGALG00000012367	331.955	1.15771	0.128982	8.97579	2.81314e-19	1.88359e-18	5	58124993	58156481	-	protein_coding	tripartite motif containing 9
ENSGALG00000044643	326.217	1.15741	0.128807	8.98566	2.57189e-19	1.72834e-18	13	11072046	11073207	+	protein_coding	G protein regulated inducer of neurite outgrowth 1
ENSGALG00000052481	3506.65	1.15639	0.0654501	17.6683	7.35532e-70	1.92716e-68	26	5442986	5445256	-	protein_coding	proteolipid protein 2-like
ENSGALG00000036255	119.153	1.15556	0.16953	6.81626	9.34395e-12	4.18668e-11	1	70750804	70843717	-	protein_coding	Wnt family member 7B
ENSGALG00000036456	1746.98	1.1549	0.0610527	18.9164	8.35167e-80	2.57307e-78	2	138859504	138862431	+	protein_coding	tribbles pseudokinase 1
ENSGALG00000010448	64384.8	1.1548	0.0820423	14.0757	5.36043e-45	8.27829e-44	3	31248688	31430389	-	protein_coding	latent transforming growth factor beta binding protein 1
ENSGALG00000039774	3813.24	1.15444	0.045272	25.5001	1.96592e-143	1.28681e-141	2	113842566	113864467	+	protein_coding	YTH N6-methyladenosine RNA binding protein 3
ENSGALG00000028420	32.9983	1.15064	0.336344	3.42103	0.000623851	0.0014457	3	47340006	47341418	+	protein_coding	sterile alpha motif domain containing 5
ENSGALG00000023934	23.6748	1.15044	0.332824	3.4566	0.000547043	0.00127574	3	2164308	2210774	+	protein_coding	protocadherin Fat 4-like
ENSGALG00000033941	29.2327	1.14946	0.255566	4.4977	6.86913e-06	1.96064e-05	25	452386	460153	-	protein_coding	RAR related orphan receptor C
ENSGALG00000004889	5528.67	1.14894	0.0525073	21.8816	3.88848e-106	1.71513e-104	21	6460790	6475374	-	protein_coding	solute carrier family 2 member 1
ENSGALG00000002244	21.2117	1.14878	0.366278	3.13635	0.00171067	0.0037422	11	1397796	1400275	-	protein_coding	agouti related neuropeptide
ENSGALG00000030569	821.16	1.14724	0.0660108	17.3796	1.17853e-67	2.94922e-66	16	2520197	2524870	+	protein_coding	tripartite motif containing 41
ENSGALG00000015791	4974.58	1.14116	0.0417939	27.3043	3.76993e-164	3.0148e-162	3	76359718	76377160	+	protein_coding	akirin 2
ENSGALG00000037018	9715.97	1.14114	0.0786559	14.508	1.07773e-47	1.77464e-46	18	9768622	9777344	+	protein_coding	ubiquitin specific peptidase 36
ENSGALG00000016512	3428.56	1.14059	0.0390399	29.216	1.21383e-187	1.12758e-185	3	104377324	104402322	-	protein_coding	nuclear receptor binding protein 1
ENSGALG00000037778	2769.31	1.13995	0.0467207	24.3992	1.74564e-131	9.97131e-130	7	93418	111688	-	protein_coding	NGFI-A binding protein 1
ENSGALG00000009755	680.581	1.13982	0.104629	10.894	1.23136e-27	1.14908e-26	1	31842741	31886512	-	protein_coding	leucine rich repeats and immunoglobulin like domains 3
ENSGALG00000040276	114.601	1.13522	0.141531	8.02099	1.04894e-15	5.88383e-15	3	109295890	109443058	+	protein_coding	runt related transcription factor 2
ENSGALG00000029896	3068.18	1.13469	0.0785664	14.4424	2.79848e-47	4.56316e-46	13	17179402	17281757	-	protein_coding	Rap guanine nucleotide exchange factor 6
ENSGALG00000005135	5069.07	1.13459	0.0629203	18.0322	1.08824e-72	2.97857e-71	9	8473942	8497084	-	protein_coding	serpin family E member 2
ENSGALG00000004150	2913.05	1.13437	0.0517606	21.9157	1.83875e-106	8.12983e-105	10	7185219	7263560	+	protein_coding	myosin IE
ENSGALG00000009567	324.89	1.13346	0.345387	3.28171	0.00103181	0.00232575	4	24072460	24205658	+	protein_coding	tolloid like 1
ENSGALG00000045045	124.626	1.13131	0.14748	7.67096	1.70711e-14	8.94812e-14	10	20485986	20487718	+	protein_coding	GDP-D-glucose phosphorylase 1
ENSGALG00000001431	97.7958	1.13079	0.156116	7.24328	4.37955e-13	2.1271e-12	26	3184816	3189219	-	protein_coding	guanylate cyclase activator 1A
ENSGALG00000037203	55661.9	1.13016	0.0290349	38.9244	0	0	2	43386277	43407735	+	protein_coding	catenin beta 1
ENSGALG00000004702	292.039	1.12998	0.118643	9.52422	1.66283e-21	1.20935e-20	17	5557659	5565731	-	protein_coding	WD repeat domain 34
ENSGALG00000000107	13.8837	1.12891	0.384538	2.93576	0.00332729	0.00698698	16	2482326	2491638	-	protein_coding	tripartite motif containing 7.1
ENSGALG00000011738	1875.69	1.12744	0.057409	19.6387	7.21576e-86	2.4087e-84	1	47987081	47995411	+	protein_coding	Rho GDP dissociation inhibitor beta
ENSGALG00000016456	1248.51	1.12729	0.0759397	14.8446	7.54083e-50	1.31219e-48	3	97402678	97470693	+	protein_coding	lipin 1
ENSGALG00000001161	252.669	1.12672	0.212602	5.29966	1.16016e-07	3.86644e-07	24	1016856	1089783	+	protein_coding	Fli-1 proto-oncogene, ETS transcription factor
ENSGALG00000039108	9682.53	1.12633	0.0478206	23.5532	1.16308e-122	6.07742e-121	28	3402521	3411879	+	protein_coding	microtubule associated protein 1S
ENSGALG00000011532	42.5412	1.12627	0.331523	3.39726	0.000680652	0.00156981	7	23656425	23668770	+	protein_coding	cytochrome P450 family 27 subfamily C member 1
ENSGALG00000013971	2918.66	1.12581	0.0526554	21.3808	2.01755e-101	8.35784e-100	3	56205534	56302921	+	protein_coding	serum/glucocorticoid regulated kinase 1
ENSGALG00000046384	38.0636	1.12543	0.224277	5.01802	5.2206e-07	1.64817e-06	27	6526158	6528918	-	protein_coding	leucine rich repeat containing 46
ENSGALG00000039525	381.957	1.12084	0.119518	9.37798	6.72469e-21	4.76637e-20	21	319228	343648	-	protein_coding	calmodulin binding transcription activator 1
ENSGALG00000027864	3265.16	1.12023	0.0607054	18.4536	4.88201e-76	1.43213e-74	5	36403464	36406967	-	protein_coding	NFKB inhibitor alpha
ENSGALG00000012608	1032.11	1.11997	0.0971078	11.5333	8.96432e-31	9.35759e-30	Z	41291901	41388905	+	protein_coding	death-associated protein kinase 1
ENSGALG00000009740	1105.85	1.11977	0.083549	13.4025	5.84642e-41	8.28453e-40	5	30872491	30911992	+	protein_coding	RAS guanyl releasing protein 1
ENSGALG00000039140	26.0822	1.11967	0.377902	2.96286	0.00304794	0.00642752	13	1613066	1614464	+	protein_coding	CD14 molecule
ENSGALG00000046494	583.168	1.11899	0.0775316	14.4327	3.22094e-47	5.23809e-46	7	11424788	11432998	+	protein_coding	caspase 10
ENSGALG00000033806	577.189	1.11882	0.103241	10.837	2.29962e-27	2.11802e-26	14	8862185	8867077	-	protein_coding	ITPRIP like 2
ENSGALG00000035447	1569.33	1.11805	0.0536884	20.8248	2.57865e-96	9.86051e-95	14	7689161	7703329	+	protein_coding	interleukin 4 receptor
ENSGALG00000041081	539.806	1.11796	0.0909089	12.2976	9.32599e-35	1.10028e-33	Z	2087184	2131134	-	protein_coding	chromosome Z open reading frame, human C18orf25
ENSGALG00000011200	3085.49	1.11693	0.362492	3.08126	0.00206125	0.00445559	3	41431873	41463697	+	protein_coding	thrombospondin 2
ENSGALG00000037991	2901.84	1.11689	0.055362	20.1743	1.6467e-90	5.91557e-89	12	9530098	9530746	-	protein_coding	H1.10 linker histone
ENSGALG00000009873	2308.41	1.11641	0.0533317	20.9334	2.65873e-97	1.03387e-95	1	34057984	34105026	+	protein_coding	LEM domain containing 3
ENSGALG00000014957	22599.3	1.11492	0.0361306	30.8582	4.35337e-209	4.68254e-207	4	78304218	78340393	+	protein_coding	WD repeat domain 1
ENSGALG00000014979	410.663	1.11232	0.123002	9.04313	1.52252e-19	1.03335e-18	3	64064316	64109976	+	protein_coding	fyn related Src family tyrosine kinase
ENSGALG00000049684	443.189	1.11158	0.129006	8.61653	6.90165e-18	4.32511e-17	2	128316008	128333033	+	protein_coding	sperm associated antigen 1
ENSGALG00000009173	445.607	1.11098	0.385019	2.88553	0.00390754	0.00812473	6	29568135	29703924	-	protein_coding	GDNF family receptor alpha 1
ENSGALG00000027351	63.7133	1.11068	0.235263	4.721	2.34682e-06	7.01435e-06	25	2565194	2567856	-	protein_coding	leucine rich repeat containing 71
ENSGALG00000042816	5065.91	1.10932	0.0453318	24.471	3.00734e-132	1.73944e-130	3	17738449	17778887	+	protein_coding	tumor protein p53 binding protein 2
ENSGALG00000029768	65.1037	1.10917	0.213424	5.19705	2.02479e-07	6.63257e-07	5	58266781	58269815	+	protein_coding	prostaglandin D2 receptor-like
ENSGALG00000037597	2109.09	1.10886	0.0557983	19.8726	7.02194e-88	2.42772e-86	26	2615309	2619004	-	protein_coding	YOD1 deubiquitinase
ENSGALG00000031341	17.6081	1.10802	0.349825	3.16737	0.00153827	0.00338802	KZ626839.1	681600	721084	-	protein_coding	maltase-glucoamylase (alpha-glucosidase)
ENSGALG00000009302	1453.35	1.1062	0.0720702	15.349	3.59871e-53	6.77492e-52	6	30231250	30236803	+	protein_coding	empty spiracles homeobox 2
ENSGALG00000052929	26.2057	1.10573	0.367821	3.00615	0.00264577	0.00562326	1	728887	730974	+	protein_coding	NIL
ENSGALG00000039595	1683.35	1.10506	0.0887732	12.4481	1.43226e-35	1.73313e-34	1	53377415	53545431	-	protein_coding	BTB domain containing 11
ENSGALG00000007305	43.1217	1.10445	0.223754	4.93602	7.97349e-07	2.48192e-06	18	9976817	9980677	-	protein_coding	NME/NM23 nucleoside diphosphate kinase 1
ENSGALG00000007158	148.972	1.10444	0.174411	6.3324	2.41377e-10	9.89886e-10	14	9342201	9344743	+	protein_coding	suppressor of cytokine signaling 1
ENSGALG00000025780	675.576	1.10398	0.10744	10.2753	9.10783e-25	7.62496e-24	6	25217468	25219175	-	protein_coding	inositol 1,4,5-trisphosphate receptor interacting protein
ENSGALG00000016446	126.325	1.10363	0.154647	7.13647	9.57615e-13	4.54892e-12	3	96909879	96926659	+	protein_coding	ATPase H+ transporting V1 subunit C2
ENSGALG00000017205	2450.1	1.10221	0.133781	8.23896	1.73719e-16	1.01856e-15	1	186760965	186767598	-	protein_coding	endonuclease domain containing 1
ENSGALG00000048077	150.357	1.1013	0.156066	7.05663	1.70591e-12	8.00429e-12	10	10840540	10846830	-	protein_coding	NIL
ENSGALG00000005011	514.43	1.1002	0.123098	8.93762	3.97639e-19	2.64992e-18	10	10820875	10835698	-	protein_coding	SHC adaptor protein 4
ENSGALG00000050677	32.9089	1.09739	0.310241	3.53722	0.000404362	0.000959174	14	6886918	6891193	-	protein_coding	BRICHOS domain containing 5
ENSGALG00000032529	5004.03	1.0961	0.0341988	32.0509	2.13078e-225	2.52848e-223	3	9215962	9237768	-	protein_coding	WD repeat domain 43
ENSGALG00000026995	83.1335	1.09509	0.259655	4.21749	2.47038e-05	6.68201e-05	1	197093200	197097605	-	protein_coding	ras homolog family member G
ENSGALG00000040465	1026.34	1.09474	0.105363	10.3901	2.75026e-25	2.34518e-24	7	33308255	33416501	-	protein_coding	zinc finger E-box binding homeobox 2
ENSGALG00000043209	36.4067	1.09364	0.296354	3.69031	0.000223985	0.000547986	23	5139802	5162948	-	protein_coding	adhesion G protein-coupled receptor B2
ENSGALG00000010185	8523.99	1.09209	0.0500407	21.8241	1.37118e-105	5.97634e-104	4	34300842	34323344	+	protein_coding	heat shock protein family A (Hsp70) member 4 like
ENSGALG00000031534	3546.44	1.09158	0.0629117	17.3511	1.93631e-67	4.82583e-66	6	8972572	9078848	-	protein_coding	AT-rich interaction domain 5B
ENSGALG00000002549	67.399	1.0899	0.239489	4.55095	5.34051e-06	1.53938e-05	8	3999640	4003821	-	protein_coding	regulator of G-protein signaling 1
ENSGALG00000049851	262.29	1.08919	0.109472	9.94953	2.53371e-23	2.00786e-22	8	21864385	21868833	+	protein_coding	NIL
ENSGALG00000039872	2815.99	1.08818	0.312939	3.4773	0.000506495	0.0011872	13	17488919	17519533	+	protein_coding	PDZ and LIM domain 4
ENSGALG00000007416	324.108	1.08749	0.152174	7.14635	8.9117e-13	4.24755e-12	24	5480337	5485277	+	protein_coding	CD3e molecule
ENSGALG00000010346	29941.5	1.08592	0.0739324	14.6881	7.68827e-49	1.31057e-47	5	38669192	38684139	-	protein_coding	transforming growth factor beta 3
ENSGALG00000007065	22.875	1.08365	0.288841	3.75173	0.000175618	0.000434391	2	12861376	12865383	-	protein_coding	gap junction protein delta 4
ENSGALG00000030888	31.8627	1.08285	0.335343	3.22907	0.00124192	0.00277183	14	5509541	5511696	+	protein_coding	G protein-coupled receptor 33 (gene/pseudogene)
ENSGALG00000035239	3294.41	1.08127	0.0598222	18.0747	5.03939e-73	1.39383e-71	2	24891741	24943662	+	protein_coding	glucocorticoid induced 1
ENSGALG00000004901	12552.1	1.08032	0.0416538	25.9357	2.63421e-148	1.80115e-146	15	6818552	6868398	-	protein_coding	coronin 1C
ENSGALG00000033293	582.991	1.07872	0.111632	9.66318	4.32234e-22	3.24096e-21	21	2384331	2446767	+	protein_coding	ArfGAP with coiled-coil, ankyrin repeat and PH domains 3
ENSGALG00000041331	3815.11	1.0767	0.054351	19.81	2.43851e-87	8.29049e-86	6	23310319	23319634	+	protein_coding	ribosomal RNA processing 12 homolog
ENSGALG00000028935	1747.17	1.07661	0.0746092	14.43	3.34951e-47	5.43755e-46	8	16678842	16686682	+	protein_coding	B-cell CLL/lymphoma 10
ENSGALG00000031700	319.424	1.07639	0.136138	7.90658	2.6455e-15	1.44345e-14	2	134839745	135006696	-	protein_coding	transcriptional repressor GATA binding 1
ENSGALG00000047126	85.7145	1.07611	0.292568	3.67816	0.000234921	0.000572913	1	48116061	48116583	+	protein_coding	histone cluster 1, H4d
ENSGALG00000035718	291.875	1.07425	0.0830293	12.9383	2.73794e-38	3.57663e-37	4	90778760	90785762	-	protein_coding	docking protein 1
ENSGALG00000039228	8533.98	1.07392	0.0646631	16.608	6.10431e-62	1.38784e-60	5	28553319	28555369	+	protein_coding	ZFP36 ring finger protein like 1
ENSGALG00000006757	402.812	1.07339	0.132912	8.07598	6.69381e-16	3.79998e-15	14	8412740	8686419	+	protein_coding	xylosyltransferase 1
ENSGALG00000009492	1184.45	1.07249	0.0879704	12.1915	3.45149e-34	4.02302e-33	1	28562688	28571188	-	protein_coding	DnaJ heat shock protein family (Hsp40) member B9
ENSGALG00000028451	1061.12	1.07131	0.109072	9.8221	9.04379e-23	7.0063e-22	11	2118765	2120425	-	protein_coding	metallothionein 4
ENSGALG00000005249	8056.71	1.07105	0.0604936	17.7051	3.8285e-70	1.00453e-68	12	7222114	7298893	-	protein_coding	BICD cargo adaptor 2
ENSGALG00000027608	560.613	1.07096	0.0872475	12.275	1.23419e-34	1.45144e-33	8	4905987	4906881	+	protein_coding	phosphatidylinositol glycan anchor biosynthesis class C
ENSGALG00000002055	1112.63	1.069	0.0564795	18.9273	6.79986e-80	2.09849e-78	21	2806115	2808648	+	protein_coding	hes family bHLH transcription factor 4
ENSGALG00000000638	2415.39	1.06881	0.0450397	23.7304	1.7493e-124	9.35318e-123	11	18914354	18919580	+	protein_coding	UTP4, small subunit processome component
ENSGALG00000002222	4612.45	1.06813	0.0392095	27.2416	2.08842e-163	1.65571e-161	21	2886876	2919910	+	protein_coding	NOC2 like nucleolar associated transcriptional repressor
ENSGALG00000054913	3864.13	1.0679	0.0584828	18.26	1.72273e-74	4.92786e-73	4	90974033	90977982	-	protein_coding	drebrin-like
ENSGALG00000040954	181.682	1.06766	0.133484	7.9984	1.26049e-15	7.03616e-15	1	21985327	21998153	+	protein_coding	G protein-coupled receptor 37
ENSGALG00000045036	31.0484	1.06168	0.244246	4.34676	1.38165e-05	3.82318e-05	4	2313315	2315620	-	protein_coding	NIL
ENSGALG00000003035	141.751	1.05841	0.168036	6.29869	3.0017e-10	1.22092e-09	8	4686652	4690632	+	protein_coding	family with sequence similarity 78 member B
ENSGALG00000002554	1106.11	1.05797	0.287396	3.68124	0.000232105	0.000566419	26	3987325	4005185	-	protein_coding	tetraspanin 2
ENSGALG00000025907	970.288	1.05785	0.0557441	18.977	2.6448e-80	8.21719e-79	28	1514343	1527534	+	protein_coding	zinc finger and BTB domain containing 7A
ENSGALG00000011309	576.945	1.05516	0.100458	10.5035	8.32493e-26	7.26378e-25	1	45094959	45161493	+	protein_coding	plexin C1
ENSGALG00000016815	58.4775	1.05496	0.216635	4.86977	1.11731e-06	3.44001e-06	1	138268906	138282713	-	protein_coding	NIL
ENSGALG00000011283	156.418	1.0542	0.145006	7.27002	3.59427e-13	1.75776e-12	2	36200599	36598490	-	protein_coding	zinc finger protein 385D
ENSGALG00000026161	24.1403	1.05174	0.355825	2.95577	0.00311889	0.00657336	28	991208	993646	+	protein_coding	NIL
ENSGALG00000030068	1209.91	1.05097	0.0646793	16.2489	2.27256e-59	4.92916e-58	28	4092301	4096097	+	protein_coding	RAB3A, member RAS oncogene family
ENSGALG00000002262	7282.95	1.05058	0.0400923	26.2041	2.38573e-151	1.66847e-149	13	3538938	3563502	+	protein_coding	eukaryotic translation termination factor 1
ENSGALG00000050866	21.6594	1.05047	0.296736	3.54009	0.000399998	0.000950047	1	79311693	79327367	-	protein_coding	hydroxy-delta-5-steroid dehydrogenase, 3 beta- and steroid delta-isomerase 1
ENSGALG00000003933	7414.73	1.05034	0.0592327	17.7324	2.35923e-70	6.24364e-69	8	6368169	6376220	-	protein_coding	quiescin Q6 sulfhydryl oxidase 1
ENSGALG00000030587	8814.47	1.05023	0.0484421	21.68	3.16652e-104	1.36398e-102	3	30424068	30439118	-	protein_coding	spectrin beta chain, brain 4-like
ENSGALG00000016440	1392.12	1.04811	0.0528525	19.8309	1.61206e-87	5.51127e-86	3	96486784	96494476	+	protein_coding	Kruppel like factor 11
ENSGALG00000051055	118.24	1.04807	0.171127	6.12451	9.09649e-10	3.56818e-09	1	712928	719488	-	protein_coding	C-Jun-amino-terminal kinase-interacting protein 2-like
ENSGALG00000002335	197.648	1.04636	0.156128	6.70192	2.05704e-11	9.01912e-11	12	2360794	2623950	+	protein_coding	dedicator of cytokinesis 3
ENSGALG00000006802	1131.08	1.04516	0.161962	6.45313	1.0956e-10	4.59761e-10	12	11948005	11968917	+	protein_coding	laminin, beta 2 (laminin S)
ENSGALG00000017077	5409.52	1.04421	0.044316	23.5628	9.29054e-123	4.8684e-121	1	176342900	176364943	+	protein_coding	heat shock protein family H (Hsp110) member 1
ENSGALG00000001972	3179.81	1.04082	0.0568893	18.2956	8.97328e-75	2.5708e-73	8	1643276	1651368	+	protein_coding	pre-mRNA processing factor 38B
ENSGALG00000004222	2987.06	1.03853	0.106404	9.76022	1.66789e-22	1.27451e-21	6	11585401	11612168	+	protein_coding	hexokinase 1
ENSGALG00000046964	1415.91	1.03811	0.0708156	14.6593	1.17469e-48	1.99318e-47	21	4332421	4334883	-	protein_coding	ciliogenesis and planar polarity effector 2
ENSGALG00000008681	584.502	1.03682	0.0893236	11.6075	3.77471e-31	3.99932e-30	17	2092279	2126139	+	protein_coding	NMDA receptor synaptonuclear signaling and neuronal migration factor
ENSGALG00000041717	1069.48	1.03669	0.0663258	15.6303	4.52534e-55	8.94996e-54	4	69534262	69590715	-	protein_coding	Kruppel-like factor 3 (basic)
ENSGALG00000010551	1548.68	1.03663	0.0951172	10.8985	1.17195e-27	1.09745e-26	3	31890336	31916467	-	protein_coding	CDC42 effector protein 3
ENSGALG00000004189	2877.79	1.03654	0.0655989	15.8012	3.05034e-56	6.17896e-55	14	2999627	3008787	+	protein_coding	MAF bZIP transcription factor K
ENSGALG00000035623	3926.98	1.0364	0.054295	19.0883	3.16092e-81	1.00761e-79	2	42801513	42824483	-	protein_coding	LIM domains containing 1
ENSGALG00000033630	6221.68	1.03331	0.0691441	14.9443	1.69621e-50	2.99409e-49	2	129872669	129924271	-	protein_coding	LDL receptor related protein 12
ENSGALG00000047771	2532.13	1.03281	0.0755789	13.6653	1.63541e-42	2.40065e-41	5	38322970	38327945	-	protein_coding	placental growth factor
ENSGALG00000029011	669.943	1.03152	0.143334	7.19661	6.173e-13	2.97693e-12	3	63360400	63592181	+	protein_coding	solute carrier family 35 member F1
ENSGALG00000011870	7647.14	1.03031	0.0785176	13.122	2.46357e-39	3.32202e-38	5	54161508	54192262	-	protein_coding	hypoxia inducible factor 1 subunit alpha
ENSGALG00000036850	6948.63	1.02981	0.0631833	16.2988	1.00617e-59	2.20316e-58	10	4188719	4194426	-	protein_coding	DnaJ heat shock protein family (Hsp40) member A4
ENSGALG00000013931	309.357	1.02832	0.0944732	10.8848	1.36209e-27	1.2653e-26	4	65475197	65496134	+	protein_coding	cysteine rich hydrophobic domain 2
ENSGALG00000008998	17.1536	1.02721	0.358484	2.86544	0.00416434	0.00862553	3	9164061	9211550	-	protein_coding	family with sequence similarity 179 member A
ENSGALG00000006904	10911.3	1.02692	0.0454435	22.5977	4.56221e-113	2.17391e-111	5	16327022	16335748	+	protein_coding	ribonuclease/angiogenin inhibitor 1
ENSGALG00000032672	22.5554	1.02634	0.283734	3.61727	0.000297725	0.000716385	33	5260249	5267112	-	protein_coding	keratin 5
ENSGALG00000008677	53205.1	1.02607	0.0533824	19.2211	2.46325e-82	7.92513e-81	2	19700326	19802856	-	protein_coding	vimentin
ENSGALG00000010659	505.993	1.02579	0.0862688	11.8907	1.32344e-32	1.46638e-31	4	39817847	39827168	-	protein_coding	inhibitor of growth family member 2
ENSGALG00000002129	2692.28	1.02566	0.0658105	15.5851	9.1918e-55	1.80048e-53	8	1739633	1761181	-	protein_coding	WD repeat domain 47
ENSGALG00000007793	2185.72	1.02548	0.0556967	18.4118	1.05634e-75	3.08892e-74	4	12557476	12569502	+	protein_coding	uracil phosphoribosyltransferase homolog
ENSGALG00000012227	1012.62	1.02448	0.0697601	14.6857	7.95798e-49	1.35529e-47	4	59785678	59862479	-	protein_coding	tetraspanin 17
ENSGALG00000034512	87.7339	1.02286	0.187901	5.44362	5.22084e-08	1.78788e-07	9	648809	655576	+	protein_coding	NIL
ENSGALG00000026838	2635.23	1.02263	0.117015	8.73928	2.34594e-18	1.50187e-17	1	25905668	25955951	-	protein_coding	MyoD family inhibitor domain containing
ENSGALG00000015184	1360.48	1.02166	0.0587868	17.379	1.19042e-67	2.97492e-66	Z	38482983	38580242	+	protein_coding	transducin like enhancer of split 4
ENSGALG00000005857	294.227	1.0214	0.151008	6.76387	1.34355e-11	5.95755e-11	6	18466838	18488267	-	protein_coding	arachidonate 5-lipoxygenase
ENSGALG00000017376	2120.23	1.02124	0.0864137	11.818	3.15015e-32	3.44066e-31	8	1909178	1914835	+	protein_coding	NIL
ENSGALG00000013200	39.6568	1.02116	0.323159	3.15993	0.00157805	0.003469	2	87910968	88368255	+	protein_coding	gamma-aminobutyric acid type B receptor subunit 2
ENSGALG00000003731	3684.2	1.02059	0.0413998	24.6519	3.50907e-134	2.06866e-132	21	4339298	4377676	-	protein_coding	F-box protein 42
ENSGALG00000006437	1455.54	1.02055	0.0557347	18.3109	6.7774e-75	1.94472e-73	2	8600620	8614906	+	protein_coding	nucleolar protein with MIF4G domain 1
ENSGALG00000043711	2315.71	1.02034	0.0604175	16.8881	5.50578e-64	1.29333e-62	23	4307436	4329236	-	protein_coding	argonaute 3, RISC catalytic component
ENSGALG00000009913	8477.01	1.01964	0.0461943	22.0728	5.7682e-108	2.58137e-106	4	30587497	30610590	+	protein_coding	SWI/SNF related, matrix associated, actin dependent regulator of chromatin, subfamily a, member 5
ENSGALG00000000843	2951.85	1.01848	0.0851921	11.955	6.10995e-33	6.84828e-32	28	2130009	2185378	-	protein_coding	DOT1 like histone lysine methyltransferase
ENSGALG00000006252	2408.29	1.01804	0.0594679	17.1192	1.06751e-65	2.5835e-64	8	16116467	16130653	-	protein_coding	LIM domain only 4
ENSGALG00000021126	76.4738	1.01771	0.234396	4.34185	1.41285e-05	3.90483e-05	15	8319426	8327320	+	protein_coding	solute carrier family 2 member 11-like 1
ENSGALG00000035963	1394.22	1.0167	0.0629625	16.1478	1.17779e-58	2.51603e-57	8	5470225	5471907	+	protein_coding	methyltransferase like 18
ENSGALG00000033631	3226.18	1.01571	0.0473105	21.469	3.03425e-102	1.27128e-100	2	139734097	139738744	+	protein_coding	v-myc avian myelocytomatosis viral oncogene homolog
ENSGALG00000040180	4092.31	1.01353	0.0692919	14.6269	1.89193e-48	3.19251e-47	2	107911431	107912427	-	protein_coding	CCAAT/enhancer binding protein delta
ENSGALG00000014910	273.262	1.01299	0.16218	6.24607	4.20901e-10	1.69142e-09	2	102015733	102109014	+	protein_coding	collectin subfamily member 12
ENSGALG00000047103	1930.91	1.01289	0.0797868	12.695	6.30266e-37	7.90757e-36	4	50022590	50024186	+	protein_coding	UTP3, small subunit processome component homolog (S. cerevisiae)
ENSGALG00000041153	143.868	1.01218	0.138016	7.33383	2.23668e-13	1.10887e-12	15	6394627	6397044	-	protein_coding	family with sequence similarity 109 member A
ENSGALG00000021378	546.835	1.01189	0.0762166	13.2765	3.16775e-40	4.37421e-39	Z	7543735	7574787	+	protein_coding	ubiquitin associated protein 1
ENSGALG00000025738	2679.83	1.01104	0.0411539	24.5672	2.83188e-133	1.65882e-131	3	39870600	39877069	+	protein_coding	ras homolog family member U
ENSGALG00000026146	517.446	1.01102	0.123938	8.15744	3.42211e-16	1.97747e-15	28	3979726	3985653	+	protein_coding	cytokine receptor like factor 1
ENSGALG00000006810	16.0505	1.0101	0.313706	3.21988	0.00128244	0.00285706	9	12056955	12064322	-	protein_coding	Zic family member 4
ENSGALG00000013660	2382.71	1.00685	0.0647176	15.5576	1.41358e-54	2.7455e-53	2	90772184	90872589	+	protein_coding	zinc finger protein 516
ENSGALG00000000589	38.5317	1.00633	0.311507	3.23052	0.00123566	0.00275919	28	898933	903624	-	protein_coding	butyrophilin subfamily 1 member A1
ENSGALG00000032190	345.331	1.00553	0.0995142	10.1044	5.28279e-24	4.3032e-23	26	32472	39771	+	protein_coding	microtubule associated monooxygenase, calponin and LIM domain containing 1
ENSGALG00000000669	2025.72	1.00472	0.0619949	16.2065	4.53713e-59	9.76041e-58	25	2520991	2528858	+	protein_coding	ETS variant 3
ENSGALG00000008308	8658.48	1.00402	0.0819541	12.2511	1.6582e-34	1.94386e-33	12	18986974	18991321	+	protein_coding	basic helix-loop-helix family member e40
ENSGALG00000037807	4648.23	1.00381	0.039266	25.5644	3.7965e-144	2.53004e-142	1	77649726	77654873	-	protein_coding	NOP2 nucleolar protein
ENSGALG00000007371	783.102	1.00358	0.098136	10.2264	1.50977e-24	1.25369e-23	10	18280749	18356598	-	protein_coding	immunoglobulin superfamily DCC subclass member 3
ENSGALG00000039897	3071.95	1.00136	0.0469283	21.338	5.03705e-101	2.07263e-99	10	3943581	3950138	-	protein_coding	F-box protein 22
*NIL= Unannotated gene
