# Supplementary material for: Transcriptomic analyses of host-virus interactions during in vitro infection with wild-type and glycoprotein g-deficient (ΔgG) strains of ILTV in primary and continuous cell cultures
Source: PLoS One. 2024 Oct 11;19(10):e0311874. doi: 10.1371/journal.pone.0311874 (PMC11469545; doi:10.1371/journal.pone.0311874)
Supplement: S15 Table — (XLSX) [file pone.0311874.s017.xlsx]

## Sheet: S17 Table
S17 Table. Upregulated host gens in LMH cells at 12 hours post inoculation with ∆gG ILTV.
Gene ID	Base mean	log2 (FC)	StdErr	Wald-Stats	P-value	P-adj	Chromosome	Start	End	Strand	Feature	Gene name*
ENSGALG00000045052	551.673	8.31472	0.586189	14.1844	1.14498e-45	6.33798e-44	1	174520440	174521798	+	protein_coding	mab-21 like 1
ENSGALG00000036258	9406.5	6.84438	0.202526	33.795	2.33447e-250	2.16808e-247	1	167019706	167023223	+	protein_coding	protocadherin 8
ENSGALG00000052502	68.5577	6.83506	0.896605	7.62327	2.47331e-14	2.77661e-13	13	2324429	2325482	-	protein_coding	NIL
ENSGALG00000016086	137.856	6.25073	0.541717	11.5387	8.41526e-31	2.49429e-29	4	89672385	89673546	+	protein_coding	early growth response 4
ENSGALG00000035569	57.4031	6.04727	0.694095	8.71245	2.97367e-18	4.56482e-17	2	96511483	96522203	+	protein_coding	melanocortin 2 receptor
ENSGALG00000052201	60.2716	5.85194	0.924794	6.32783	2.48632e-10	1.95871e-09	5	7334646	7335717	-	protein_coding	NIL
ENSGALG00000016154	330.411	5.61699	0.656283	8.55879	1.14058e-17	1.67549e-16	2	147999991	148001344	-	protein_coding	activity regulated cytoskeleton associated protein
ENSGALG00000030005	107.157	5.43687	0.867465	6.26754	3.66797e-10	2.8414e-09	20	72047	75589	+	protein_coding	immunoglobulin superfamily member 1
ENSGALG00000012021	11.8449	5.27573	0.809461	6.51758	7.14496e-11	5.9365e-10	5	55140638	55150916	+	protein_coding	potassium channel, subfamily K, member 4
ENSGALG00000033635	2422.73	5.09996	0.187438	27.2088	5.11719e-163	2.08644e-160	8	10713266	10722126	+	protein_coding	prostaglandin-endoperoxide synthase 2
ENSGALG00000026098	1739.32	5.09288	0.382316	13.3211	1.74441e-40	7.88141e-39	4	50937658	50940883	+	protein_coding	interleukin 8-like 2
ENSGALG00000015937	23.4899	5.08445	0.526247	9.66171	4.38466e-22	8.44451e-21	4	85982307	85986038	-	protein_coding	fatty acid binding protein 1
ENSGALG00000008085	114.07	5.03722	0.633595	7.95023	1.86171e-15	2.31564e-14	15	11407142	11411892	-	protein_coding	neurofilament heavy polypeptide
ENSGALG00000040342	3371.5	4.92926	0.160852	30.6448	3.10183e-206	2.25449e-203	1	104340406	104345964	-	protein_coding	ADAM metallopeptidase with thrombospondin type 1 motif 1
ENSGALG00000037437	561.154	4.85057	0.253014	19.1712	6.44059e-82	8.68285e-80	22	1507942	1510090	+	protein_coding	early growth response 3
ENSGALG00000005086	964.137	4.78322	0.344781	13.8732	9.20214e-44	4.74791e-42	6	16341343	16349555	-	protein_coding	plasminogen activator, urokinase
ENSGALG00000050014	6.23335	4.68331	0.925112	5.06243	4.13954e-07	2.29674e-06	24	6351863	6354809	-	protein_coding	NIL
ENSGALG00000014615	4329.34	4.66245	0.191348	24.3664	3.89013e-131	1.1409e-128	2	99519351	99618009	+	protein_coding	laminin subunit alpha 1
ENSGALG00000039817	763.535	4.6224	0.374757	12.3344	5.91396e-35	2.13528e-33	14	14405251	14405875	-	protein_coding	noggin 2
ENSGALG00000026948	59.2797	4.57207	0.602447	7.58916	3.21979e-14	3.5788e-13	22	4084884	4104541	+	protein_coding	adducin 2
ENSGALG00000015935	3.29663	4.55999	1.01907	4.47465	7.65379e-06	3.55412e-05	4	85957981	85980747	+	protein_coding	SET and MYND domain containing 1
ENSGALG00000041280	1054.94	4.54924	0.173371	26.24	9.30672e-152	3.24126e-149	32	549341	554130	+	protein_coding	protein fosB-like
ENSGALG00000011668	636.83	4.53562	0.392965	11.542	8.0995e-31	2.40496e-29	4	50925076	50928369	+	protein_coding	interleukin 8-like 1
ENSGALG00000005077	8632.83	4.44011	0.226571	19.597	1.63951e-85	2.36274e-83	4	2144013	2164240	-	protein_coding	coagulation factor VIII
ENSGALG00000046261	25.7246	4.43374	0.646956	6.85324	7.21964e-12	6.60595e-11	26	23573	28720	+	protein_coding	lymphoid-restricted membrane protein-like
ENSGALG00000033535	246.475	4.37342	0.227215	19.248	1.46788e-82	2.02797e-80	8	5981546	5987489	+	protein_coding	regulator of G-protein signaling 16
ENSGALG00000054003	13.8103	4.19715	0.918862	4.56777	4.92951e-06	2.35717e-05	2	43924070	43925336	-	protein_coding	NIL
ENSGALG00000019552	969.244	4.11553	0.224072	18.367	2.41506e-75	2.76525e-73	2	67665296	67674062	-	protein_coding	serpin family B member 2
ENSGALG00000038141	127.389	3.99976	0.242317	16.5063	3.30271e-61	2.8756e-59	1	51574102	51584520	-	protein_coding	neutrophil cytosolic factor 4
ENSGALG00000032986	19.9052	3.96584	0.697449	5.6862	1.29895e-08	8.62373e-08	1	24695864	24779958	-	protein_coding	cystic fibrosis transmembrane conductance regulator
ENSGALG00000000081	34.9784	3.91067	0.417832	9.35943	8.01695e-21	1.4349e-19	16	2367596	2478250	+	protein_coding	interleukin 4 induced 1
ENSGALG00000039447	1598.33	3.82975	0.29562	12.955	2.20243e-38	9.15871e-37	27	7349548	7359237	-	protein_coding	keratin 23
ENSGALG00000021039	238.201	3.77347	0.224103	16.8381	1.28241e-63	1.15259e-61	6	11554808	11571465	+	protein_coding	hexokinase domain containing 1
ENSGALG00000032687	19258.9	3.74592	0.0610263	61.382	0	0	5	13345326	13346837	+	protein_coding	pleckstrin homology like domain family A member 2
ENSGALG00000043052	8.70245	3.74517	1.02773	3.64411	0.000268319	0.000960488	16	2662152	2664893	-	protein_coding	CD1b molecule
ENSGALG00000053860	235.945	3.7354	0.496564	7.52249	5.37442e-14	5.85305e-13	2	15842528	15889404	-	protein_coding	mycocerosic acid synthase-like
ENSGALG00000005140	5907.83	3.72667	0.104902	35.5252	2.0039e-276	2.0937e-273	11	11211166	11216791	+	protein_coding	RRAD, Ras related glycolysis inhibitor and calcium channel regulator
ENSGALG00000014962	12.6563	3.70651	0.626352	5.91762	3.2664e-09	2.29913e-08	3	63868067	63871243	-	protein_coding	family with sequence similarity 26 member F
ENSGALG00000014668	12.4476	3.70387	0.871972	4.2477	2.1598e-05	9.35856e-05	Z	57735037	57998974	+	protein_coding	multiple C2 and transmembrane domain containing 1
ENSGALG00000027640	10.3084	3.68888	0.949624	3.88457	0.00010251	0.000395582	25	2155985	2156971	+	protein_coding	feather keratin 3-like
ENSGALG00000014725	6481.23	3.67338	0.0691472	53.124	0	0	Z	18019410	18025319	-	protein_coding	polo like kinase 2
ENSGALG00000011242	54.8691	3.66295	0.95256	3.84538	0.000120368	0.000458254	7	22058181	22070812	+	protein_coding	obscurin like 1
ENSGALG00000045026	2.70458	3.65111	1.03064	3.54256	0.000396265	0.00137179	25	2281337	2283598	-	protein_coding	NIL
ENSGALG00000026276	53.5156	3.63927	0.515267	7.06287	1.63093e-12	1.57962e-11	20	9927638	9930059	+	protein_coding	transcription factor 15 (basic helix-loop-helix)
ENSGALG00000028318	2330.06	3.58111	0.169092	21.1785	1.50704e-99	2.68012e-97	26	1599229	1602396	+	protein_coding	cyclin dependent kinase inhibitor 1A
ENSGALG00000016448	15.9689	3.55847	0.681595	5.2208	1.78152e-07	1.03841e-06	3	97009135	97011650	+	protein_coding	potassium voltage-gated channel modifier subfamily F member 1
ENSGALG00000019802	46.5615	3.51271	0.818785	4.29015	1.78556e-05	7.853e-05	26	784347	786593	+	protein_coding	pleckstrin homology like domain family A member 3
ENSGALG00000007744	32.3524	3.50851	0.358697	9.78125	1.35531e-22	2.68126e-21	20	11992061	12008045	-	protein_coding	Cas scaffold protein family member 4
ENSGALG00000024136	16.6584	3.5034	0.865941	4.04577	5.21509e-05	0.000212429	25	2266371	2267965	-	protein_coding	beta-keratin
ENSGALG00000005263	1831.22	3.44527	0.180086	19.1313	1.38662e-81	1.8252e-79	14	6145955	6149345	-	protein_coding	SRY-box 8
ENSGALG00000043257	6.57377	3.37061	1.04584	3.22287	0.00126914	0.00396006	1	133819264	133823382	-	protein_coding	lysozyme g-like
ENSGALG00000042657	131.761	3.3481	0.905646	3.69692	0.000218231	0.000795328	2	2551902	2634749	-	protein_coding	Wnt family member 3A
ENSGALG00000003939	460.412	3.32612	0.686259	4.84675	1.25502e-06	6.56245e-06	28	4484818	4487194	-	protein_coding	Kruppel like factor 2
ENSGALG00000008661	20524.6	3.32098	0.100078	33.1838	1.8426e-241	1.6212e-238	8	16587841	16590293	-	protein_coding	cysteine rich angiogenic inducer 61
ENSGALG00000011207	1941.69	3.30747	0.117785	28.0805	1.69412e-173	8.09161e-171	1	43322568	43326909	-	protein_coding	dual specificity phosphatase 6
ENSGALG00000035925	7.87909	3.25788	0.612273	5.32096	1.03223e-07	6.1982e-07	2	78327059	78338570	+	protein_coding	carboxymethylenebutenolidase homolog
ENSGALG00000016228	135.745	3.23791	0.663127	4.88279	1.04597e-06	5.5194e-06	1	113301914	113303342	-	protein_coding	nyctalopin
ENSGALG00000016258	29.5825	3.23345	0.757469	4.26876	1.96564e-05	8.57952e-05	1	114353221	114397787	-	protein_coding	synaptotagmin like 5
ENSGALG00000007269	247.207	3.22862	0.706476	4.57003	4.87646e-06	2.3338e-05	4	10750329	10800416	+	protein_coding	gamma-aminobutyric acid type A receptor alpha3 subunit
ENSGALG00000007669	9091.49	3.18789	0.048155	66.2006	0	0	13	18949947	18952753	+	protein_coding	early growth response 1
ENSGALG00000001181	2604.51	3.18092	0.134479	23.6537	1.08019e-123	2.96025e-121	24	1097585	1142577	+	protein_coding	Potassium inwardly rectifying channel subfamily J member 5
ENSGALG00000023763	4.36754	3.17508	0.990117	3.20677	0.00134234	0.00416634	26	5077887	5080553	-	protein_coding	primary cilia formation
ENSGALG00000012392	67.6933	3.16007	0.210336	15.0239	5.11975e-51	3.31732e-49	3	48530509	48546549	+	protein_coding	iodotyrosine deiodinase
ENSGALG00000028037	5923.47	3.14208	0.0685515	45.8352	0	0	5	38430792	38433702	+	protein_coding	Fos proto-oncogene, AP-1 transcription factor subunit
ENSGALG00000040249	36.0156	3.11296	0.429844	7.24207	4.41877e-13	4.48776e-12	2	114381431	114383485	+	protein_coding	basic helix-loop-helix family member e22
ENSGALG00000031360	14.1827	3.10052	1.02146	3.03537	0.00240239	0.00709178	4	192611	196135	+	protein_coding	ferredoxin 1-like
ENSGALG00000003519	2.62084	3.0854	0.914838	3.37262	0.000744555	0.002431	26	5083107	5085044	-	protein_coding	NIL
ENSGALG00000042356	786.431	3.07596	0.546928	5.62406	1.8652e-08	1.2142e-07	28	2836615	2844024	+	protein_coding	follistatin like 3
ENSGALG00000010180	695.677	3.07534	0.286886	10.7197	8.22536e-27	2.04314e-25	Z	26853965	26967115	-	protein_coding	GLIS family zinc finger 3
ENSGALG00000037841	138.861	3.05497	0.394737	7.73924	1.00011e-14	1.16996e-13	12	19261784	19486230	+	protein_coding	glutamate metabotropic receptor 7
ENSGALG00000038782	20.8919	3.03979	0.599999	5.06631	4.05591e-07	2.25408e-06	3	48204074	48212692	-	protein_coding	zinc finger CCCH-type containing 12D
ENSGALG00000001892	98.5714	3.02782	0.246634	12.2766	1.2101e-34	4.3041e-33	18	4342537	4349605	+	protein_coding	cytoglobin
ENSGALG00000016102	12.7618	3.00174	0.540371	5.55496	2.7768e-08	1.7677e-07	4	90145113	90161305	+	protein_coding	cytochrome P450 family 26 subfamily B member 1
ENSGALG00000003744	11.656	2.97075	0.767249	3.87196	0.000107966	0.000414912	13	12027892	12054652	+	protein_coding	ADAM metallopeptidase domain 19
ENSGALG00000047713	223.318	2.96608	0.456663	6.4951	8.29758e-11	6.83978e-10	26	5549248	5553823	-	protein_coding	quinolinate phosphoribosyltransferase
ENSGALG00000004121	340.465	2.9244	0.156206	18.7214	3.31288e-78	3.98427e-76	4	1395650	1409355	+	protein_coding	lysophosphatidic acid receptor 4
ENSGALG00000004113	233.798	2.92237	0.178746	16.3493	4.40196e-60	3.67938e-58	4	1445082	1449667	+	protein_coding	putative P2Y purinoceptor 10-like
ENSGALG00000013568	1546.75	2.89655	0.0969689	29.8709	4.70231e-196	2.91142e-193	2	89365078	89385555	-	protein_coding	nuclear receptor subfamily 4 group A member 3
ENSGALG00000006717	87.9671	2.86504	0.592352	4.83672	1.31999e-06	6.87424e-06	5	15071723	15112067	-	protein_coding	ovomucin, alpha subunit
ENSGALG00000004860	8806.21	2.85336	0.0639019	44.6523	0	0	14	5183630	5185545	-	protein_coding	ras related dexamethasone induced 1
ENSGALG00000026313	11541.7	2.82688	0.0558459	50.6192	0	0	7	35008797	35022843	-	protein_coding	Rho family GTPase 3
ENSGALG00000011288	3019	2.80196	0.0918964	30.4904	3.49124e-204	2.43179e-201	3	41973927	41987008	+	protein_coding	dishevelled binding antagonist of beta catenin 2
ENSGALG00000008554	313.769	2.787	0.572586	4.86738	1.13086e-06	5.94856e-06	1	20198061	20240989	-	protein_coding	interleukin 17 receptor E like
ENSGALG00000030902	977.421	2.76265	0.556034	4.96848	6.74802e-07	3.65188e-06	2	108430040	108432260	-	protein_coding	snail family transcriptional repressor 2
ENSGALG00000012538	1430.81	2.76133	0.0894251	30.8787	2.30601e-209	1.83569e-206	7	36032925	36038300	-	protein_coding	nuclear receptor subfamily 4 group A member 2
ENSGALG00000014681	164.398	2.75845	0.31774	8.68147	3.90696e-18	5.93751e-17	Z	57335211	57363032	+	protein_coding	proprotein convertase subtilisin/kexin type 1
ENSGALG00000019553	26.9842	2.75386	0.78329	3.51576	0.000438494	0.00150273	2	67656283	67662678	-	protein_coding	serpin peptidase inhibitor, clade B (ovalbumin), member 10 B
ENSGALG00000023772	1038.15	2.71728	0.441871	6.14948	7.77371e-10	5.82749e-09	21	4315566	4317250	-	protein_coding	heat shock protein family B (small) member 7
ENSGALG00000034294	10.6483	2.69525	0.62393	4.31979	1.56176e-05	6.92336e-05	2	122936916	122954777	+	protein_coding	ATPase H+ transporting V0 subunit d2
ENSGALG00000041932	6.76396	2.67172	0.822494	3.24831	0.00116092	0.00365206	28	3433224	3437733	+	protein_coding	solute carrier family 5 member 5
ENSGALG00000015608	49.189	2.66917	0.401797	6.64306	3.07228e-11	2.64875e-10	4	81576967	81578308	-	protein_coding	adrenoceptor alpha 2C
ENSGALG00000029020	68.5098	2.66086	0.316025	8.41979	3.7715e-17	5.32951e-16	6	31489420	31522011	+	protein_coding	phospholipid phosphatase 4
ENSGALG00000039895	11329	2.64693	0.0563808	46.9474	0	0	21	4324110	4330758	-	protein_coding	EPH receptor A2
ENSGALG00000006508	18.4853	2.64154	0.386406	6.83617	8.1338e-12	7.40189e-11	4	4750151	4964186	-	protein_coding	fibroblast growth factor 13
ENSGALG00000005657	290.928	2.6342	0.727338	3.6217	0.000292674	0.00103811	2	4245111	4382203	+	protein_coding	corticotropin releasing hormone receptor 2
ENSGALG00000028912	8.53403	2.61633	0.832393	3.14315	0.00167142	0.00509504	20	9917639	9920382	+	protein_coding	scratch family transcriptional repressor 2
ENSGALG00000005052	136.496	2.58908	0.225239	11.4948	1.40118e-30	4.12386e-29	4	2111227	2112286	-	protein_coding	probable G-protein coupled receptor 34-like
ENSGALG00000004069	8.41087	2.58629	0.844615	3.0621	0.00219792	0.00653319	4	1555575	1556617	-	protein_coding	G protein-coupled receptor 119
ENSGALG00000029811	265.161	2.57442	0.811342	3.17304	0.0015085	0.00463985	2	47461979	47608491	-	protein_coding	BMP binding endothelial regulator
ENSGALG00000008424	116.046	2.56621	0.62655	4.09578	4.20746e-05	0.000174056	1	1768772	1769795	-	protein_coding	calmodulin like 3
ENSGALG00000009450	8741.34	2.56205	0.0551616	46.4462	0	0	3	18423362	18445768	+	protein_coding	dual specificity phosphatase 10
ENSGALG00000003114	43.1273	2.51933	0.383238	6.57379	4.90497e-11	4.14391e-10	18	6187591	6189553	+	protein_coding	noggin
ENSGALG00000042103	387.411	2.50278	0.155132	16.1332	1.4906e-58	1.22751e-56	5	21907060	21908044	+	protein_coding	chromosome 5 open reading frame, human C11orf96
ENSGALG00000005572	404.523	2.49633	0.12841	19.4403	3.52141e-84	4.98877e-82	14	6553213	6557431	-	protein_coding	NADPH oxidase organizer 1
ENSGALG00000049422	4718.7	2.47389	0.066605	37.1427	5.75239e-302	7.39713e-299	3	21942838	21967759	-	protein_coding	activating transcription factor 3
ENSGALG00000014963	3445.85	2.46906	0.0599285	41.2001	0	0	3	63884721	63905439	-	protein_coding	dermatan sulfate epimerase
ENSGALG00000027885	11.1101	2.4275	0.528072	4.59691	4.28798e-06	2.06369e-05	4	69865531	69906586	-	protein_coding	chromosome 4 open reading frame, human C4orf19
ENSGALG00000000818	544.311	2.4242	0.571215	4.24393	2.19641e-05	9.50733e-05	1	195032673	195039220	+	protein_coding	leucine rich repeat containing 32
ENSGALG00000029596	602.485	2.4087	0.491774	4.89798	9.68284e-07	5.13541e-06	2	137356484	137374399	-	protein_coding	hyaluronan synthase 2
ENSGALG00000053966	8.65349	2.40546	0.569255	4.22562	2.38279e-05	0.00010253	25	2350899	2354085	-	protein_coding	keratin-associated protein 10-4-like
ENSGALG00000004257	249.371	2.3523	0.224473	10.4792	1.0766e-25	2.48585e-24	6	11622064	11633629	+	protein_coding	tetraspanin 15
ENSGALG00000005747	13.5636	2.3442	0.767925	3.05264	0.00226839	0.0067247	4	2437019	2438111	+	protein_coding	serine protease 23-like
ENSGALG00000043415	62.2748	2.33449	0.548162	4.25875	2.05573e-05	8.93773e-05	2	42151938	42170575	+	protein_coding	acid phosphatase, prostate
ENSGALG00000009719	1050.42	2.33013	0.165603	14.0706	5.75901e-45	3.08568e-43	4	26882270	26914396	+	protein_coding	protocadherin 10
ENSGALG00000009349	12.5323	2.32252	0.499083	4.65357	3.26238e-06	1.59746e-05	9	19920956	19930995	+	protein_coding	solute carrier family 7 member 14
ENSGALG00000000783	273.16	2.31654	0.2139	10.83	2.48154e-27	6.37233e-26	23	1627959	1636790	-	protein_coding	platelet activating factor receptor
ENSGALG00000009556	1861.36	2.30216	0.305812	7.52803	5.15131e-14	5.62105e-13	1	29774812	29833578	-	protein_coding	prickle planar cell polarity protein 1
ENSGALG00000046198	85.8767	2.29675	0.77901	2.94829	0.00319536	0.009153	1	48139105	48139799	-	protein_coding	NIL
ENSGALG00000029144	9.98927	2.29361	0.539323	4.25276	2.11156e-05	9.16379e-05	25	2261216	2262855	+	protein_coding	scale keratin-like
ENSGALG00000032618	4904.75	2.27261	0.055965	40.6078	0	0	6	26933848	26942958	+	protein_coding	dual specificity phosphatase 5
ENSGALG00000020151	113.616	2.27258	0.272411	8.34248	7.27495e-17	1.00509e-15	4	65036790	65049180	+	protein_coding	neuromedin U
ENSGALG00000001862	190.509	2.27115	0.113536	20.0037	5.11116e-89	7.83884e-87	18	4293768	4305245	+	protein_coding	ST6 N-acetylgalactosaminide alpha-2,6-sialyltransferase 1
ENSGALG00000019718	53.7692	2.24983	0.343939	6.54135	6.0964e-11	5.09823e-10	27	7361939	7366365	-	protein_coding	keratin 13
ENSGALG00000010129	1697.89	2.24045	0.0738342	30.3443	2.98574e-202	1.9965e-199	8	21135670	21145202	+	protein_coding	polo like kinase 3
ENSGALG00000041101	338.8	2.24028	0.628149	3.56647	0.000361817	0.001263	33	5048684	5068444	-	protein_coding	polypeptide N-acetylgalactosaminyltransferase 6
ENSGALG00000011690	1168.49	2.22738	0.454774	4.89778	9.69237e-07	5.13883e-06	5	52105546	52113558	+	protein_coding	chromosome 5 C14orf79 homolog
ENSGALG00000007786	257.483	2.22633	0.139128	16.002	1.23737e-57	9.85006e-56	20	12254306	12288709	-	protein_coding	docking protein 5
ENSGALG00000054562	59.5827	2.22474	0.421367	5.27982	1.29312e-07	7.66836e-07	28	4085789	4087471	+	protein_coding	NIL
ENSGALG00000038355	28.5754	2.22383	0.698827	3.18223	0.00146144	0.00451004	20	1255928	1258984	+	protein_coding	growth differentiation factor 5
ENSGALG00000034975	30.9681	2.22086	0.43281	5.13126	2.87811e-07	1.63429e-06	17	817871	821031	+	protein_coding	fucosyltransferase 7
ENSGALG00000015028	270.844	2.21392	0.140532	15.7538	6.46835e-56	4.89282e-54	Z	27624860	27627531	-	protein_coding	relaxin 3
ENSGALG00000017184	15.6185	2.1996	0.55345	3.97435	7.05704e-05	0.000279888	1	183873072	183877709	+	protein_coding	matrix metallopeptidase 7
ENSGALG00000053178	14.8656	2.15905	0.398136	5.4229	5.86405e-08	3.60667e-07	24	5543756	5582043	+	protein_coding	NA
ENSGALG00000041143	14.7244	2.15635	0.460733	4.68024	2.86533e-06	1.41172e-05	11	523837	527803	+	protein_coding	uromodulin
ENSGALG00000054772	139.774	2.1482	0.327983	6.54973	5.76425e-11	4.8374e-10	4	83003660	83029662	-	protein_coding	N-acetyltransferase 8 like
ENSGALG00000040855	49.5726	2.1355	0.295291	7.23186	4.76427e-13	4.81817e-12	1	36025155	36168865	-	protein_coding	protein tyrosine phosphatase, receptor type R
ENSGALG00000003217	193.537	2.11838	0.123507	17.1519	6.08487e-66	5.77959e-64	14	1329781	1337607	+	protein_coding	lipopolysaccharide induced TNF factor
ENSGALG00000039385	92.5795	2.11599	0.379389	5.57736	2.442e-08	1.5659e-07	12	11995004	11996636	+	protein_coding	epidermal differentiation-specific protein-like
ENSGALG00000037773	1240.54	2.11172	0.07697	27.4356	1.03176e-165	4.42253e-163	2	142083462	142108042	-	protein_coding	ST3 beta-galactoside alpha-2,3-sialyltransferase 1
ENSGALG00000016254	3.26844	2.10122	0.708005	2.9678	0.00299937	0.00864045	1	114206428	114232333	-	protein_coding	ornithine carbamoyltransferase
ENSGALG00000014206	38.2509	2.09506	0.29848	7.01908	2.23326e-12	2.13945e-11	4	67066082	67117921	+	protein_coding	gamma-aminobutyric acid type A receptor alpha2 subunit
ENSGALG00000016785	13.3243	2.0805	0.683406	3.04432	0.00233211	0.0068977	1	135176641	135199850	+	protein_coding	interleukin 1 receptor like 1
ENSGALG00000036093	23.3256	2.06084	0.48195	4.27605	1.90237e-05	8.32077e-05	26	367530	376406	-	protein_coding	protein tyrosine phosphatase, non-receptor type 7
ENSGALG00000048048	635.101	2.05733	0.270062	7.618	2.57627e-14	2.88656e-13	9	15127189	15142216	+	protein_coding	mucin 4, cell surface associated
ENSGALG00000026768	67.1228	2.05449	0.557145	3.68752	0.000226446	0.000821863	Z	50341878	50367907	+	protein_coding	solute carrier organic anion transporter family member 4C1
ENSGALG00000045875	148.04	2.05397	0.310568	6.6136	3.75075e-11	3.20722e-10	2	148270496	148274492	+	protein_coding	glycosylphosphatidylinositol anchored high density lipoprotein binding protein 1
ENSGALG00000000994	8.01437	2.04003	0.598132	3.41067	0.000648034	0.00214349	23	2419839	2421026	-	protein_coding	RAB42, member RAS oncogene family
ENSGALG00000004900	1930.55	2.03995	0.0768881	26.5314	4.20597e-155	1.5285e-152	19	7138270	7140397	+	protein_coding	refilin B
ENSGALG00000003550	221.775	2.03218	0.131036	15.5085	3.03834e-54	2.18931e-52	20	3697348	3734407	-	protein_coding	Rho GTPase activating protein 40
ENSGALG00000045196	51.6291	2.02252	0.24605	8.21997	2.0356e-16	2.73327e-15	2	127225485	127287310	+	protein_coding	lysosomal protein transmembrane 4 beta
ENSGALG00000010992	642.052	2.00566	0.13474	14.8854	4.09936e-50	2.586e-48	1	41676489	41708448	-	protein_coding	solute carrier family 6 member 15
ENSGALG00000019716	7637.92	1.99792	0.0554929	36.0032	7.44713e-284	8.29958e-281	27	7336034	7340414	-	protein_coding	keratin 40
ENSGALG00000006409	6569.46	1.99418	0.290452	6.8658	6.61219e-12	6.07007e-11	1	3688055	3728758	+	protein_coding	podocalyxin like
ENSGALG00000044799	20.8453	1.99371	0.667496	2.98686	0.00281861	0.00816899	4	268904	277022	-	protein_coding	V-set and immunoglobulin domain containing 4
ENSGALG00000038919	8.17751	1.99355	0.651644	3.05926	0.00221886	0.00659192	20	3658589	3661843	-	protein_coding	solute carrier family 32 member 1
ENSGALG00000033178	9153.67	1.98845	0.0785384	25.3182	2.01394e-141	6.35227e-139	2	11821967	11830930	-	protein_coding	Kruppel like factor 6
ENSGALG00000029788	1072.82	1.98319	0.093481	21.2149	6.95023e-100	1.24932e-97	2	43773645	43778740	-	protein_coding	cholecystokinin
ENSGALG00000039812	63.7638	1.97836	0.245496	8.05865	7.71442e-16	9.96615e-15	4	12282690	12284175	+	protein_coding	NIL
ENSGALG00000010224	621.151	1.9647	0.204298	9.61683	6.78892e-22	1.28966e-20	1	37882245	37890696	+	protein_coding	GLI pathogenesis-related 1-like
ENSGALG00000006944	62.7372	1.96434	0.493403	3.98121	6.85651e-05	0.000272728	12	12063726	12067083	+	protein_coding	crescent
ENSGALG00000023882	578.243	1.96009	0.485372	4.03833	5.3833e-05	0.000218747	3	3067990	3070900	-	protein_coding	mal, T-cell differentiation protein like
ENSGALG00000016058	713.186	1.9462	0.528124	3.68511	0.000228602	0.000829149	1	108908311	109023131	-	protein_coding	ERG, ETS transcription factor
ENSGALG00000011419	1135.2	1.93532	0.0892689	21.6797	3.19251e-104	6.20571e-102	4	49367970	49372172	+	protein_coding	dual specificity phosphatase 4
ENSGALG00000000949	1420.78	1.9317	0.102279	18.8865	1.47177e-79	1.86391e-77	13	2173844	2180352	-	protein_coding	heparin binding EGF like growth factor
ENSGALG00000049852	12.0046	1.93136	0.42547	4.53935	5.64272e-06	2.67373e-05	2	148949833	148960922	+	protein_coding	feather keratin 1-like
ENSGALG00000035187	7171.44	1.92811	0.0687364	28.0508	3.90496e-173	1.76431e-170	23	3639623	3665292	+	protein_coding	four and a half LIM domains 3
ENSGALG00000008552	32.574	1.92036	0.507842	3.7814	0.000155946	0.000583592	3	16194665	16199101	+	protein_coding	mal, T cell differentiation protein
ENSGALG00000046593	753.432	1.92025	0.18038	10.6455	1.82913e-26	4.43154e-25	5	9241992	9243150	-	protein_coding	adrenomedullin
ENSGALG00000000544	808.825	1.91907	0.285169	6.72957	1.70161e-11	1.5011e-10	26	1603817	1616373	+	protein_coding	RAB44, member RAS oncogene family
ENSGALG00000030855	36.0443	1.91634	0.289362	6.62263	3.52863e-11	3.02348e-10	2	44047404	44131996	-	protein_coding	NIL
ENSGALG00000000314	753.46	1.91426	0.104528	18.3134	6.47454e-75	7.26409e-73	22	1089881	1108097	+	protein_coding	neurofilament light
ENSGALG00000050619	411.097	1.91155	0.0812525	23.526	2.20943e-122	5.68232e-120	1	44923614	44927604	+	protein_coding	suppressor of cytokine signaling 2
ENSGALG00000043641	11914.7	1.90975	0.0609712	31.3221	2.33424e-215	1.95107e-212	28	4077791	4078763	+	protein_coding	JunD proto-oncogene, AP-1 transcription factor subunit
ENSGALG00000054020	47.2947	1.90288	0.352324	5.40094	6.62942e-08	4.058e-07	25	2153055	2154111	+	protein_coding	Gallus gallus feather keratin 3-like (LOC100859191), mRNA.
ENSGALG00000029968	10698.3	1.8979	0.0656067	28.9285	5.23889e-184	2.82511e-181	28	3398993	3401884	-	protein_coding	growth arrest and DNA damage inducible beta
ENSGALG00000001425	146.284	1.88984	0.246648	7.66209	1.82924e-14	2.08307e-13	24	1807037	1825266	-	protein_coding	sorting nexin 19
ENSGALG00000037029	275.758	1.87777	0.194675	9.6457	5.12606e-22	9.81585e-21	28	4087492	4091666	+	protein_coding	phosphodiesterase 4C
ENSGALG00000023933	1634.7	1.8736	0.221941	8.4419	3.12227e-17	4.43457e-16	26	3140578	3141464	+	protein_coding	G0/G1 switch 2
ENSGALG00000022440	488.784	1.87167	0.213932	8.7489	2.15449e-18	3.32257e-17	23	4202552	4203814	+	protein_coding	eva-1 homolog B
ENSGALG00000039474	6773.14	1.86855	0.0656227	28.4742	2.44389e-178	1.23801e-175	2	59731677	59733512	-	protein_coding	inhibitor of DNA binding 4, HLH protein
ENSGALG00000016724	124.225	1.86789	0.284146	6.5737	4.90814e-11	4.14391e-10	1	131416724	131429820	-	protein_coding	regucalcin
ENSGALG00000002766	143.636	1.85503	0.221542	8.37324	5.60552e-17	7.82853e-16	11	1886611	1890948	-	protein_coding	mixed lineage kinase domain like pseudokinase
ENSGALG00000047672	80.8628	1.8501	0.284985	6.49193	8.47418e-11	6.97847e-10	25	2150120	2151176	+	protein_coding	feather keratin 1-like
ENSGALG00000002638	102.179	1.84833	0.172506	10.7146	8.69356e-27	2.15304e-25	6	5829188	5856130	-	protein_coding	serine racemase-like
ENSGALG00000002594	316.389	1.84711	0.224519	8.22697	1.92004e-16	2.58224e-15	7	999491	1117976	+	protein_coding	tissue factor pathway inhibitor
ENSGALG00000026264	505.477	1.84171	0.219775	8.38	5.29277e-17	7.40412e-16	2	148652447	148654580	-	protein_coding	MAF bZIP transcription factor A
ENSGALG00000019061	254.8	1.8413	0.233845	7.874	3.43492e-15	4.19135e-14	1	183793773	183800290	+	protein_coding	matrix metallopeptidase 1
ENSGALG00000054770	39.9076	1.84062	0.529671	3.47503	0.000510801	0.00172514	7	22055096	22058161	-	protein_coding	inhibin alpha subunit
ENSGALG00000007667	161.92	1.83702	0.40259	4.563	5.04268e-06	2.40646e-05	2	16494333	16675173	-	protein_coding	G protein-coupled receptor 158
ENSGALG00000035184	217.768	1.82986	0.162978	11.2276	2.98431e-29	8.32867e-28	23	549583	568556	-	protein_coding	syndecan 3
ENSGALG00000014824	122.401	1.81956	0.39195	4.64233	3.44508e-06	1.68052e-05	Z	12839345	12850017	+	protein_coding	prostaglandin E receptor 4
ENSGALG00000034661	1582.75	1.81936	0.0725482	25.078	8.64396e-139	2.62729e-136	20	10006752	10007982	+	protein_coding	inhibitor of DNA binding 1, HLH protein
ENSGALG00000009388	312.472	1.81913	0.238947	7.61314	2.67514e-14	2.99533e-13	3	17861902	17932443	+	protein_coding	complement component 4 binding protein beta
ENSGALG00000016294	22.3981	1.79873	0.351556	5.11649	3.1128e-07	1.7574e-06	3	87481258	87553795	+	protein_coding	3-hydroxymethyl-3-methylglutaryl-CoA lyase like 1
ENSGALG00000040847	10.3407	1.79633	0.600485	2.99146	0.00277648	0.00806225	25	3246648	3248252	+	protein_coding	epidermal differentiation protein containing a glutamine (Q) motif 3
ENSGALG00000010901	264.145	1.7923	0.132149	13.5627	6.66171e-42	3.20011e-40	2	30069507	30103222	+	protein_coding	ATP binding cassette subfamily B member 5
ENSGALG00000015593	238.009	1.78172	0.546887	3.25792	0.00112231	0.00353792	3	73911003	74054520	+	protein_coding	EPH receptor A7
ENSGALG00000004358	23.3874	1.7799	0.485133	3.66889	0.000243603	0.000879358	14	3763941	3770749	+	protein_coding	archaelysin family metallopeptidase 2
ENSGALG00000006563	2363.41	1.77807	0.197963	8.98183	2.66301e-19	4.32209e-18	1	8841294	8982974	+	protein_coding	semaphorin 3D
ENSGALG00000043727	579.624	1.77695	0.103759	17.1258	9.5257e-66	8.99667e-64	33	3308220	3313864	+	protein_coding	nuclear receptor subfamily 4 group A member 1
ENSGALG00000006104	399.104	1.77452	0.607089	2.92299	0.00346687	0.00986983	10	12079843	12100380	+	protein_coding	NIL
ENSGALG00000009732	1199.96	1.77298	0.168859	10.4998	8.6606e-26	2.00803e-24	4	28645568	28654982	-	protein_coding	protocadherin 18
ENSGALG00000012537	11.563	1.7652	0.513164	3.43982	0.000582092	0.00194189	7	35735909	35765494	+	protein_coding	Potassium inwardly rectifying channel subfamily J member 3
ENSGALG00000008896	24.0277	1.7643	0.481031	3.66774	0.000244704	0.000882761	7	14106273	14154526	-	protein_coding	protein phosphatase 1 regulatory inhibitor subunit 1C
ENSGALG00000026465	181.212	1.74753	0.121369	14.3984	5.29419e-47	3.06239e-45	18	6008186	6014208	-	protein_coding	transmembrane protein 100
ENSGALG00000041640	751.469	1.74657	0.0785095	22.2466	1.21539e-109	2.57187e-107	2	29565481	29567600	-	protein_coding	twist family bHLH transcription factor 1
ENSGALG00000007356	141.934	1.74612	0.134585	12.9741	1.71624e-38	7.17259e-37	2	15014347	15032488	+	protein_coding	mitogen-activated protein kinase kinase kinase 8
ENSGALG00000006785	830.612	1.74113	0.120188	14.4867	1.46949e-47	8.64983e-46	13	17591205	17597339	-	protein_coding	interferon regulatory factor 1
ENSGALG00000007714	9.59876	1.73896	0.476895	3.64643	0.000265906	0.000953075	9	15443327	15446163	-	protein_coding	neuromedin U receptor 1
ENSGALG00000005842	20.1706	1.73269	0.457254	3.78933	0.000151054	0.000566561	4	2531207	2539175	-	protein_coding	glycerophosphodiester phosphodiesterase domain containing 2
ENSGALG00000037402	44970.8	1.73072	0.0833371	20.7677	8.49092e-96	1.41943e-93	3	57245587	57248925	+	protein_coding	nephroblastoma overexpressed
ENSGALG00000011823	1740.68	1.7299	0.491162	3.52205	0.000428229	0.00147147	4	52507986	52651583	-	protein_coding	FAT atypical cadherin 4
ENSGALG00000005120	1341.2	1.72502	0.183573	9.39688	5.62042e-21	1.01685e-19	12	6210164	6279431	+	protein_coding	fibulin 2
ENSGALG00000003859	23.5876	1.72047	0.298213	5.76928	7.96091e-09	5.40546e-08	27	7320673	7326276	-	protein_coding	keratin 222
ENSGALG00000016281	1530.35	1.71832	0.0945772	18.1685	9.17085e-74	1.01529e-71	1	116192488	117253225	-	protein_coding	dystrophin
ENSGALG00000047863	286.565	1.71784	0.521424	3.29451	0.00098593	0.00314478	27	6519521	6520595	+	protein_coding	Sp6 transcription factor
ENSGALG00000012420	4305.55	1.71461	0.127302	13.4688	2.3872e-41	1.10852e-39	1	51166507	51169768	-	protein_coding	galectin 1
ENSGALG00000026055	488.907	1.71431	0.516672	3.31797	0.00090673	0.0029116	28	2849819	2864572	+	protein_coding	paralemmin
ENSGALG00000006507	1188.79	1.71167	0.43986	3.89139	9.96712e-05	0.000385339	24	3059933	3100446	+	protein_coding	CXADR like membrane protein
ENSGALG00000030229	35.6797	1.71115	0.440915	3.88091	0.000104067	0.000401262	23	4766718	4994805	+	protein_coding	CUB and Sushi multiple domains 2
ENSGALG00000037802	851.305	1.71075	0.240042	7.12687	1.02674e-12	1.00905e-11	25	1556897	1565379	+	protein_coding	RAB2B, member RAS oncogene family
ENSGALG00000000584	1675.74	1.70936	0.282354	6.05397	1.41315e-09	1.02935e-08	26	380662	408134	+	protein_coding	protein tyrosine phosphatase, receptor type, V, pseudogene
ENSGALG00000030270	34.5643	1.70107	0.432976	3.9288	8.53726e-05	0.000332752	16	2665727	2668557	-	protein_coding	CD1c molecule
ENSGALG00000009095	25.6197	1.69981	0.408325	4.16289	3.14248e-05	0.000132491	3	8231019	8250534	+	protein_coding	luteinizing hormone/choriogonadotropin receptor
ENSGALG00000012873	44.6487	1.69088	0.535934	3.15502	0.00160486	0.00491003	2	67749397	67762854	-	protein_coding	serpin family B member 5
ENSGALG00000031305	75.053	1.68343	0.433069	3.88722	0.000101399	0.000391475	6	1278453	1365241	+	protein_coding	family with sequence similarity 13 member C
ENSGALG00000008434	47.7698	1.67976	0.46119	3.64223	0.000270287	0.000966914	6	25384377	25647775	+	protein_coding	sortilin related VPS10 domain containing receptor 3
ENSGALG00000009523	68.9298	1.67927	0.223293	7.52046	5.45859e-14	5.93697e-13	1	28882581	29120860	+	protein_coding	contactin 1
ENSGALG00000032838	77.8774	1.66865	0.251819	6.6264	3.43982e-11	2.95495e-10	6	9941676	9943868	+	protein_coding	beta-keratin related protein
ENSGALG00000034168	243.202	1.65771	0.133604	12.4076	2.37532e-35	8.82406e-34	12	8303803	8315223	-	protein_coding	Wnt family member 5A
ENSGALG00000013311	76.1287	1.65385	0.227513	7.26926	3.61458e-13	3.69571e-12	5	3449593	3622521	+	protein_coding	anoctamin 3
ENSGALG00000006273	13.8764	1.65243	0.434964	3.799	0.00014528	0.000546501	20	10051628	10058646	+	protein_coding	myosin light chain kinase 2
ENSGALG00000026928	1762.85	1.64473	0.0648355	25.3678	5.71681e-142	1.83784e-139	Z	55788642	55792227	-	protein_coding	Kruppel like factor 4
ENSGALG00000036831	92.2189	1.64136	0.153233	10.7115	8.98536e-27	2.22202e-25	32	604735	612908	+	protein_coding	cytochrome P450 2B4-like
ENSGALG00000042604	47.8178	1.62254	0.215179	7.54038	4.68586e-14	5.14e-13	1	119266981	119271182	+	protein_coding	aristaless related homeobox
ENSGALG00000009626	103747	1.62189	0.0820142	19.7757	4.82285e-87	7.19854e-85	5	29833566	29849200	-	protein_coding	thrombospondin 1
ENSGALG00000011608	1707.08	1.62095	0.136195	11.9017	1.16003e-32	3.75818e-31	5	51691468	51709667	+	protein_coding	inverted formin, FH2 and WH2 domain containing
ENSGALG00000045251	510.106	1.61963	0.0687287	23.5655	8.70509e-123	2.2738e-120	24	5522179	5531915	+	protein_coding	NF-kappa-B inhibitor zeta-like
ENSGALG00000043930	502.024	1.60839	0.100811	15.9544	2.65487e-57	2.09347e-55	2	597491	600327	-	protein_coding	tigger transposable element-derived protein 3-like
ENSGALG00000039206	1024.1	1.60674	0.0724978	22.1626	7.88849e-109	1.62805e-106	22	3788777	3793564	-	protein_coding	AT rich interactive domain 5A (MRF1-like)
ENSGALG00000012735	1241.26	1.6067	0.182873	8.78589	1.55133e-18	2.40348e-17	2	62675249	62679088	-	protein_coding	endothelin 1
ENSGALG00000054836	9.69614	1.59892	0.463859	3.447	0.000566848	0.0018952	1	88852019	88853150	+	protein_coding	inositol 1,4,5-trisphosphate receptor-interacting protein-like 1
ENSGALG00000039822	233.394	1.59744	0.144557	11.0506	2.17694e-28	5.8414e-27	5	7961977	7963360	-	protein_coding	Ras association domain family member 10
ENSGALG00000038728	24.5161	1.59422	0.418253	3.81161	0.000138066	0.000521122	4	361730	375459	+	protein_coding	probable G-protein coupled receptor 83-like
ENSGALG00000010926	5375.18	1.59067	0.255852	6.21716	5.06242e-10	3.86079e-09	4	45655849	45659023	-	protein_coding	secreted phosphoprotein 1
ENSGALG00000002203	151.807	1.58921	0.243	6.53993	6.15459e-11	5.14431e-10	13	3919089	4012490	-	protein_coding	fibroblast growth factor 18
ENSGALG00000007158	148.972	1.58085	0.166849	9.47473	2.67446e-21	4.91307e-20	14	9342201	9344743	+	protein_coding	suppressor of cytokine signaling 1
ENSGALG00000031149	23.8909	1.57833	0.416204	3.7922	0.000149316	0.0005608	26	2653130	2657536	+	protein_coding	CD55 molecule (Cromer blood group)
ENSGALG00000006809	17.6703	1.573	0.422608	3.72213	0.000197549	0.000725169	24	4343409	4355489	-	protein_coding	POU class 2 associating factor 1
ENSGALG00000042067	561.045	1.56301	0.0955633	16.3558	3.95691e-60	3.324e-58	4	53357900	53358866	-	protein_coding	sprouty RTK signaling antagonist 1
ENSGALG00000020575	102.352	1.5624	0.190823	8.18767	2.66343e-16	3.54777e-15	7	36210186	36213483	-	protein_coding	ermin
ENSGALG00000004508	607.162	1.56209	0.0647484	24.1256	1.34722e-128	3.8172e-126	20	5667154	5760114	+	protein_coding	EYA transcriptional coactivator and phosphatase 2
ENSGALG00000005145	30.2258	1.55984	0.424636	3.67336	0.000239379	0.000865419	20	7741771	7756939	+	protein_coding	SS18L1, nBAF chromatin remodeling complex subunit
ENSGALG00000009612	5509.63	1.55694	0.108876	14.3001	2.18395e-46	1.22514e-44	3	19449226	19512091	-	protein_coding	transforming growth factor beta 2
ENSGALG00000052425	113.742	1.5564	0.137667	11.3055	1.23209e-29	3.52685e-28	3	21915153	21919280	+	protein_coding	basic leucine zipper ATF-like transcription factor 3
ENSGALG00000015746	182.719	1.55619	0.142036	10.9563	6.19957e-28	1.62953e-26	1	103822632	103856294	+	protein_coding	junctional adhesion molecule 2
ENSGALG00000027785	291.347	1.55518	0.338433	4.59524	4.32256e-06	2.07883e-05	Z	9303581	9323467	-	protein_coding	collagen and calcium binding EGF domains 1
ENSGALG00000047208	461.165	1.55306	0.0895485	17.3433	2.21751e-67	2.1935e-65	8	20767811	20771114	+	protein_coding	Kruppel-like factor 1 (erythroid)
ENSGALG00000054145	551.107	1.55262	0.434548	3.57296	0.000352965	0.00123468	10	12097213	12107184	+	protein_coding	NIL
ENSGALG00000000535	3733.58	1.54847	0.0514342	30.1058	4.06673e-199	2.61475e-196	21	255924	259437	+	protein_coding	ERBB receptor feedback inhibitor 1
ENSGALG00000014930	3200.86	1.54703	0.155835	9.92733	3.16624e-23	6.38044e-22	Z	24273700	24275470	+	protein_coding	ectodermal-neural cortex 1
ENSGALG00000003713	380.038	1.54537	0.275688	5.6055	2.07658e-08	1.34551e-07	21	4318059	4322084	+	protein_coding	NIL
ENSGALG00000009129	543.048	1.54284	0.485509	3.17778	0.00148408	0.00457317	2	24451493	24453892	-	protein_coding	distal-less homeobox 5
ENSGALG00000014616	272.311	1.54233	0.121131	12.7327	3.8901e-37	1.54468e-35	11	2122186	2123328	-	protein_coding	metallothionein 3
ENSGALG00000010187	83.06	1.54	0.49156	3.13288	0.00173098	0.00525455	Z	27065680	27123343	+	protein_coding	solute carrier family 1 member 1
ENSGALG00000000820	365.296	1.53551	0.275289	5.57782	2.43557e-08	1.56237e-07	23	1741623	1757003	+	protein_coding	5-hydroxytryptamine (serotonin) receptor 1D, G protein-coupled
ENSGALG00000019489	302.287	1.5354	0.129722	11.8361	2.54118e-32	8.06091e-31	2	104463814	104551433	-	protein_coding	carbohydrate sulfotransferase 9
ENSGALG00000048263	3212.81	1.53179	0.0545813	28.0644	2.66618e-173	1.23807e-170	30	943945	947408	+	protein_coding	methylphosphate capping enzyme
ENSGALG00000027786	818.232	1.53129	0.078455	19.518	7.7185e-85	1.10282e-82	18	9837553	9839601	+	protein_coding	suppressor of cytokine signaling 3
ENSGALG00000011803	7385.12	1.52531	0.117959	12.9308	3.01539e-38	1.24465e-36	1	48327302	48341580	+	protein_coding	epithelial membrane protein 1
ENSGALG00000016927	3015.23	1.51689	0.0697688	21.7416	8.2958e-105	1.63154e-102	1	157439307	157456502	-	protein_coding	Kruppel like factor 5
ENSGALG00000010870	10388.5	1.51254	0.0437565	34.5672	7.86045e-262	7.7296e-259	8	26714119	26715827	-	protein_coding	Jun proto-oncogene, AP-1 transcription factor subunit
ENSGALG00000050072	26.7424	1.50908	0.449486	3.35736	0.000786919	0.00255584	15	11458131	11468019	-	protein_coding	EMI domain containing 1
ENSGALG00000031997	41.4802	1.50588	0.293613	5.12879	2.91609e-07	1.65473e-06	2	46095976	46105425	+	protein_coding	secreted frizzled related protein 4
ENSGALG00000040070	21.6552	1.50366	0.360723	4.16847	3.06653e-05	0.000129682	14	12628860	12633440	-	protein_coding	protein disulfide isomerase family A member 2
ENSGALG00000015013	3239.49	1.50029	0.0640477	23.4246	2.40006e-121	6.07905e-119	4	78805626	78808134	+	protein_coding	msh homeobox 1
ENSGALG00000030821	10.6146	1.49748	0.417899	3.58336	0.000339204	0.00119053	20	12108430	12112972	+	protein_coding	cerebellin 3 precursor
ENSGALG00000034077	902.872	1.49635	0.128213	11.6708	1.79712e-31	5.5327e-30	3	29310780	29341097	+	protein_coding	potassium two pore domain channel subfamily K member 5
ENSGALG00000012456	19.486	1.49591	0.46167	3.24021	0.0011944	0.00374823	1	51413961	51423737	+	protein_coding	ras-related C3 botulinum toxin substrate 2 (rho family, small GTP binding protein Rac2)
ENSGALG00000002792	17.5106	1.49559	0.385463	3.87997	0.000104468	0.000402394	26	4351852	4357451	+	protein_coding	SAM pointed domain containing ETS transcription factor
ENSGALG00000000379	9232.46	1.49178	0.334193	4.46381	8.0514e-06	3.72634e-05	27	4721957	4738989	+	protein_coding	integrin subunit beta 3
ENSGALG00000007796	138.742	1.48306	0.374629	3.95875	7.53441e-05	0.00029762	20	12384155	12418680	+	protein_coding	breast carcinoma amplified sequence 1
ENSGALG00000023725	2509.8	1.48123	0.0479729	30.8764	2.47745e-209	1.88253e-206	8	6182038	6182746	-	protein_coding	immediate early response 5
ENSGALG00000010533	199.773	1.48032	0.173769	8.5189	1.61081e-17	2.32337e-16	8	23901403	23976471	+	protein_coding	ELAV like RNA binding protein 4
ENSGALG00000036678	3234.18	1.4778	0.0553428	26.7027	4.38386e-157	1.62856e-154	27	5959007	5971321	+	protein_coding	ETS variant 4
ENSGALG00000014686	672.53	1.47702	0.148793	9.92666	3.18758e-23	6.41236e-22	Z	56968842	57129354	-	protein_coding	fibrillin 2
ENSGALG00000002260	1301.94	1.47116	0.0940414	15.6437	3.66558e-55	2.71139e-53	12	2264030	2268470	-	protein_coding	cytokine inducible SH2 containing protein
ENSGALG00000012946	7548.22	1.46695	0.0398509	36.811	1.23221e-296	1.47135e-293	1	59546381	59561664	+	protein_coding	family with sequence similarity 60 member A
ENSGALG00000012984	23.6343	1.46617	0.489784	2.99351	0.00275792	0.0080181	28	1291894	1303396	-	protein_coding	myosin VB
ENSGALG00000009433	7480.19	1.46143	0.0543278	26.9002	2.18227e-159	8.48397e-157	6	31229091	31246998	+	protein_coding	BCL2 associated athanogene 3
ENSGALG00000049721	528.99	1.45711	0.107671	13.533	9.98685e-42	4.72947e-40	26	5499799	5503029	+	protein_coding	NIL
ENSGALG00000024083	1109.3	1.45626	0.0760673	19.1444	1.07809e-81	1.4418e-79	22	2793539	2795001	+	protein_coding	chromosome 22 open reading frame, human C8orf4
ENSGALG00000013085	218.681	1.44811	0.251733	5.75256	8.78997e-09	5.93465e-08	1	62781910	62930757	+	protein_coding	protein tyrosine phosphatase, receptor type O
ENSGALG00000003747	2595.73	1.44737	0.107526	13.4607	2.66359e-41	1.23004e-39	Z	12167207	12182395	+	protein_coding	oncostatin M receptor
ENSGALG00000032545	235.286	1.43738	0.123425	11.6458	2.41072e-31	7.36747e-30	4	46797200	46798328	-	protein_coding	NK6 homeobox 1
ENSGALG00000000745	49.4103	1.43571	0.282656	5.07936	3.78708e-07	2.11381e-06	26	2324249	2343007	-	protein_coding	solute carrier family 26 member 9
ENSGALG00000006242	26.7972	1.43465	0.270659	5.30059	1.15432e-07	6.88923e-07	11	18519180	18520626	-	protein_coding	poly(A) binding protein nuclear 1 like, cytoplasmic
ENSGALG00000044138	80.1763	1.42493	0.157443	9.05043	1.42401e-19	2.36163e-18	1	93224988	93234633	+	protein_coding	glycoprotein A33
ENSGALG00000049282	16.2636	1.42447	0.378553	3.76293	0.000167937	0.000624005	3	3919532	3921707	-	protein_coding	NIL
ENSGALG00000034067	57.7678	1.42342	0.24369	5.84111	5.18536e-09	3.58345e-08	26	5133299	5139900	-	protein_coding	fibromodulin
ENSGALG00000030251	519.759	1.42336	0.0999877	14.2353	5.53096e-46	3.0718e-44	2	140875181	140993382	-	protein_coding	adenylate cyclase 8
ENSGALG00000012821	10016.9	1.42306	0.0663596	21.4446	5.12723e-102	9.63055e-100	2	66278011	66281874	+	protein_coding	tubulin beta 2B class IIb
ENSGALG00000035599	9969.59	1.4204	0.0808381	17.5709	4.11588e-69	4.32736e-67	3	68013741	68017684	+	protein_coding	CD24 molecule
ENSGALG00000015422	92.6506	1.41879	0.171896	8.25379	1.53444e-16	2.07367e-15	Z	54043440	54141518	-	protein_coding	neuregulin 1
ENSGALG00000052151	1629.96	1.41683	0.110007	12.8795	5.87229e-38	2.41197e-36	28	4050991	4054225	-	protein_coding	growth differentiation factor 15
ENSGALG00000015150	72.1447	1.41038	0.234633	6.01099	1.84395e-09	1.32639e-08	Z	36554622	36687861	+	protein_coding	RAR related orphan receptor B
ENSGALG00000001894	49.2645	1.40856	0.392892	3.5851	0.000336952	0.00118362	21	2571444	2579572	-	protein_coding	NIL
ENSGALG00000044569	16.968	1.40365	0.348561	4.02698	5.64988e-05	0.000228524	16	1985543	1987050	-	protein_coding	uncharacterized LOC101747901
ENSGALG00000053641	456.673	1.40252	0.107249	13.0773	4.44134e-39	1.89887e-37	25	3742769	3744406	-	protein_coding	circadian associated repressor of transcription
ENSGALG00000006822	1039.52	1.40166	0.250474	5.59604	2.19307e-08	1.41496e-07	4	5208407	5259929	+	protein_coding	protocadherin 19
ENSGALG00000006992	30306.4	1.39888	0.15567	8.98617	2.56006e-19	4.15914e-18	20	10572556	10576665	+	protein_coding	matrix metallopeptidase 9
ENSGALG00000012396	64.5084	1.39862	0.375258	3.72709	0.000193701	0.00071261	5	58273130	58276100	+	protein_coding	prostaglandin E receptor 2
ENSGALG00000010866	1098.64	1.39221	0.141818	9.81688	9.52449e-23	1.89549e-21	4	44741718	44748186	+	protein_coding	amphiregulin
ENSGALG00000048280	180.238	1.38995	0.358339	3.87888	0.00010494	0.000403931	2	116386348	116428006	-	protein_coding	NIL
ENSGALG00000004246	131.31	1.38796	0.173677	7.99166	1.3313e-15	1.68092e-14	19	6349840	6361974	-	protein_coding	solute carrier family 6 member 4
ENSGALG00000001956	507.854	1.38508	0.251863	5.49934	3.81211e-08	2.38857e-07	26	3801281	3803089	+	protein_coding	olfactomedin like 3
ENSGALG00000013234	21.7809	1.38333	0.353921	3.90859	9.28369e-05	0.000359999	25	2672116	2674826	-	protein_coding	hyaluronan and proteoglycan link protein 2
ENSGALG00000045684	150.346	1.37805	0.184415	7.47255	7.86576e-14	8.45064e-13	28	3528770	3530950	-	protein_coding	plasmalemma vesicle associated protein
ENSGALG00000020002	95.4904	1.3772	0.186051	7.40229	1.33858e-13	1.41897e-12	3	45522547	45546115	-	protein_coding	solute carrier family 22 member 3
ENSGALG00000033386	20.9832	1.37694	0.360211	3.82259	0.000132055	0.000500353	5	125371	126444	+	protein_coding	ras homolog family member D
ENSGALG00000012732	28.3315	1.37062	0.443921	3.08753	0.00201825	0.00603884	2	62237701	62532964	-	protein_coding	phosphatase and actin regulator 1
ENSGALG00000032469	280.729	1.36868	0.355261	3.8526	0.000116871	0.000445652	28	3019599	3031885	+	protein_coding	Rho GTPase activating protein 45
ENSGALG00000031094	2565.17	1.3672	0.0919448	14.8698	5.17807e-50	3.24201e-48	4	382799	392016	-	protein_coding	ectodysplasin A2 receptor
ENSGALG00000011406	1115.81	1.36688	0.276213	4.94865	7.47297e-07	4.02078e-06	1	45630399	45665253	-	protein_coding	netrin 4
ENSGALG00000036244	14.6519	1.36573	0.339752	4.01978	5.82518e-05	0.00023516	2	105465973	105467104	+	protein_coding	NIL
ENSGALG00000010133	392.806	1.36162	0.107747	12.6372	1.31597e-36	5.128e-35	8	21151296	21166349	-	protein_coding	patched 2
ENSGALG00000010036	2293.85	1.36049	0.102469	13.2772	3.13939e-40	1.38839e-38	3	27500694	27510879	-	protein_coding	FOS like 2, AP-1 transcription factor subunit
ENSGALG00000048563	608.227	1.36002	0.225593	6.02866	1.65327e-09	1.19385e-08	Z	12151362	12167569	+	protein_coding	NIL
ENSGALG00000002728	7801.37	1.35987	0.0480018	28.3295	1.49607e-176	7.35583e-174	18	4866125	4876014	-	protein_coding	solute carrier family 16 member 3
ENSGALG00000007218	436.618	1.35907	0.152754	8.89709	5.73325e-19	9.1453e-18	9	13421515	13470538	+	protein_coding	Mab-21 domain containing 2
ENSGALG00000016127	410.822	1.35478	0.135972	9.96371	2.19697e-23	4.45172e-22	1	109359680	109366841	+	protein_coding	NIL
ENSGALG00000047976	66.6327	1.35406	0.175108	7.73276	1.05241e-14	1.22686e-13	27	5488709	5491416	+	protein_coding	ankyrin repeat and SOCS box containing 16
ENSGALG00000041926	18678.7	1.35393	0.0533003	25.402	2.39835e-142	7.8614e-140	27	3752625	3757369	+	protein_coding	HEXIM P-TEFb complex subunit 1
ENSGALG00000027874	1831.12	1.34988	0.109257	12.3551	4.57324e-35	1.66923e-33	5	24667320	24669438	+	protein_coding	ChaC glutathione specific gamma-glutamylcyclotransferase 1
ENSGALG00000036587	14.3829	1.34338	0.450095	2.98466	0.00283892	0.00821931	8	6358450	6366057	-	protein_coding	LIM homeobox 4
ENSGALG00000029424	95.5984	1.33889	0.361775	3.70088	0.000214851	0.000783692	11	17866562	17907521	+	protein_coding	junctophilin 3
ENSGALG00000019843	12.0108	1.33881	0.427033	3.13513	0.00171775	0.00522102	3	107470957	107472826	-	protein_coding	avian beta-defensin 4
ENSGALG00000000107	13.8837	1.33609	0.371062	3.60073	0.000317329	0.00111892	16	2482326	2491638	-	protein_coding	tripartite motif containing 7.1
ENSGALG00000017418	56.3149	1.33283	0.241502	5.51891	3.41105e-08	2.15098e-07	18	9471730	9474194	+	protein_coding	neuronal pentraxin 1
ENSGALG00000029618	23.0109	1.33207	0.432374	3.08083	0.00206426	0.00616412	5	635159	635774	+	protein_coding	NIL
ENSGALG00000031423	71.4313	1.32385	0.1701	7.78276	7.0957e-15	8.40671e-14	8	24139261	24140464	-	protein_coding	DMRT like family A2
ENSGALG00000031929	18.4838	1.32174	0.385806	3.42591	0.00061275	0.00203573	9	17771709	17887810	-	protein_coding	potassium calcium-activated channel subfamily M regulatory beta subunit 2
ENSGALG00000035028	1202.27	1.30452	0.0704449	18.5183	1.47098e-76	1.744e-74	33	6827440	6840335	-	protein_coding	NGFI-A binding protein 2
ENSGALG00000010980	187.102	1.29679	0.11534	11.2432	2.50183e-29	7.01729e-28	2	31337815	31434231	+	protein_coding	serine/threonine kinase 31
ENSGALG00000014813	387.935	1.29511	0.121872	10.6268	2.23592e-26	5.36267e-25	Z	22241849	22331531	+	protein_coding	homer scaffolding protein 1
ENSGALG00000010122	669.846	1.29281	0.132166	9.78168	1.3495e-22	2.67293e-21	4	34067370	34079449	+	protein_coding	SH2 domain containing 4A
ENSGALG00000010864	213.232	1.29238	0.16118	8.01824	1.07269e-15	1.36783e-14	4	44723698	44731614	+	protein_coding	epiregulin
ENSGALG00000013342	281.345	1.28818	0.116098	11.0956	1.3176e-28	3.59321e-27	7	5218436	5220507	+	protein_coding	gastrulation brain homeobox 2
ENSGALG00000016906	358.774	1.28653	0.135446	9.49847	2.1299e-21	3.93866e-20	1	154055397	154060716	+	protein_coding	sprouty RTK signaling antagonist 2
ENSGALG00000041978	252.823	1.28617	0.208164	6.17863	6.46591e-10	4.88656e-09	1	4059565	4071675	+	protein_coding	K123 protein
ENSGALG00000045350	131.044	1.28557	0.288213	4.4605	8.17698e-06	3.77401e-05	4	16632506	16671022	+	protein_coding	KIAA1210
ENSGALG00000053648	25.5862	1.27842	0.390925	3.27023	0.0010746	0.00340551	23	5340898	5342049	+	protein_coding	testis specific serine kinase 3
ENSGALG00000031425	1018.55	1.2782	0.204281	6.25707	3.92278e-10	3.03177e-09	18	2313521	2327119	+	protein_coding	peripheral myelin protein 22
ENSGALG00000012124	1028.2	1.26955	0.110245	11.5157	1.09915e-30	3.25213e-29	5	56146219	56210990	-	protein_coding	pellino E3 ubiquitin protein ligase family member 2
ENSGALG00000029140	721.683	1.26665	0.314151	4.03199	5.53069e-05	0.000224083	25	2633646	2636309	+	protein_coding	cellular retinoic acid binding protein 2
ENSGALG00000040866	3719.91	1.26268	0.156222	8.08259	6.34047e-16	8.23571e-15	9	14139403	14193800	+	protein_coding	prolyl 3-hydroxylase 2
ENSGALG00000035733	53.8928	1.26021	0.181633	6.93823	3.97052e-12	3.70191e-11	27	7287726	7296472	-	protein_coding	C-C motif chemokine receptor 7
ENSGALG00000029175	1974.48	1.25833	0.0909437	13.8364	1.53771e-43	7.86112e-42	1	142513095	142555148	+	protein_coding	ephrin B2
ENSGALG00000041083	1516.38	1.25812	0.0683668	18.4025	1.25535e-75	1.45734e-73	1	145718082	145721881	-	protein_coding	Zic family member 2
ENSGALG00000000317	160.876	1.25536	0.359731	3.48972	0.000483529	0.00164325	22	1098616	1103124	-	protein_coding	neurofilament, medium polypeptide
ENSGALG00000016361	303.405	1.25509	0.107272	11.7	1.27429e-31	3.93759e-30	3	91782223	91783324	-	protein_coding	family with sequence similarity 110 member C
ENSGALG00000034326	2543.28	1.25482	0.0800174	15.6819	2.01166e-55	1.50129e-53	2	42973621	42974929	+	protein_coding	transmembrane protein 158
ENSGALG00000008352	215.849	1.25284	0.326991	3.83141	0.00012741	0.000483928	10	20585794	20594264	-	protein_coding	creatine kinase, mitochondrial 1B
ENSGALG00000039032	631.771	1.24682	0.091136	13.6809	1.32111e-42	6.49561e-41	5	19419315	19420470	+	protein_coding	four jointed box 1
ENSGALG00000051919	65.0443	1.24625	0.224505	5.55112	2.83847e-08	1.80489e-07	2	129210044	129231537	+	protein_coding	brain and acute leukemia, cytoplasmic
ENSGALG00000038396	21.2757	1.24574	0.412764	3.01804	0.00254411	0.00747077	6	32278485	32298582	+	protein_coding	NIL
ENSGALG00000000044	770.4	1.24512	0.109876	11.3321	9.10479e-30	2.61072e-28	14	13962835	13964455	+	protein_coding	WAP, follistatin/kazal, immunoglobulin, kunitz and netrin domain containing 1
ENSGALG00000046708	61.331	1.23765	0.336923	3.67341	0.000239338	0.000865419	17	5974913	5990576	-	protein_coding	prostaglandin E synthase
ENSGALG00000034973	3158.91	1.2375	0.0704892	17.5559	5.36105e-69	5.56651e-67	7	11682383	11685456	+	protein_coding	frizzled class receptor 7
ENSGALG00000007409	76.5357	1.23295	0.20275	6.08117	1.19311e-09	8.74025e-09	24	5447290	5451642	-	protein_coding	sodium voltage-gated channel beta subunit 4
ENSGALG00000037094	183.413	1.2324	0.393714	3.13019	0.00174694	0.00529722	4	31572703	31574342	+	protein_coding	POU class 4 homeobox 2
ENSGALG00000044675	288.341	1.23179	0.0892735	13.798	2.62189e-43	1.33222e-41	2	127306455	127363344	+	protein_coding	matrilin 2
ENSGALG00000054420	14391.8	1.22992	0.0473462	25.9772	8.96645e-149	2.99784e-146	2	66294910	66299403	+	protein_coding	tubulin, beta 2A class IIa
ENSGALG00000001177	109.579	1.22774	0.170832	7.18684	6.63077e-13	6.6177e-12	26	2726910	2737426	-	protein_coding	CD34 molecule
ENSGALG00000045522	46.9339	1.22772	0.281908	4.35503	1.33047e-05	5.94692e-05	3	59142046	59154607	-	protein_coding	chromosome 6 open reading frame 58
ENSGALG00000009308	33.3806	1.22605	0.238731	5.13569	2.81105e-07	1.59838e-06	3	17558061	17599394	-	protein_coding	cornichon family AMPA receptor auxiliary protein 3
ENSGALG00000012277	4367.9	1.22386	0.0533792	22.9278	2.45684e-116	5.95231e-114	1	50976161	50979138	-	protein_coding	MAF bZIP transcription factor F
ENSGALG00000009052	24171.1	1.22271	0.110077	11.1078	1.14946e-28	3.15009e-27	3	8705196	8715863	-	protein_coding	limb bud and heart development
ENSGALG00000043080	187.903	1.21933	0.177941	6.85244	7.26019e-12	6.63216e-11	3	414616	476460	+	protein_coding	coiled-coil domain containing 85A
ENSGALG00000011324	2789.04	1.21119	0.0748454	16.1825	6.70061e-59	5.54525e-57	7	22201253	22204320	+	protein_coding	tubulin alpha 4b
ENSGALG00000016055	33.9788	1.19925	0.253403	4.73259	2.21675e-06	1.11083e-05	1	108846534	108871402	+	protein_coding	potassium inwardly rectifying channel subfamily J member 15
ENSGALG00000003833	118.079	1.19691	0.387805	3.08637	0.00202617	0.00606039	8	6089201	6161870	-	protein_coding	calcium voltage-gated channel subunit alpha1 E
ENSGALG00000001169	2021.82	1.19399	0.119426	9.99774	1.55912e-23	3.19409e-22	17	9279298	9313749	+	protein_coding	crumbs 2, cell polarity complex component
ENSGALG00000008416	11.5971	1.19316	0.397893	2.99868	0.00271149	0.00789739	3	3841237	3871039	-	protein_coding	cilia and flagella associated protein 61
ENSGALG00000007395	7072.46	1.19261	0.0633331	18.8307	4.2278e-79	5.23526e-77	6	23037358	23051416	-	protein_coding	ATP binding cassette subfamily C member 2
ENSGALG00000053116	18.5469	1.19108	0.399331	2.98269	0.00285727	0.0082667	2	459047	460783	-	protein_coding	leucine rich repeat containing 61
ENSGALG00000019555	248.662	1.17935	0.110283	10.6938	1.08762e-26	2.66593e-25	2	67621787	67629938	-	protein_coding	serpin family B member 1
ENSGALG00000027365	475.574	1.17808	0.229537	5.13241	2.86062e-07	1.6249e-06	23	919639	1029021	+	protein_coding	human immunodeficiency virus type I enhancer binding protein 3
ENSGALG00000011274	1324.71	1.1776	0.307943	3.82407	0.000131266	0.00049759	1	44050177	44202174	-	protein_coding	decorin
ENSGALG00000016954	252.242	1.17696	0.196013	6.00452	1.91898e-09	1.37918e-08	1	167287898	167297490	+	protein_coding	regulator of cell cycle
ENSGALG00000007082	2114.76	1.17432	0.0512198	22.9271	2.49552e-116	5.95967e-114	2	13012789	13044927	-	protein_coding	cAMP responsive element modulator
ENSGALG00000005499	828.385	1.17065	0.104163	11.2386	2.63578e-29	7.38061e-28	12	8950451	8989422	-	protein_coding	interleukin 17 receptor D
ENSGALG00000009572	107.876	1.16618	0.192961	6.04362	1.50699e-09	1.09105e-08	1	30046659	30129302	-	protein_coding	ADAM metallopeptidase with thrombospondin type 1 motif 20
ENSGALG00000016358	538.935	1.16367	0.127864	9.10078	8.96843e-20	1.50376e-18	1	119862720	119892355	-	protein_coding	patched domain containing 1
ENSGALG00000011141	1108.62	1.15999	0.361632	3.20765	0.00133824	0.00415592	7	21793548	21822090	+	protein_coding	integrin subunit beta 6
ENSGALG00000005256	1368.9	1.1558	0.0975841	11.8441	2.30753e-32	7.34762e-31	9	7784936	7875161	-	protein_coding	EPH receptor A4
ENSGALG00000032640	2760.69	1.15477	0.0859197	13.4401	3.51894e-41	1.6161e-39	3	32394496	32555854	-	protein_coding	cysteine rich transmembrane BMP regulator 1
ENSGALG00000008306	82.5093	1.15466	0.292639	3.94568	7.95752e-05	0.000312561	1	12915251	12921296	+	protein_coding	fibrinogen like 2
ENSGALG00000013372	38.8302	1.14949	0.219877	5.22785	1.71491e-07	1.00203e-06	Z	10886977	10900701	+	protein_coding	interleukin 7 receptor
ENSGALG00000041750	224.468	1.14801	0.157014	7.31151	2.64167e-13	2.73272e-12	12	14132884	14195481	-	protein_coding	ADAM metallopeptidase with thrombospondin type 1 motif 9
ENSGALG00000038789	531.91	1.14364	0.108639	10.527	6.48428e-26	1.51393e-24	17	778806	781437	-	protein_coding	chloride intracellular channel 3
ENSGALG00000016022	1554.38	1.14226	0.135362	8.43855	3.21289e-17	4.55942e-16	1	107358559	107506805	-	protein_coding	runt-related transcription factor 1
ENSGALG00000034344	2641.76	1.14053	0.0566381	20.1372	3.48338e-90	5.44221e-88	22	3867464	3874049	+	protein_coding	methylenetetrahydrofolate dehydrogenase (NADP+ dependent) 2, methenyltetrahydrofolate cyclohydrolase
ENSGALG00000046223	218.788	1.14001	0.308512	3.69519	0.000219725	0.000800057	17	9147824	9149878	+	protein_coding	G protein-coupled receptor 21
ENSGALG00000032029	6855.43	1.135	0.043681	25.9838	7.55025e-149	2.57587e-146	3	4420799	4429440	+	protein_coding	serum response factor
ENSGALG00000030007	43.3384	1.13489	0.240864	4.71173	2.45621e-06	1.2224e-05	26	2670098	2686743	+	protein_coding	NIL
ENSGALG00000054643	17.5603	1.12751	0.310647	3.62955	0.000283915	0.00101069	2	148977796	148978093	+	protein_coding	feather keratin 1-like
ENSGALG00000010692	1277.02	1.1256	0.0757157	14.8661	5.47113e-50	3.41272e-48	8	25016403	25163464	-	protein_coding	LDL receptor related protein 8
ENSGALG00000031009	1193.96	1.12519	0.0758206	14.8401	8.06122e-50	5.00964e-48	1	140644741	140749677	+	protein_coding	Rho guanine nucleotide exchange factor 7
ENSGALG00000014734	1535.01	1.12479	0.0775922	14.4962	1.28094e-47	7.5666e-46	Z	19094373	19205727	+	protein_coding	zinc finger SWIM-type containing 6
ENSGALG00000016059	1968.08	1.12384	0.0711524	15.7948	3.37955e-56	2.59156e-54	1	109131452	109144592	+	protein_coding	ETS proto-oncogene 2, transcription factor
ENSGALG00000044383	10960.9	1.12256	0.041832	26.8351	1.26036e-158	4.78852e-156	25	3689596	3694822	+	protein_coding	BCL2 family apoptosis regulator
ENSGALG00000041154	558.19	1.11868	0.107031	10.4519	1.43629e-25	3.29815e-24	2	8624609	8627626	-	protein_coding	motor neuron and pancreas homeobox 1
ENSGALG00000032803	127.446	1.11847	0.274914	4.06843	4.73305e-05	0.000194356	5	120673	122219	+	protein_coding	proto-oncogene Mas-like
ENSGALG00000041898	847.275	1.11253	0.104623	10.6336	2.0783e-26	5.0134e-25	9	12971182	12972271	-	protein_coding	family with sequence similarity 43 member A
ENSGALG00000016446	126.325	1.11099	0.151446	7.33585	2.20316e-13	2.29044e-12	3	96909879	96926659	+	protein_coding	ATPase H+ transporting V1 subunit C2
ENSGALG00000038265	158.988	1.10947	0.225955	4.91012	9.10215e-07	4.84126e-06	2	33231085	33475464	+	protein_coding	cAMP responsive element binding protein 5
ENSGALG00000034855	2870.62	1.10879	0.0581687	19.0616	5.2596e-81	6.86911e-79	22	4049953	4131577	-	protein_coding	hexokinase 2
ENSGALG00000004418	18.0618	1.10726	0.356813	3.1032	0.0019144	0.00575492	18	8969029	8971311	+	protein_coding	somatostatin receptor 2
ENSGALG00000049427	240.115	1.10639	0.215884	5.12491	2.97682e-07	1.68633e-06	1	196386105	196396212	-	protein_coding	RELT tumor necrosis factor receptor
ENSGALG00000001564	777.181	1.10138	0.0874769	12.5905	2.38262e-36	9.19869e-35	19	3422031	3455961	+	protein_coding	ATPase sarcoplasmic/endoplasmic reticulum Ca2+ transporting 3
ENSGALG00000051942	15.5065	1.10089	0.328114	3.35519	0.000793102	0.00257443	2	148969072	148969369	+	protein_coding	feather keratin 1-like
ENSGALG00000033471	10919.5	1.09886	0.100547	10.9288	8.39547e-28	2.1998e-26	1	62359690	62455538	+	protein_coding	caldesmon 1
ENSGALG00000011889	340.953	1.09618	0.32264	3.39754	0.00067995	0.0022371	5	54228532	54333650	-	protein_coding	protein kinase C eta
ENSGALG00000000589	38.5317	1.09597	0.298996	3.66548	0.000246875	0.00088925	28	898933	903624	-	protein_coding	butyrophilin subfamily 1 member A1
ENSGALG00000044204	742.665	1.09501	0.0593623	18.4463	5.58544e-76	6.5295e-74	10	13568711	13577891	-	protein_coding	apoptosis enhancing nuclease
ENSGALG00000008135	377.989	1.0905	0.113774	9.58475	9.26784e-22	1.74275e-20	7	10794291	10924557	-	protein_coding	SATB homeobox 2
ENSGALG00000043015	438.194	1.08802	0.145477	7.47897	7.4906e-14	8.06313e-13	20	10059030	10063374	-	protein_coding	forkhead box S1
ENSGALG00000052743	1713.67	1.08438	0.084446	12.8411	9.64713e-38	3.92387e-36	7	5748284	5750646	-	protein_coding	ADP ribosylation factor like GTPase 4C
ENSGALG00000017102	31.6066	1.08091	0.259871	4.15939	3.19092e-05	0.000134432	1	177816874	177817873	+	protein_coding	G protein-coupled receptor 12
ENSGALG00000051280	3587.91	1.0788	0.045028	23.9585	7.53334e-127	2.09891e-124	30	875943	879908	-	protein_coding	dnaJ homolog subfamily B member 1-like
ENSGALG00000003911	121.42	1.0719	0.352439	3.04138	0.00235496	0.00696038	18	7295810	7307917	-	protein_coding	calcium voltage-gated channel auxiliary subunit gamma 5
ENSGALG00000013723	991.204	1.071	0.351927	3.04323	0.00234053	0.0069214	12	3635426	3637460	-	protein_coding	2'-5'-oligoadenylate synthetase like
ENSGALG00000007374	89.3438	1.07002	0.249198	4.29388	1.75576e-05	7.72601e-05	5	17252451	17253522	+	protein_coding	yippee like 4
ENSGALG00000047662	51.5064	1.06721	0.237471	4.49405	6.98804e-06	3.25492e-05	27	7166154	7171281	-	protein_coding	nuclear receptor subfamily 1 group D member 1
ENSGALG00000005619	2649.09	1.06446	0.35808	2.97269	0.00295204	0.00851438	8	13932221	13939362	+	protein_coding	coagulation factor III, tissue factor
ENSGALG00000043826	4568.55	1.06287	0.0610913	17.398	8.53959e-68	8.4974e-66	6	5877971	5897241	-	protein_coding	annexin A11
ENSGALG00000030247	146.296	1.06191	0.172469	6.15709	7.40915e-10	5.56168e-09	25	253772	258260	-	protein_coding	tropomodulin 4
ENSGALG00000045427	489.59	1.06141	0.147398	7.20093	5.98011e-13	5.99697e-12	7	36305670	36310853	+	protein_coding	uridine phosphorylase 2
ENSGALG00000039264	599.833	1.05989	0.265278	3.99542	6.45809e-05	0.000258649	2	141829133	141867820	-	protein_coding	Src like adaptor
ENSGALG00000052453	38.5428	1.05603	0.329647	3.20351	0.00135762	0.00420751	24	1267866	1287357	-	protein_coding	NIL
ENSGALG00000038902	3905.57	1.05581	0.0977195	10.8045	3.27801e-27	8.35343e-26	26	238270	241790	-	protein_coding	Pim-1 proto-oncogene, serine/threonine kinase
ENSGALG00000009562	1445.02	1.05421	0.113013	9.32823	1.07653e-20	1.91044e-19	5	29157310	29169648	-	protein_coding	pleckstrin 2
ENSGALG00000004222	2987.06	1.05348	0.0991603	10.624	2.3043e-26	5.51877e-25	6	11585401	11612168	+	protein_coding	hexokinase 1
ENSGALG00000015895	792.726	1.05336	0.245897	4.28375	1.8377e-05	8.06107e-05	3	80084760	80087769	+	protein_coding	5-hydroxytryptamine receptor 1B
ENSGALG00000013993	1518.86	1.05331	0.0505468	20.8383	1.94768e-96	3.32238e-94	3	56889500	56916337	+	protein_coding	vanin 1
ENSGALG00000026613	5125.55	1.0516	0.277211	3.79351	0.000148532	0.000558106	25	3309971	3310726	-	protein_coding	S100 calcium binding protein A4
ENSGALG00000008999	2342.28	1.05099	0.21728	4.83704	1.31786e-06	6.86526e-06	6	28705868	28759542	-	protein_coding	actin filament associated protein 1 like 2
ENSGALG00000001883	201.319	1.04877	0.125717	8.34231	7.28525e-17	1.00568e-15	18	4308785	4315058	+	protein_coding	ST6 N-acetylgalactosaminide alpha-2,6-sialyltransferase 2
ENSGALG00000003914	40.9783	1.0487	0.232403	4.51241	6.40946e-06	3.003e-05	28	4437754	4441529	+	protein_coding	calreticulin 3
ENSGALG00000016817	862.939	1.04869	0.097054	10.8052	3.25267e-27	8.30151e-26	1	138347995	138478854	+	protein_coding	RAS p21 protein activator 3
ENSGALG00000007841	92.515	1.04823	0.356196	2.94283	0.00325223	0.00930155	7	9675350	9718284	-	protein_coding	NIL
ENSGALG00000008440	550.082	1.04801	0.316584	3.31037	0.000931713	0.00298437	5	24229252	24231231	+	protein_coding	carbohydrate sulfotransferase 1
ENSGALG00000034478	133.588	1.04561	0.270935	3.85927	0.000113727	0.000434356	19	576607	578177	+	protein_coding	C-C motif chemokine ligand 4
ENSGALG00000005933	25.7919	1.04429	0.294635	3.54434	0.000393591	0.00136281	14	6944707	6956149	+	protein_coding	solute carrier family 5 member 11
ENSGALG00000006471	724.793	1.04392	0.083452	12.5092	6.6463e-36	2.53089e-34	9	4734671	4758168	+	protein_coding	solute carrier organic anion transporter family member 2A1
ENSGALG00000006854	77.1424	1.03803	0.196396	5.28541	1.25426e-07	7.45379e-07	20	10525548	10528418	-	protein_coding	neuralized E3 ubiquitin protein ligase 2
ENSGALG00000037506	1470.63	1.03651	0.102027	10.1591	3.0175e-24	6.55962e-23	3	39259120	39362915	+	protein_coding	signal induced proliferation associated 1 like 2
ENSGALG00000013022	1184.58	1.03142	0.135829	7.59349	3.114e-14	3.46583e-13	1	61134026	61599794	+	protein_coding	calcium voltage-gated channel subunit alpha1 C
ENSGALG00000024318	126.36	1.03134	0.280019	3.6831	0.000230417	0.000834782	23	2822851	2824408	-	protein_coding	transmembrane protein 200B
ENSGALG00000028451	1061.12	1.03113	0.108632	9.492	2.26649e-21	4.182e-20	11	2118765	2120425	-	protein_coding	metallothionein 4
ENSGALG00000037780	3028.07	1.03097	0.0775802	13.2891	2.67817e-40	1.19072e-38	20	11499474	11529472	+	protein_coding	prostate transmembrane protein, androgen induced 1
ENSGALG00000015122	599.814	1.0295	0.0697661	14.7564	2.79667e-49	1.71882e-47	2	104150942	104221821	+	protein_coding	TATA-box binding protein associated factor 4b
ENSGALG00000008998	17.1536	1.02855	0.343943	2.99046	0.00278561	0.00808455	3	9164061	9211550	-	protein_coding	family with sequence similarity 179 member A
ENSGALG00000027655	238.542	1.02446	0.152989	6.69629	2.13779e-11	1.87009e-10	8	22557336	22809760	-	protein_coding	TraB domain containing 2B
ENSGALG00000025941	480.24	1.02195	0.150895	6.77259	1.26499e-11	1.12964e-10	2	110314101	110333425	+	protein_coding	regulator of G-protein signaling 20
ENSGALG00000030356	62.8131	1.02145	0.166756	6.12544	9.04351e-10	6.7401e-09	4	78500598	78512725	-	protein_coding	otopetrin 1
ENSGALG00000033091	102.552	1.0212	0.191959	5.31991	1.0382e-07	6.22958e-07	2	124950601	125056942	-	protein_coding	RUNX1 translocation partner 1
ENSGALG00000006673	76.3375	1.02067	0.174153	5.86079	4.60665e-09	3.19541e-08	24	3823481	3859717	-	protein_coding	coiled-coil domain containing 160
ENSGALG00000016912	87.2635	1.02006	0.224477	4.54415	5.51586e-06	2.61733e-05	1	155290925	155305744	+	protein_coding	endothelin receptor type B
ENSGALG00000000616	1100.51	1.01674	0.0804556	12.6373	1.31557e-36	5.128e-35	26	323881	327166	+	protein_coding	E74 like ETS transcription factor 3
ENSGALG00000033631	3226.18	1.01662	0.0466101	21.8111	1.81971e-105	3.62143e-103	2	139734097	139738744	+	protein_coding	v-myc avian myelocytomatosis viral oncogene homolog
ENSGALG00000031518	926.302	1.01473	0.091185	11.1282	9.14278e-29	2.51381e-27	33	4132596	4133942	-	protein_coding	DNA damage inducible transcript 3
ENSGALG00000039983	1934.27	1.0125	0.0615846	16.4408	9.75675e-61	8.4074e-59	2	46739294	46798842	-	protein_coding	endonuclease/exonuclease/phosphatase family domain containing 1
ENSGALG00000040369	1828.75	1.01039	0.0668039	15.1247	1.11285e-51	7.4414e-50	1	4138800	4175957	+	protein_coding	6-phosphofructo-2-kinase/fructose-2,6-biphosphatase 3
ENSGALG00000043381	670.144	1.01	0.0978655	10.3203	5.70499e-25	1.2733e-23	2	43931992	43936917	+	protein_coding	C-RF amide
ENSGALG00000005037	351.111	1.00834	0.13033	7.73679	1.01958e-14	1.18941e-13	19	7214047	7221657	-	protein_coding	NIL
ENSGALG00000013073	559.813	1.00828	0.163358	6.17219	6.73503e-10	5.08076e-09	2	79940290	79950017	+	protein_coding	uridine phosphorylase 1
ENSGALG00000027355	487.89	1.00509	0.106859	9.40578	5.16467e-21	9.36419e-20	3	78230327	78231573	-	protein_coding	trophoblast glycoprotein
ENSGALG00000041372	594.621	1.00225	0.118218	8.47798	2.29146e-17	3.27684e-16	2	43943918	43986021	-	protein_coding	NIL
ENSGALG00000029768	65.1037	1.00101	0.209305	4.78252	1.7311e-06	8.83899e-06	5	58266781	58269815	+	protein_coding	prostaglandin D2 receptor-like
ENSGALG00000009360	2505.68	1.00045	0.064915	15.4117	1.36624e-53	9.47693e-52	3	17779865	17799623	-	protein_coding	calpain 2
*NIL= Unannotated gene
