# Supplementary material for: Transcriptomic analyses of host-virus interactions during in vitro infection with wild-type and glycoprotein g-deficient (ΔgG) strains of ILTV in primary and continuous cell cultures
Source: PLoS One. 2024 Oct 11;19(10):e0311874. doi: 10.1371/journal.pone.0311874 (PMC11469545; doi:10.1371/journal.pone.0311874)
Supplement: S16 Table — (XLSX) [file pone.0311874.s018.xlsx]

## Sheet: S18 Table
S18 Table. Upregulated host gens in CEK cells at 12 hours post inoculation with CSW-1 ILTV.
Gene ID	Base mean	log2 (FC)	StdErr	Wald-Stats	P-value	P-adj	Chromosome	Start	End	Strand	Feature	Gene name*
ENSGALG00000015305	152.638	9.03059	0.746735	12.0934	1.14397e-33	2.66672e-32	3	67490384	67505356	-	protein_coding	nuclear receptor subfamily 2 group E member 1
ENSGALG00000036258	9406.5	8.95048	0.115592	77.432	0	0	1	167019706	167023223	+	protein_coding	protocadherin 8
ENSGALG00000052502	68.5577	8.36366	0.882048	9.48208	2.49257e-21	3.29748e-20	13	2324429	2325482	-	protein_coding	NIL
ENSGALG00000004860	8806.21	7.80089	0.118866	65.6276	0	0	14	5183630	5185545	-	protein_coding	ras related dexamethasone induced 1
ENSGALG00000052201	60.2716	7.44793	0.906236	8.21853	2.06005e-16	2.00485e-15	5	7334646	7335717	-	protein_coding	NIL
ENSGALG00000040035	324.058	7.40823	0.295301	25.087	6.89505e-139	1.24721e-136	13	9348430	9371027	-	protein_coding	adrenoceptor beta 2
ENSGALG00000005718	170.143	7.25634	0.383036	18.9443	4.92195e-80	3.90682e-78	20	8485909	8489984	-	protein_coding	basic helix-loop-helix family member e23
ENSGALG00000005975	150.022	6.82265	0.393627	17.3328	2.6616e-67	1.56469e-65	6	18791953	18809656	+	protein_coding	zinc finger protein 488
ENSGALG00000055014	15.2151	6.72105	0.915408	7.34214	2.10208e-13	1.63338e-12	1	48137889	48138991	-	protein_coding	NIL
ENSGALG00000040567	23.6505	6.44938	0.719334	8.96577	3.08131e-19	3.60035e-18	1	33419043	33421641	-	protein_coding	arginine vasopressin receptor 1A
ENSGALG00000011859	8.26714	6.44294	1.01648	6.33845	2.32081e-10	1.38031e-09	1	49156262	49172880	-	protein_coding	eye-globin
ENSGALG00000012538	1430.81	6.04666	0.148881	40.614	0	0	7	36032925	36038300	-	protein_coding	nuclear receptor subfamily 4 group A member 2
ENSGALG00000047672	80.8628	5.95843	0.709263	8.40088	4.43159e-17	4.5112e-16	25	2150120	2151176	+	protein_coding	feather keratin 1-like
ENSGALG00000008085	114.07	5.85935	0.368134	15.9163	4.88059e-57	2.3303e-55	15	11407142	11411892	-	protein_coding	neurofilament heavy polypeptide
ENSGALG00000042177	11.5568	5.74832	0.835267	6.88201	5.90121e-12	4.08606e-11	33	6864239	6865337	-	protein_coding	G protein-coupled receptor 182
ENSGALG00000008908	78.422	5.70319	0.646138	8.82659	1.07915e-18	1.22001e-17	7	14257746	14259601	+	protein_coding	neuronal differentiation 1
ENSGALG00000016228	135.745	5.69627	0.301619	18.8857	1.49617e-79	1.17275e-77	1	113301914	113303342	-	protein_coding	nyctalopin
ENSGALG00000017228	13.1168	5.67563	0.80625	7.03954	1.92882e-12	1.39129e-11	1	187523989	187544411	-	protein_coding	melatonin receptor 1B
ENSGALG00000021198	8.69083	5.58006	0.917438	6.08222	1.18527e-09	6.54456e-09	12	3495426	3502714	-	protein_coding	HAUS augmin-like complex subunit 3-like
ENSGALG00000038209	4.02354	5.54818	1.06138	5.22731	1.71993e-07	7.60051e-07	16	2510123	2514505	-	protein_coding	tripartite motif containing 39.1
ENSGALG00000045052	551.673	5.54282	0.195195	28.3963	2.24762e-177	6.50496e-175	1	174520440	174521798	+	protein_coding	mab-21 like 1
ENSGALG00000031010	32.9202	5.5317	0.492942	11.2218	3.18734e-29	6.04437e-28	1	106522740	106524533	+	protein_coding	oligodendrocyte lineage transcription factor 2
ENSGALG00000006926	7.01258	5.44236	0.996106	5.46363	4.66486e-08	2.1895e-07	24	4446437	4449757	+	protein_coding	NIL
ENSGALG00000000136	5.84119	5.33865	1.01093	5.28094	1.28524e-07	5.76487e-07	16	2558048	2560828	-	protein_coding	C-type lectin-like receptor 2
ENSGALG00000002766	143.636	5.32844	0.364398	14.6226	2.01676e-48	7.71125e-47	11	1886611	1890948	-	protein_coding	mixed lineage kinase domain like pseudokinase
ENSGALG00000046261	25.7246	5.32043	0.794642	6.69539	2.15102e-11	1.41387e-10	26	23573	28720	+	protein_coding	lymphoid-restricted membrane protein-like
ENSGALG00000030005	107.157	5.30695	0.279895	18.9605	3.6166e-80	2.88286e-78	20	72047	75589	+	protein_coding	immunoglobulin superfamily member 1
ENSGALG00000035803	3.9031	5.3007	1.05084	5.04427	4.55267e-07	1.9094e-06	1	194317269	194318711	+	protein_coding	thyroid hormone responsive
ENSGALG00000053931	57.5758	5.28555	0.467063	11.3166	1.08646e-29	2.10489e-28	1	141545958	141548454	+	protein_coding	NIL
ENSGALG00000007791	8.76949	5.26632	0.830375	6.3421	2.26651e-10	1.35015e-09	18	10548513	10554252	+	protein_coding	otopetrin 2
ENSGALG00000006479	3.1929	5.20622	1.11937	4.65101	3.30308e-06	1.25505e-05	20	10101687	10104791	+	protein_coding	CCM2 like scaffolding protein
ENSGALG00000043610	51.5263	5.20026	0.450732	11.5374	8.55112e-31	1.75615e-29	KZ626838.1	144668	159138	-	protein_coding	alpha-tectorin-like
ENSGALG00000046198	85.8767	5.19405	0.319299	16.267	1.69187e-59	8.53281e-58	1	48139105	48139799	-	protein_coding	NIL
ENSGALG00000054174	10.5255	5.16215	0.868462	5.94402	2.78122e-09	1.48384e-08	28	1370731	1372658	-	protein_coding	granzyme G-like
ENSGALG00000041280	1054.94	5.13704	0.124645	41.2134	0	0	32	549341	554130	+	protein_coding	protein fosB-like
ENSGALG00000020768	24.2251	5.11655	0.830131	6.16354	7.11382e-10	4.02603e-09	7	16333055	16334408	+	protein_coding	even-skipped homeobox 2
ENSGALG00000016154	330.411	5.04216	0.184385	27.3459	1.20854e-164	3.03134e-162	2	147999991	148001344	-	protein_coding	activity regulated cytoskeleton associated protein
ENSGALG00000038969	13.3022	5.00328	0.773772	6.46609	1.00571e-10	6.199e-10	1	48088779	48089278	+	protein_coding	histone H3.2-like
ENSGALG00000022896	15.4021	4.97041	0.632923	7.8531	4.05889e-15	3.55308e-14	2	86044964	86053142	-	protein_coding	iroquois homeobox 4
ENSGALG00000038532	32.3434	4.95565	0.916304	5.40831	6.36237e-08	2.93643e-07	21	614051	618958	-	protein_coding	NIL
ENSGALG00000031144	7.65429	4.95294	0.818661	6.05005	1.44798e-09	7.9508e-09	4	4546835	4549231	+	protein_coding	Zic family member 3
ENSGALG00000027144	49.4529	4.92098	0.813848	6.04656	1.47975e-09	8.11342e-09	2	17415548	17417320	-	protein_coding	pancreas specific transcription factor, 1a
ENSGALG00000048231	14.7199	4.89811	0.746046	6.56542	5.18858e-11	3.29644e-10	1	48076385	48076796	-	protein_coding	histone cluster 1 H3 family member g
ENSGALG00000054534	1187.35	4.81676	0.285167	16.891	5.23805e-64	2.88968e-62	12	1466938	1469992	-	protein_coding	NIL
ENSGALG00000054019	2.95223	4.79888	1.12979	4.24758	2.16096e-05	7.38052e-05	4	91083719	91083908	-	protein_coding	Sperm histone
ENSGALG00000027314	65.0199	4.78388	0.609193	7.85281	4.06808e-15	3.55947e-14	Z	33559769	33565062	-	protein_coding	stabilizer of axonemal microtubules 1
ENSGALG00000041510	10.5714	4.758	0.702201	6.77583	1.2369e-11	8.33402e-11	10	1504414	1521465	+	protein_coding	dual oxidase 1
ENSGALG00000007706	4.25535	4.75354	1.05496	4.50588	6.60983e-06	2.41586e-05	6	23669485	23675847	+	protein_coding	fibroblast growth factor 8
ENSGALG00000053181	2.76813	4.74458	1.17217	4.04768	5.17277e-05	0.000167921	25	1889503	1902980	+	protein_coding	steroid receptor seven-up, isoform A-like
ENSGALG00000049511	305.132	4.74141	0.161225	29.4087	4.25017e-190	1.35516e-187	12	2800946	2802431	-	protein_coding	adhesion molecule with Ig like domain 3
ENSGALG00000038919	8.17751	4.72081	0.999378	4.72375	2.31535e-06	8.96222e-06	20	3658589	3661843	-	protein_coding	solute carrier family 32 member 1
ENSGALG00000019761	3.79515	4.71117	1.02118	4.61348	3.95989e-06	1.48601e-05	18	10351957	10359644	+	protein_coding	chondroadherin
ENSGALG00000030907	113.395	4.70507	0.265035	17.7526	1.64481e-70	1.03833e-68	27	7128854	7130727	+	protein_coding	colony stimulating factor 3
ENSGALG00000009719	1050.42	4.70482	0.0988335	47.6035	0	0	4	26882270	26914396	+	protein_coding	protocadherin 10
ENSGALG00000014127	7.20191	4.69261	0.925118	5.07245	3.92725e-07	1.65761e-06	4	66556117	66563523	+	protein_coding	NIL
ENSGALG00000028214	76.018	4.67283	0.812133	5.75378	8.72717e-09	4.44198e-08	18	10560017	10566300	+	protein_coding	otopetrin 3
ENSGALG00000027640	10.3084	4.66407	1.02759	4.53883	5.65667e-06	2.08408e-05	25	2155985	2156971	+	protein_coding	feather keratin 3-like
ENSGALG00000051038	4.27111	4.66167	1.11108	4.19561	2.72134e-05	9.16795e-05	5	6640159	6641221	+	protein_coding	NIL
ENSGALG00000034960	188.802	4.63984	0.311559	14.8923	3.69671e-50	1.50851e-48	19	365078	380126	-	protein_coding	MLX interacting protein like
ENSGALG00000012830	108.766	4.63018	0.279095	16.59	8.23402e-62	4.32677e-60	2	66457755	66470687	+	protein_coding	interferon regulatory factor 4
ENSGALG00000006944	62.7372	4.62011	0.310515	14.8788	4.52313e-50	1.83778e-48	12	12063726	12067083	+	protein_coding	crescent
ENSGALG00000006352	74.2469	4.61073	0.28778	16.0217	9.0114e-58	4.36914e-56	6	20161233	20165780	-	protein_coding	cholesterol 25-hydroxylase
ENSGALG00000036908	32.3677	4.59143	0.47214	9.72473	2.36524e-22	3.28861e-21	1	48095686	48096067	-	protein_coding	histone H2B 7
ENSGALG00000052306	51.7295	4.57038	0.920478	4.96523	6.86212e-07	2.82164e-06	24	6481672	6491202	-	protein_coding	NIL
ENSGALG00000028153	2.10144	4.56732	1.16722	3.91299	9.11616e-05	0.000285917	8	22326173	22327334	+	protein_coding	forkhead box E3
ENSGALG00000026396	428.086	4.55767	0.44988	10.1309	4.03096e-24	6.19023e-23	16	2549854	2554710	-	protein_coding	BG-like antigen 1
ENSGALG00000031205	4.38637	4.52085	0.998845	4.52608	6.00883e-06	2.20821e-05	27	6045992	6048245	+	protein_coding	G protein subunit gamma transducin 2
ENSGALG00000001863	8.89774	4.51885	0.728301	6.20464	5.48213e-10	3.1442e-09	8	16869041	16889747	+	protein_coding	vitellogenin 2
ENSGALG00000052213	17.7378	4.50284	0.600947	7.4929	6.737e-14	5.41887e-13	Z	66714068	66715631	-	protein_coding	E3 ubiquitin-protein ligase Topors-like
ENSGALG00000032838	77.8774	4.49014	0.337147	13.318	1.81825e-40	5.54373e-39	6	9941676	9943868	+	protein_coding	beta-keratin related protein
ENSGALG00000024122	13.7058	4.45995	0.629399	7.08606	1.37987e-12	1.00613e-11	14	5052185	5055318	-	protein_coding	TNF receptor superfamily member 13B
ENSGALG00000001431	97.7958	4.453	0.385648	11.5468	7.66104e-31	1.57508e-29	26	3184816	3189219	-	protein_coding	guanylate cyclase activator 1A
ENSGALG00000052907	9.93197	4.42984	0.746273	5.93595	2.92158e-09	1.55432e-08	7	15184456	15190453	+	protein_coding	NIL
ENSGALG00000027247	186.235	4.40065	0.199386	22.071	6.00256e-108	7.42895e-106	2	38541855	38546582	-	protein_coding	eomesodermin
ENSGALG00000001234	19.1048	4.39182	0.549709	7.98935	1.35649e-15	1.23515e-14	11	623459	629266	+	protein_coding	cholesteryl ester transfer protein
ENSGALG00000019019	13.9511	4.38727	0.627196	6.99505	2.65162e-12	1.8902e-11	25	2580673	2588284	-	protein_coding	neurotrophic receptor tyrosine kinase 1
ENSGALG00000031605	20.367	4.36802	0.501331	8.71284	2.96361e-18	3.23948e-17	23	3613931	3615056	+	protein_coding	POU class 3 homeobox 1
ENSGALG00000048342	3.46052	4.35294	1.0856	4.00972	6.07901e-05	0.000195551	22	3761441	3762290	-	protein_coding	NIL
ENSGALG00000038506	15.1763	4.35275	0.573085	7.59531	3.07062e-14	2.53242e-13	30	461846	463739	-	protein_coding	nucleoredoxin-like 1
ENSGALG00000043079	31.7195	4.35154	0.409043	10.6383	1.97634e-26	3.36765e-25	7	16938756	16941586	-	protein_coding	Sp9 transcription factor
ENSGALG00000036950	36.2746	4.32871	0.448519	9.6511	4.86295e-22	6.66777e-21	22	5316781	5319574	-	protein_coding	caspase 14, apoptosis-related cysteine peptidase
ENSGALG00000051034	16.3974	4.32385	0.980016	4.41202	1.02413e-05	3.653e-05	1	62431928	62435003	-	protein_coding	NIL
ENSGALG00000001132	10.7197	4.2259	0.682057	6.19581	5.79846e-10	3.31149e-09	13	2309548	2312956	-	protein_coding	amyloid beta (A4) precursor protein-binding, family B, member 3
ENSGALG00000034197	49.1039	4.22025	0.930337	4.53626	5.72616e-06	2.10886e-05	1	145728850	145731717	+	protein_coding	Zic family member 5
ENSGALG00000000722	3.62342	4.21751	0.968197	4.35605	1.32433e-05	4.65843e-05	28	1008961	1015394	+	protein_coding	excitatory amino acid transporter 5-like
ENSGALG00000029788	1072.82	4.20654	0.149822	28.0769	1.87653e-173	5.19136e-171	2	43773645	43778740	-	protein_coding	cholecystokinin
ENSGALG00000027415	12.2729	4.17367	0.667912	6.24883	4.13543e-10	2.39445e-09	18	10495384	10504172	-	protein_coding	glutamate ionotropic receptor NMDA type subunit 2C
ENSGALG00000043506	37.3296	4.16323	0.49071	8.48408	2.17431e-17	2.26234e-16	10	1476302	1479577	+	protein_coding	neuromedin B
ENSGALG00000002186	6.63309	4.13274	0.844373	4.89445	9.85832e-07	3.98742e-06	19	4611886	4620704	-	protein_coding	unc-45 myosin chaperone B
ENSGALG00000000788	2.67038	4.13131	1.10291	3.74581	0.000179809	0.000541645	26	2366600	2368583	-	protein_coding	arginine vasopressin receptor 1B
ENSGALG00000039587	26.3216	4.12988	0.87339	4.72856	2.26115e-06	8.77407e-06	3	15796599	15900738	+	protein_coding	synapse differentiation inducing 1
ENSGALG00000052968	3.09901	4.11076	1.18016	3.48322	0.000495412	0.00138955	5	6554255	6556838	+	protein_coding	NIL
ENSGALG00000043460	12.1949	4.09506	0.90652	4.51734	6.26215e-06	2.29547e-05	9	17025521	17026706	-	protein_coding	SRY-box 2
ENSGALG00000033517	27.0878	4.07944	0.96185	4.24124	2.22286e-05	7.57956e-05	5	38034849	38053777	+	protein_coding	visual system homeobox 2
ENSGALG00000038769	5.94283	4.05743	1.07322	3.78061	0.000156447	0.000474986	18	10539930	10546076	-	protein_coding	USH1 protein network component sans
ENSGALG00000052829	131.115	4.0553	0.326838	12.4077	2.37379e-35	5.91466e-34	17	918450	928380	-	protein_coding	MAM domain containing 4
ENSGALG00000049009	4.91164	4.0446	1.05489	3.83416	0.000125994	0.000387732	5	55112496	55133332	-	protein_coding	NIL
ENSGALG00000035325	89.4643	4.04422	0.228942	17.6648	7.82335e-70	4.85719e-68	Z	9445554	9446532	+	protein_coding	phorbol-12-myristate-13-acetate-induced protein 1
ENSGALG00000011242	54.8691	4.03718	0.308975	13.0664	5.12564e-39	1.48802e-37	7	22058181	22070812	+	protein_coding	obscurin like 1
ENSGALG00000033033	2.66998	4.03489	1.07002	3.77085	0.000162693	0.000492608	3	109861618	109874229	+	protein_coding	meprin A subunit alpha
ENSGALG00000028871	1301.68	4.02204	0.209565	19.1924	4.28734e-82	3.55302e-80	12	3614474	3623786	-	protein_coding	solute carrier family 38 member 3
ENSGALG00000019312	3.8585	4.01181	1.00926	3.97501	7.03754e-05	0.000224028	1	51121426	51122146	+	protein_coding	noggin 4
ENSGALG00000007361	6.96242	3.97783	0.825663	4.81774	1.45193e-06	5.75389e-06	9	14959956	14961612	+	protein_coding	somatostatin
ENSGALG00000033535	246.475	3.97289	0.364263	10.9067	1.07119e-27	1.9137e-26	8	5981546	5987489	+	protein_coding	regulator of G-protein signaling 16
ENSGALG00000054873	87.448	3.97058	0.366864	10.823	2.67735e-27	4.69397e-26	9	15548114	15549421	-	protein_coding	C-type natriuretic peptide
ENSGALG00000009482	2.11413	3.95268	1.2251	3.22642	0.00125351	0.0032829	2	22928449	22947948	-	protein_coding	HEPACAM family member 2
ENSGALG00000028037	5923.47	3.94364	0.0711255	55.4462	0	0	5	38430792	38433702	+	protein_coding	Fos proto-oncogene, AP-1 transcription factor subunit
ENSGALG00000028720	1.74048	3.93864	1.22661	3.211	0.00132274	0.00344692	1	99545972	99575148	+	protein_coding	NIL
ENSGALG00000002191	14.9024	3.91105	0.518719	7.53982	4.70611e-14	3.83585e-13	13	4053521	4055527	-	protein_coding	T cell leukemia homeobox 3
ENSGALG00000046479	1.89413	3.90537	1.1886	3.28569	0.00101732	0.00270806	15	10195219	10206633	-	protein_coding	NIL
ENSGALG00000026467	5.02514	3.90236	1.12722	3.46193	0.000536324	0.00149627	10	20429098	20430583	-	protein_coding	mesoderm posterior bHLH transcription factor 1
ENSGALG00000054981	8.87533	3.89	1.02828	3.783	0.000154948	0.000470825	1	138914224	138918510	-	protein_coding	NIL
ENSGALG00000013008	1.71233	3.88803	1.32929	2.92489	0.00344577	0.00835871	1	60978920	60980846	+	protein_coding	CHUNK-1 protein
ENSGALG00000016941	94.1826	3.88229	0.26849	14.4597	2.17592e-47	8.05776e-46	1	164781978	164862248	-	protein_coding	protocadherin 17
ENSGALG00000003134	7.23358	3.87985	0.838553	4.62684	3.71293e-06	1.40016e-05	13	10823041	10824827	-	protein_coding	NIL
ENSGALG00000000678	5362.03	3.87404	0.0651274	59.484	0	0	23	1506532	1508755	+	protein_coding	Cbp/p300 interacting transactivator with Glu/Asp rich carboxy-terminal domain 4
ENSGALG00000011783	161.48	3.86507	0.185215	20.8681	1.0448e-96	1.1042e-94	1	48176542	48177285	-	protein_coding	Gallus gallus histone cluster 1, H1.11L (similar to human histone cluster 1, class H1 genes) (HIST1H111L), mRNA.
ENSGALG00000009830	10.2769	3.85894	0.834095	4.62649	3.7191e-06	1.40208e-05	4	29651473	29681776	-	protein_coding	MGAT4 family member D
ENSGALG00000004742	15.4374	3.85882	0.522784	7.38128	1.56771e-13	1.2278e-12	4	1860089	1862633	+	protein_coding	bone morphogenetic protein 15
ENSGALG00000037437	561.154	3.85553	0.121334	31.7763	1.37692e-221	5.07895e-219	22	1507942	1510090	+	protein_coding	early growth response 3
ENSGALG00000035368	5.11705	3.83537	0.859466	4.4625	8.10085e-06	2.9267e-05	11	976721	978830	-	protein_coding	chymotrypsin like
ENSGALG00000016722	9.52093	3.83516	0.843717	4.54556	5.47906e-06	2.0234e-05	1	131405634	131412658	-	protein_coding	regucalcin-like
ENSGALG00000044070	1.30245	3.82661	1.2947	2.9556	0.00312064	0.0076231	14	13583436	13597109	-	protein_coding	coiled-coil domain containing 78
ENSGALG00000049332	1.48592	3.81893	1.25462	3.0439	0.00233532	0.00583815	4	91091066	91091255	+	protein_coding	Sperm histone
ENSGALG00000040716	143.62	3.81271	0.2006	19.0065	1.50708e-80	1.21159e-78	7	4813215	4814151	-	protein_coding	prolactin releasing hormone
ENSGALG00000033941	29.2327	3.79909	0.704015	5.39631	6.80242e-08	3.13261e-07	25	452386	460153	-	protein_coding	RAR related orphan receptor C
ENSGALG00000012124	1028.2	3.74998	0.110059	34.0724	1.89359e-254	9.13388e-252	5	56146219	56210990	-	protein_coding	pellino E3 ubiquitin protein ligase family member 2
ENSGALG00000026584	9.04724	3.74403	0.702626	5.32862	9.89618e-08	4.48811e-07	5	25716502	25748002	-	protein_coding	phospholipase A2 group IVE-like 2
ENSGALG00000005140	5907.83	3.73474	0.0579786	64.4158	0	0	11	11211166	11216791	+	protein_coding	RRAD, Ras related glycolysis inhibitor and calcium channel regulator
ENSGALG00000054562	59.5827	3.70676	0.281851	13.1515	1.66877e-39	4.936e-38	28	4085789	4087471	+	protein_coding	NIL
ENSGALG00000043860	3.24144	3.68698	0.993926	3.70951	0.000207662	0.000619397	5	17275581	17277213	-	protein_coding	tandem PRG2/PRG3 gene pair
ENSGALG00000004446	9.68301	3.67809	0.631393	5.82536	5.69907e-09	2.9486e-08	6	12229135	12232669	-	protein_coding	neuropeptide FF receptor 1
ENSGALG00000015028	270.844	3.67009	0.16252	22.5824	6.45361e-113	8.48988e-111	Z	27624860	27627531	-	protein_coding	relaxin 3
ENSGALG00000034567	4.7133	3.66356	0.94173	3.89024	0.000100143	0.000312524	4	11085058	11086604	+	protein_coding	POU class 4 homeobox 3
ENSGALG00000054020	47.2947	3.65383	0.544656	6.70851	1.9662e-11	1.29647e-10	25	2153055	2154111	+	protein_coding	Gallus gallus feather keratin 3-like (LOC100859191), mRNA.
ENSGALG00000046729	2.68281	3.64946	1.09879	3.32135	0.000895825	0.00240781	30	718986	728715	-	protein_coding	macrophage mannose receptor 1-like
ENSGALG00000052575	3.78877	3.64597	1.03723	3.5151	0.000439589	0.00124579	3	85289922	85291419	-	protein_coding	NIL
ENSGALG00000054781	15.8487	3.63096	0.523678	6.93356	4.10375e-12	2.88059e-11	3	104507167	104507470	+	protein_coding	urocortin
ENSGALG00000013484	13.7779	3.62383	1.02919	3.52104	0.000429859	0.00122079	27	7093740	7098525	+	protein_coding	zona pellucida binding protein 2
ENSGALG00000037163	7.24876	3.61856	0.791794	4.57009	4.87524e-06	1.81036e-05	15	7187635	7198456	-	protein_coding	sodium-dependent serotonin transporter-like
ENSGALG00000051622	4.04916	3.61423	0.898202	4.02385	5.72547e-05	0.000184948	KZ626836.1	832558	835842	-	protein_coding	NIL
ENSGALG00000003644	70.472	3.61111	0.261197	13.8252	1.79543e-43	5.93595e-42	10	4876556	4878284	+	protein_coding	C2 calcium dependent domain containing 4A
ENSGALG00000052632	2.88537	3.6109	1.10241	3.27545	0.00105494	0.00279987	Z	31940762	31942282	-	protein_coding	NIL
ENSGALG00000007311	71.488	3.60746	0.971854	3.71194	0.000205678	0.000614064	4	10939320	10941844	+	protein_coding	claudin 2
ENSGALG00000034701	29.8127	3.60422	0.622142	5.79324	6.90412e-09	3.54574e-08	33	6867524	6869862	-	protein_coding	NIL
ENSGALG00000000317	160.876	3.60118	0.168813	21.3323	5.69031e-101	6.5272e-99	22	1098616	1103124	-	protein_coding	neurofilament, medium polypeptide
ENSGALG00000023622	1.71113	3.5968	1.24268	2.8944	0.00379889	0.00913754	Z	9152591	9154039	+	protein_coding	avidin-related protein 4/5-like
ENSGALG00000012021	11.8449	3.58946	0.949312	3.78112	0.000156125	0.000474097	5	55140638	55150916	+	protein_coding	potassium channel, subfamily K, member 4
ENSGALG00000043605	11.834	3.58575	0.614217	5.83791	5.28601e-09	2.74243e-08	8	21126880	21131102	-	protein_coding	bestrophin 4
ENSGALG00000047126	85.7145	3.57987	0.254873	14.0457	8.18538e-45	2.82021e-43	1	48116061	48116583	+	protein_coding	histone cluster 1, H4d
ENSGALG00000050965	28.0032	3.5769	0.414334	8.63288	5.98239e-18	6.40163e-17	18	4466292	4468795	+	protein_coding	NIL
ENSGALG00000030875	4.69695	3.56684	1.00158	3.56122	0.000369135	0.00105969	6	32456012	32457729	+	protein_coding	H6 family homeobox 2
ENSGALG00000002987	501.549	3.55634	0.264241	13.4587	2.73816e-41	8.51411e-40	19	5543841	5551420	+	protein_coding	serpin family F member 2
ENSGALG00000021275	18.5837	3.55589	0.563159	6.31418	2.71594e-10	1.60617e-09	13	14213028	14217036	-	protein_coding	leukotriene C4 synthase
ENSGALG00000052027	3.10361	3.54512	1.1301	3.13699	0.00170689	0.00436574	1	131722615	131727023	-	protein_coding	fibronectin type III domain-containing protein 9-like
ENSGALG00000028465	2.55466	3.52715	1.0692	3.29887	0.000970739	0.0025936	11	18413915	18418515	+	protein_coding	interleukin 17C
ENSGALG00000054486	6.93042	3.52215	0.768287	4.58442	4.55239e-06	1.69415e-05	11	18840386	18841759	+	protein_coding	melanocortin 1 receptor
ENSGALG00000030888	31.8627	3.52137	0.379719	9.2736	1.79962e-20	2.25246e-19	14	5509541	5511696	+	protein_coding	G protein-coupled receptor 33 (gene/pseudogene)
ENSGALG00000004525	32.6767	3.51721	0.342897	10.2573	1.09706e-24	1.72558e-23	18	9143457	9145603	-	protein_coding	tetraspanin 10
ENSGALG00000026384	26.538	3.5088	0.44987	7.7996	6.21061e-15	5.37415e-14	28	3324484	3329567	+	protein_coding	proprotein convertase subtilisin/kexin type 4
ENSGALG00000050464	2.53415	3.5	1.11956	3.12622	0.00177066	0.00451657	11	1168185	1175976	-	protein_coding	uncharacterized LOC101748539
ENSGALG00000005795	265.878	3.4827	0.267455	13.0216	9.21969e-39	2.64391e-37	6	18406320	18414396	-	protein_coding	cytochrome P450, family 2, subfamily C, polypeptide 23b
ENSGALG00000001273	5.19436	3.47691	0.827139	4.20353	2.62779e-05	8.87617e-05	28	2730220	2731462	-	protein_coding	C2 calcium dependent domain containing 4C
ENSGALG00000045351	4.07063	3.45854	0.937337	3.68975	0.000224474	0.000665008	9	15828979	15834117	-	protein_coding	cytochrome P450, family 2, subfamily AB, polypeptide 3
ENSGALG00000026655	2.51122	3.4577	1.11283	3.10713	0.00188913	0.0047973	Z	9145290	9146416	-	protein_coding	avidin-related protein 2-like
ENSGALG00000005118	5.68374	3.45055	0.781057	4.4178	9.97122e-06	3.56072e-05	9	8549020	8551673	-	protein_coding	family with sequence similarity 124 member B
ENSGALG00000038372	276.56	3.44369	0.177354	19.4171	5.53404e-84	4.84215e-82	4	45315297	45317252	+	protein_coding	PR/SET domain 8
ENSGALG00000006216	5.42596	3.4429	0.786699	4.37638	1.20666e-05	4.26607e-05	5	12395623	12398842	+	protein_coding	myogenic differentiation 1
ENSGALG00000043433	873.129	3.44275	0.104488	32.9487	4.41786e-238	1.80671e-235	2	130828339	130839147	+	protein_coding	scleraxis bHLH transcription factor
ENSGALG00000021230	4.00166	3.43145	0.875785	3.91815	8.92322e-05	0.000280333	20	6698518	6707788	+	protein_coding	erythrocyte membrane protein band 4.2
ENSGALG00000009446	50.0793	3.42731	0.290706	11.7896	4.41574e-32	9.61446e-31	1	27049176	27056263	-	protein_coding	leucine rich single-pass membrane protein 1
ENSGALG00000050856	230.581	3.42476	0.73559	4.65579	3.22734e-06	1.22776e-05	3	43584184	43587238	-	protein_coding	NIL
ENSGALG00000053730	6.35913	3.42347	0.964082	3.55101	0.00038375	0.00109813	16	1970005	1971151	+	protein_coding	NIL
ENSGALG00000005951	103.053	3.42322	0.5928	5.77465	7.71116e-09	3.94298e-08	15	8240435	8242752	-	protein_coding	VPS29 retromer complex component-like
ENSGALG00000008629	14.6745	3.41705	0.550886	6.20282	5.54618e-10	3.17609e-09	2	19573333	19621981	-	protein_coding	mannose receptor C-type 1
ENSGALG00000051251	82.689	3.4076	0.248304	13.7235	7.34653e-43	2.37871e-41	1	48174967	48175348	-	protein_coding	histone cluster 1,H2B-VII-like 4 (similar to human histone cluster 1, class H2B, member N)
ENSGALG00000007478	83.0722	3.39896	0.859619	3.95403	7.68454e-05	0.000243452	9	15076580	15078779	-	protein_coding	solute carrier family 51 alpha subunit
ENSGALG00000010927	2.58141	3.39075	1.07248	3.1616	0.00156907	0.00403517	4	45667317	45670752	-	protein_coding	matrix extracellular phosphoglycoprotein
ENSGALG00000048900	3.23275	3.38861	1.07765	3.14445	0.00166401	0.00426185	Z	46619675	46622039	+	protein_coding	NIL
ENSGALG00000012984	23.6343	3.38275	0.440088	7.68654	1.51173e-14	1.27584e-13	28	1291894	1303396	-	protein_coding	myosin VB
ENSGALG00000005207	5.06869	3.37862	0.832028	4.06071	4.89245e-05	0.000159509	6	16818877	16849933	+	protein_coding	synaptopodin 2 like
ENSGALG00000038355	28.5754	3.37334	0.422284	7.98831	1.36799e-15	1.24502e-14	20	1255928	1258984	+	protein_coding	growth differentiation factor 5
ENSGALG00000028118	2.52027	3.37286	1.04362	3.23187	0.00122983	0.00322581	Z	9113970	9115313	+	protein_coding	microseminoprotein, prostate associated
ENSGALG00000004262	2.90087	3.3596	1.0743	3.12723	0.0017646	0.00450233	19	6387880	6391810	-	protein_coding	transmembrane and immunoglobulin domain containing 1
ENSGALG00000047463	3.46701	3.3555	1.15369	2.9085	0.00363169	0.00876677	8	5996630	6002331	-	protein_coding	NIL
ENSGALG00000019277	4.79342	3.35199	1.10607	3.03054	0.00244118	0.00607775	1	65167286	65185448	+	protein_coding	solute carrier organic anion transporter family member 1B3
ENSGALG00000007675	16.7886	3.35082	0.453527	7.38836	1.48648e-13	1.16759e-12	24	5596880	5602957	+	protein_coding	C-X-C motif chemokine receptor 5
ENSGALG00000030397	6.73977	3.34904	0.72361	4.62823	3.68798e-06	1.39146e-05	16	2513935	2518556	-	protein_coding	tripartite motif containing 27.1
ENSGALG00000011354	47.8902	3.34878	0.879408	3.80799	0.000140099	0.000428126	7	22350253	22352592	+	protein_coding	crystallin beta A2
ENSGALG00000042491	200.584	3.34032	0.186895	17.8728	1.92233e-71	1.23003e-69	1	48135981	48136474	+	protein_coding	histone cluster 1, H4d
ENSGALG00000010500	192.232	3.33276	0.370109	9.00481	2.16045e-19	2.55132e-18	6	36216482	36218976	-	protein_coding	NK6 homeobox 2
ENSGALG00000030941	615.424	3.31281	0.0947378	34.9682	6.85453e-268	3.79257e-265	26	1148301	1157441	+	protein_coding	KIAA1324
ENSGALG00000000081	34.9784	3.31155	0.677101	4.89078	1.00437e-06	4.05366e-06	16	2367596	2478250	+	protein_coding	interleukin 4 induced 1
ENSGALG00000011668	636.83	3.3026	0.109982	30.0284	4.17597e-198	1.45478e-195	4	50925076	50928369	+	protein_coding	interleukin 8-like 1
ENSGALG00000037408	11.9156	3.29062	0.634395	5.18702	2.13682e-07	9.34182e-07	28	993849	996088	-	protein_coding	anti-dorsalizing morphogenetic protein
ENSGALG00000049268	7.86619	3.28905	0.748154	4.39623	1.1015e-05	3.91264e-05	1	48067285	48067675	+	protein_coding	histone cluster 1, H2A, III (similar to human histone cluster 2, class H2A, member C)
ENSGALG00000000314	753.46	3.28727	0.11156	29.4665	7.73038e-191	2.50731e-188	22	1089881	1108097	+	protein_coding	neurofilament light
ENSGALG00000049868	10.9492	3.28648	1.06276	3.09239	0.00198549	0.00502097	2	137257291	137260345	+	protein_coding	NIL
ENSGALG00000038782	20.8919	3.28264	0.499149	6.57648	4.81706e-11	3.06662e-10	3	48204074	48212692	-	protein_coding	zinc finger CCCH-type containing 12D
ENSGALG00000034478	133.588	3.2814	0.249409	13.1567	1.55697e-39	4.63444e-38	19	576607	578177	+	protein_coding	C-C motif chemokine ligand 4
ENSGALG00000009700	1107.62	3.28089	0.234798	13.9732	2.27031e-44	7.70923e-43	2	23905071	23914501	-	protein_coding	pyruvate dehydrogenase kinase 4
ENSGALG00000026945	825.122	3.27792	0.159821	20.51	1.75332e-93	1.76382e-91	11	18370499	18371801	-	protein_coding	cell death inducing DFFA like effector c
ENSGALG00000032282	29.2937	3.27194	0.567303	5.76754	8.04387e-09	4.10753e-08	2	124313160	124331362	-	protein_coding	calbindin 1
ENSGALG00000004841	7.97348	3.25306	0.628576	5.17529	2.27554e-07	9.90225e-07	5	17305315	17306496	+	protein_coding	apelin receptor
ENSGALG00000009628	956.538	3.24122	0.093699	34.5918	3.35466e-262	1.753e-259	4	11383387	11412143	+	protein_coding	potassium channel tetramerization domain containing 12
ENSGALG00000035246	4.50278	3.23514	0.839636	3.85302	0.000116668	0.000360447	10	1484705	1490507	+	protein_coding	dual oxidase maturation factor 2
ENSGALG00000040342	3371.5	3.23043	0.059325	54.4531	0	0	1	104340406	104345964	-	protein_coding	ADAM metallopeptidase with thrombospondin type 1 motif 1
ENSGALG00000039876	5.12557	3.21263	0.968711	3.31639	0.000911874	0.00244734	25	3283948	3287818	+	protein_coding	Gallus gallus loricrin-like (LOC107055132), mRNA.
ENSGALG00000013576	70.0198	3.19145	0.314736	10.1401	3.66867e-24	5.6431e-23	4	61619294	61668372	-	protein_coding	melatonin receptor 1A
ENSGALG00000041083	1516.38	3.17872	0.303997	10.4564	1.36952e-25	2.25995e-24	1	145718082	145721881	-	protein_coding	Zic family member 2
ENSGALG00000053648	25.5862	3.17407	0.431184	7.36128	1.82158e-13	1.42012e-12	23	5340898	5342049	+	protein_coding	testis specific serine kinase 3
ENSGALG00000032097	2.02064	3.16673	1.10564	2.86415	0.00418126	0.00996804	2	47177035	47209228	+	protein_coding	T-box 20
ENSGALG00000032146	34.6145	3.16653	0.623771	5.07643	3.84591e-07	1.62546e-06	22	3876047	3897181	-	protein_coding	solute carrier family 4 member 5
ENSGALG00000001621	1588.17	3.16068	0.0637359	49.5903	0	0	15	996734	998492	-	protein_coding	claudin 5
ENSGALG00000030075	21.2374	3.15282	0.503863	6.25729	3.9172e-10	2.27709e-09	KZ626838.1	155850	191216	+	protein_coding	IgGFc-binding protein-like
ENSGALG00000027232	2.81182	3.15117	1.0031	3.14142	0.00168128	0.00430375	13	8559182	8566692	+	protein_coding	C1q and tumor necrosis factor related protein 2
ENSGALG00000053937	29.6676	3.14514	0.611645	5.1421	2.71686e-07	1.17331e-06	5	36441026	36442382	+	protein_coding	INSM transcriptional repressor 2
ENSGALG00000046721	9.00252	3.13403	0.967222	3.24024	0.00119427	0.00314043	2	144074163	144076209	+	protein_coding	NIL
ENSGALG00000049995	34.3272	3.13176	0.635921	4.92477	8.44601e-07	3.43835e-06	11	9804649	9813075	-	protein_coding	NIL
ENSGALG00000003003	14.878	3.12969	0.560089	5.58785	2.29902e-08	1.11871e-07	9	9693542	9695640	+	protein_coding	C-C motif chemokine ligand 20
ENSGALG00000051325	322.007	3.12439	0.119067	26.2406	9.13905e-152	1.95368e-149	1	48119141	48121729	-	protein_coding	histone cluster 1 H3 family member a
ENSGALG00000013223	3.01574	3.11551	0.931303	3.34532	0.000821868	0.00222524	11	14040580	14047502	+	protein_coding	C-type lectin domain family 3 member A
ENSGALG00000041258	20.2318	3.10595	0.446127	6.96202	3.35418e-12	2.37303e-11	23	2371446	2379435	-	protein_coding	peptide methionine sulfoxide reductase MsrA-like
ENSGALG00000000911	15.1179	3.09838	0.58262	5.318	1.04913e-07	4.74658e-07	26	2575608	2578946	+	protein_coding	interleukin 20
ENSGALG00000025817	11.2951	3.09802	0.591978	5.23334	1.66473e-07	7.36867e-07	25	2427408	2432025	+	protein_coding	nescient helix-loop-helix 1
ENSGALG00000005052	136.496	3.09661	0.209855	14.756	2.81695e-49	1.11329e-47	4	2111227	2112286	-	protein_coding	probable G-protein coupled receptor 34-like
ENSGALG00000006785	830.612	3.0955	0.0907714	34.1022	6.8444e-255	3.38834e-252	13	17591205	17597339	-	protein_coding	interferon regulatory factor 1
ENSGALG00000028709	78.5658	3.09517	0.268773	11.5159	1.09678e-30	2.23539e-29	3	95000775	95059703	+	protein_coding	ring finger protein 144A
ENSGALG00000023843	8.31938	3.09246	0.656312	4.71188	2.45444e-06	9.47525e-06	4	3457254	3465447	-	protein_coding	FERM domain containing 7
ENSGALG00000028016	32.807	3.0826	0.375766	8.20352	2.33456e-16	2.2638e-15	1	49166330	49172940	-	protein_coding	eye-globin
ENSGALG00000044935	12.0706	3.0611	0.625437	4.89433	9.86406e-07	3.98888e-06	2	417865	419527	+	protein_coding	NIL
ENSGALG00000044279	23.442	3.06086	0.45084	6.78925	1.12719e-11	7.61661e-11	3	109820942	109830241	+	protein_coding	tudor domain containing 6
ENSGALG00000002532	2.24383	3.05987	1.03908	2.94479	0.00323171	0.00788111	23	4593525	4596408	-	protein_coding	gap junction protein alpha 4
ENSGALG00000041483	11.943	3.05824	0.524637	5.82925	5.56773e-09	2.88166e-08	25	2226897	2227559	+	protein_coding	scale keratin-like
ENSGALG00000054900	11.2779	3.05484	0.548948	5.5649	2.6231e-08	1.26658e-07	24	5499053	5502843	-	protein_coding	NIL
ENSGALG00000045796	9.8278	3.04347	0.556162	5.47228	4.44288e-08	2.08844e-07	5	25554598	25572134	-	protein_coding	phospholipase A2 group IVE-like 7
ENSGALG00000046632	374.584	3.03572	0.104829	28.9589	2.16961e-184	6.69093e-182	2	148295237	148301520	+	protein_coding	ly6/PLAUR domain-containing protein 2-like
ENSGALG00000006809	17.6703	3.03325	0.472904	6.4141	1.41659e-10	8.63539e-10	24	4343409	4355489	-	protein_coding	POU class 2 associating factor 1
ENSGALG00000049474	11.2197	3.03324	0.868193	3.49374	0.0004763	0.00133974	3	95966827	95969881	+	protein_coding	NIL
ENSGALG00000015172	9.82023	3.02846	0.633038	4.78401	1.71829e-06	6.76529e-06	1	84500924	84518713	-	protein_coding	spire-type actin nucleation factor 1-like
ENSGALG00000051899	8.3638	3.0108	0.781355	3.85331	0.000116533	0.000360089	13	1585963	1590632	+	protein_coding	DND microRNIL-mediated repression inhibitor 1
ENSGALG00000050064	3.3237	3.00469	1.0188	2.94925	0.00318545	0.00777234	1	92773328	92776748	-	protein_coding	NIL
ENSGALG00000030247	146.296	3.00467	0.173196	17.3484	2.02734e-67	1.19556e-65	25	253772	258260	-	protein_coding	tropomodulin 4
ENSGALG00000032260	27.5636	2.9981	0.354236	8.46356	2.59332e-17	2.68199e-16	24	5431089	5435123	+	protein_coding	interleukin 10 receptor subunit alpha
ENSGALG00000041663	167.737	2.99773	0.763256	3.92755	8.58139e-05	0.000270226	4	69297197	69312286	-	protein_coding	klotho beta
ENSGALG00000037740	7.99013	2.99496	0.642271	4.66309	3.11501e-06	1.18815e-05	4	54070855	54090538	+	protein_coding	pyroglutamylated RFamide peptide receptor
ENSGALG00000038579	4.41614	2.98022	1.02188	2.9164	0.00354101	0.00856765	33	5356372	5369524	-	protein_coding	keratin 71
ENSGALG00000036582	9.69294	2.97549	0.801457	3.7126	0.000205139	0.000612552	14	14637208	14639715	-	protein_coding	zinc finger CCCH domain-containing protein 11A-like
ENSGALG00000009920	501.537	2.96849	0.21235	13.9793	2.08629e-44	7.12293e-43	5	34450678	34467653	+	protein_coding	cochlin
ENSGALG00000047208	461.165	2.96587	0.200279	14.8087	1.28711e-49	5.12991e-48	8	20767811	20771114	+	protein_coding	Kruppel-like factor 1 (erythroid)
ENSGALG00000053794	8.71017	2.95237	0.691986	4.26652	1.98542e-05	6.82311e-05	6	32310446	32312323	+	protein_coding	NIL
ENSGALG00000042082	6.88232	2.94916	0.975167	3.02426	0.00249239	0.00619213	2	111223761	111224811	-	protein_coding	v-mos Moloney murine sarcoma viral oncogene homolog
ENSGALG00000037841	138.861	2.94185	0.166453	17.6737	6.68178e-70	4.16218e-68	12	19261784	19486230	+	protein_coding	glutamate metabotropic receptor 7
ENSGALG00000029035	7.98324	2.94084	0.71072	4.13783	3.50607e-05	0.000116366	Z	9069755	9071860	-	protein_coding	C-type lectin domain family 5, member A
ENSGALG00000043806	151.732	2.93936	0.155566	18.8946	1.26252e-79	9.93747e-78	15	5158426	5211083	-	protein_coding	dynein axonemal heavy chain 10
ENSGALG00000041926	18678.7	2.93328	0.0543895	53.9309	0	0	27	3752625	3757369	+	protein_coding	HEXIM P-TEFb complex subunit 1
ENSGALG00000000112	3.36383	2.93305	0.921142	3.18414	0.00145184	0.00375473	4	1997677	2003292	-	protein_coding	proteolipid protein 1
ENSGALG00000041909	293.237	2.93244	0.195171	15.025	5.03459e-51	2.10468e-49	33	6871002	6873186	-	protein_coding	retinol dehydrogenase 16 (all-trans)
ENSGALG00000013568	1546.75	2.92674	0.0915095	31.9829	1.88705e-224	7.09982e-222	2	89365078	89385555	-	protein_coding	nuclear receptor subfamily 4 group A member 3
ENSGALG00000048876	9.6331	2.924	0.902345	3.24044	0.00119344	0.00313869	13	17778125	17781262	+	protein_coding	liver enriched antimicrobial peptide 2
ENSGALG00000026098	1739.32	2.9129	0.125129	23.2791	7.21371e-120	1.05197e-117	4	50937658	50940883	+	protein_coding	interleukin 8-like 2
ENSGALG00000005790	8.16687	2.9026	0.703477	4.12608	3.69002e-05	0.000122126	20	8807029	8821031	+	protein_coding	DEP domain containing MTOR-interacting protein
ENSGALG00000023415	33.6561	2.89249	0.508109	5.69266	1.25076e-08	6.26281e-08	6	32447794	32448904	+	protein_coding	H6 family homeobox 3
ENSGALG00000006239	2.361	2.8861	0.999257	2.88825	0.00387394	0.00929429	6	19551919	19556673	-	protein_coding	NIL
ENSGALG00000050833	3.36017	2.87915	0.953496	3.01958	0.00253129	0.00627882	1	285436	287167	-	protein_coding	NIL
ENSGALG00000003464	122.547	2.8717	0.193779	14.8195	1.09654e-49	4.38896e-48	27	7544944	7553226	+	protein_coding	tetratricopeptide repeat domain 25
ENSGALG00000047364	91.6567	2.86537	0.662015	4.32826	1.50291e-05	5.24639e-05	30	49	2134	-	protein_coding	NIL
ENSGALG00000052452	28.7344	2.86082	0.341838	8.36894	5.8141e-17	5.88037e-16	1	194308711	194309570	-	protein_coding	NIL
ENSGALG00000041161	267.525	2.85682	0.157191	18.1742	8.26002e-74	5.69185e-72	22	5154949	5165163	+	protein_coding	5'-nucleotidase domain containing 4
ENSGALG00000002170	3.23586	2.85293	0.973741	2.92987	0.00339107	0.00823451	26	3944965	3951972	+	protein_coding	bile acid receptor-like
ENSGALG00000001256	166.036	2.83675	0.161626	17.5513	5.80985e-69	3.53705e-67	11	631379	666403	+	protein_coding	NLR family CARD domain containing 5
ENSGALG00000004568	3.11691	2.82637	0.96678	2.92349	0.00346133	0.0083943	21	5543785	5548558	+	protein_coding	chymotrypsin like elastase family member 2A
ENSGALG00000035115	43.2196	2.82057	0.377703	7.46768	8.16233e-14	6.52293e-13	14	12803268	12809414	-	protein_coding	chromosome 16 open reading frame 96
ENSGALG00000002790	23.7182	2.81638	0.370632	7.59885	2.98775e-14	2.47166e-13	13	9263564	9297986	-	protein_coding	actin binding LIM protein family member 3
ENSGALG00000005083	12.9493	2.80932	0.736343	3.81523	0.000136057	0.00041645	14	5535593	5564397	+	protein_coding	solute carrier family 5 member 10
ENSGALG00000039436	147.945	2.80536	0.300624	9.3318	1.04085e-20	1.31943e-19	7	17833098	17834041	+	protein_coding	distal-less homeobox 2
ENSGALG00000034111	2054.8	2.79542	0.321073	8.70652	3.13354e-18	3.41728e-17	11	17392338	17395059	-	protein_coding	forkhead box F1
ENSGALG00000050468	28.5367	2.7862	0.759473	3.6686	0.000243887	0.000718671	KZ626838.1	1280861	1282907	-	protein_coding	NIL
ENSGALG00000046657	4.5009	2.78591	0.916057	3.04119	0.00235643	0.00588622	2	120945653	120955240	+	protein_coding	uncharacterized LOC101751416
ENSGALG00000052887	287.334	2.78021	0.766586	3.62675	0.000287014	0.000834644	11	1052950	1055440	-	protein_coding	C-factor-like
ENSGALG00000010129	1697.89	2.76143	0.0690004	40.0204	0	0	8	21135670	21145202	+	protein_coding	polo like kinase 3
ENSGALG00000047821	16.0643	2.74731	0.485927	5.65375	1.56982e-08	7.76737e-08	1	93298609	93300203	+	protein_coding	NIL
ENSGALG00000043727	579.624	2.73895	0.120936	22.6478	1.46508e-113	1.98281e-111	33	3308220	3313864	+	protein_coding	nuclear receptor subfamily 4 group A member 1
ENSGALG00000023195	94.4596	2.73575	0.438401	6.24029	4.36762e-10	2.52734e-09	2	24442690	24446535	+	protein_coding	distal-less homeobox 6
ENSGALG00000005170	27.8024	2.71835	0.488034	5.57001	2.54718e-08	1.23277e-07	20	7770873	7779087	-	protein_coding	histamine receptor H3
ENSGALG00000021520	7.00338	2.71131	0.686971	3.94676	7.92164e-05	0.000250499	17	7257537	7264555	-	protein_coding	transmembrane protein 8C
ENSGALG00000048954	10.6863	2.70808	0.595505	4.54754	5.42764e-06	2.00559e-05	4	45674816	45677051	-	protein_coding	dentin matrix acidic phosphoprotein 1
ENSGALG00000045776	16.6699	2.69527	0.451259	5.97278	2.3324e-09	1.25256e-08	9	13071474	13073741	+	protein_coding	carboxypeptidase N subunit 2
ENSGALG00000037253	1110.57	2.69098	0.286251	9.40078	5.41608e-21	7.01703e-20	30	1063730	1067912	+	protein_coding	hepatic lectin
ENSGALG00000027712	15.652	2.6672	0.429034	6.21674	5.07575e-10	2.92003e-09	25	2516847	2520385	+	protein_coding	SLAM family member 8
ENSGALG00000043052	8.70245	2.65493	0.652294	4.07014	4.69847e-05	0.000153584	16	2662152	2664893	-	protein_coding	CD1b molecule
ENSGALG00000049455	36.4347	2.65125	0.462797	5.72874	1.01179e-08	5.12076e-08	11	9809129	9817654	-	protein_coding	NIL
ENSGALG00000005747	13.5636	2.6413	0.496498	5.31987	1.03843e-07	4.70154e-07	4	2437019	2438111	+	protein_coding	serine protease 23-like
ENSGALG00000041502	15.7494	2.63627	0.793816	3.321	0.00089694	0.00241046	19	389998	391788	+	protein_coding	angiopoietin-related protein 1-like
ENSGALG00000038396	21.2757	2.63433	0.413809	6.36605	1.93956e-10	1.16423e-09	6	32278485	32298582	+	protein_coding	NIL
ENSGALG00000038488	1156.99	2.632	0.0784991	33.5291	1.81615e-246	8.1346e-244	23	2395538	2404208	-	protein_coding	glucocorticoid modulatory element binding protein 1
ENSGALG00000004066	10.3279	2.63134	0.581513	4.52499	6.0397e-06	2.21868e-05	21	4783627	4787518	+	protein_coding	5-hydroxytryptamine receptor 6
ENSGALG00000017099	264.972	2.62836	0.175716	14.958	1.38134e-50	5.71117e-49	1	177647061	177649238	-	protein_coding	ras- like family 11 member A
ENSGALG00000000893	68.4172	2.62661	0.333642	7.87254	3.47524e-15	3.06068e-14	11	19836051	19846702	+	protein_coding	tyrosine aminotransferase
ENSGALG00000001955	6.22886	2.62627	0.695567	3.77573	0.00015954	0.000483762	18	4373833	4377659	-	protein_coding	aralkylamine N-acetyltransferase
ENSGALG00000051538	21.873	2.62273	0.516175	5.08109	3.75269e-07	1.58816e-06	4	60068449	60070516	-	protein_coding	NIL
ENSGALG00000011369	20.2392	2.61369	0.389296	6.71388	1.89521e-11	1.25185e-10	8	30056345	30067892	+	protein_coding	LIM homeobox 8
ENSGALG00000047297	9.04173	2.60808	0.614931	4.24126	2.22273e-05	7.57956e-05	26	1422753	1431787	+	protein_coding	prokineticin 1
ENSGALG00000004120	7.47617	2.60781	0.717303	3.63558	0.000277354	0.000808425	23	5753274	5754330	-	protein_coding	cannabinoid receptor 2
ENSGALG00000024449	46.9479	2.60588	0.372139	7.00244	2.51549e-12	1.79656e-11	27	7849652	7851555	+	protein_coding	receptor activity modifying protein 2
ENSGALG00000020836	4.98742	2.60481	0.781378	3.33361	0.000857267	0.00231476	7	12428219	12435608	-	protein_coding	family with sequence similarity 237 member A
ENSGALG00000011991	6.07635	2.60218	0.722391	3.60218	0.000315561	0.000914267	4	54775900	54793119	-	protein_coding	myozenin 2
ENSGALG00000001320	179.22	2.58798	0.223858	11.5608	6.51112e-31	1.34306e-29	10	2894100	2896916	-	protein_coding	cytochrome P450, family 1, subfamily A, polypeptide 2
ENSGALG00000005458	18.3453	2.58539	0.488135	5.29647	1.18064e-07	5.31601e-07	14	6528968	6536325	-	protein_coding	ribosomal protein L3 like
ENSGALG00000001917	3.65573	2.58498	0.861375	3.001	0.00269098	0.00665072	19	4366909	4375573	+	protein_coding	scavenger receptor cysteine rich family member with 4 domains
ENSGALG00000012357	1230.81	2.56937	0.0737277	34.8495	4.33917e-266	2.33224e-263	7	30761615	30764299	-	protein_coding	C-X-C motif chemokine receptor 4
ENSGALG00000035157	522.685	2.56157	0.141824	18.0616	6.38971e-73	4.24746e-71	1	147835784	147836627	+	protein_coding	SRY-box 21
ENSGALG00000010338	3.92723	2.55558	0.836173	3.05628	0.002241	0.00561727	4	34985337	34986964	-	protein_coding	C-X-C motif chemokine ligand 13-like 2
ENSGALG00000050452	14.8797	2.55084	0.668836	3.81384	0.000136823	0.000418592	10	1140123	1167287	+	protein_coding	NIL
ENSGALG00000047814	14.7757	2.54978	0.478248	5.3315	9.74067e-08	4.42185e-07	17	682628	688240	-	protein_coding	kelch-like protein 9-like
ENSGALG00000008514	71.2124	2.54673	0.241812	10.5319	6.16109e-26	1.0275e-24	5	24634299	24643252	+	protein_coding	delta like canonical Notch ligand 4
ENSGALG00000016086	137.856	2.5422	0.244115	10.4139	2.14167e-25	3.49429e-24	4	89672385	89673546	+	protein_coding	early growth response 4
ENSGALG00000031519	1655.13	2.53389	0.0668408	37.9093	0	0	2	143110107	143190853	+	protein_coding	KH RNA binding domain containing, signal transduction associated 3
ENSGALG00000041295	853.195	2.52505	0.474065	5.32638	1.00187e-07	4.53823e-07	2	7960617	7964289	+	protein_coding	engrailed homeobox 2
ENSGALG00000014218	5.6711	2.5245	0.834157	3.02641	0.00247479	0.00615653	1	69921525	69983708	-	protein_coding	PHD finger protein 21B
ENSGALG00000037029	275.758	2.52247	0.1105	22.8278	2.42955e-115	3.4108e-113	28	4087492	4091666	+	protein_coding	phosphodiesterase 4C
ENSGALG00000003562	469.058	2.52102	0.113996	22.1151	2.2626e-108	2.83761e-106	14	1586868	1639631	+	protein_coding	neuronal pentraxin 2
ENSGALG00000006835	13.5855	2.5195	0.585058	4.30642	1.6592e-05	5.7567e-05	20	10510926	10512737	-	protein_coding	troponin C2, fast skeletal type
ENSGALG00000049751	201.19	2.51329	0.137745	18.246	2.22721e-74	1.58107e-72	1	48102059	48102942	+	protein_coding	histone cluster 1, H2bf
ENSGALG00000028496	4.77317	2.51018	0.773836	3.24381	0.00117943	0.00310444	24	4335488	4342070	-	protein_coding	NF-kappa-B inhibitor delta-like
ENSGALG00000035950	54.4625	2.50647	0.256171	9.78435	1.31436e-22	1.85629e-21	27	5831661	5843100	-	protein_coding	nerve growth factor receptor
ENSGALG00000003242	48.6424	2.49702	0.275244	9.072	1.16856e-19	1.40019e-18	22	2578575	2581509	-	protein_coding	steroidogenic acute regulatory protein
ENSGALG00000004936	5.20734	2.49436	0.727853	3.42701	0.000610265	0.00168729	4	2009675	2016606	+	protein_coding	glycine receptor alpha 4
ENSGALG00000012812	9.74604	2.4941	0.532682	4.68215	2.83876e-06	1.08785e-05	1	56355824	56376192	+	protein_coding	SVOP like
ENSGALG00000028039	5.54724	2.48854	0.862001	2.88693	0.00389015	0.00932843	Z	9149009	9150157	+	protein_coding	avidin related protein 2
ENSGALG00000010812	5.41258	2.48434	0.798102	3.11281	0.00185314	0.00471225	3	37258839	37528009	-	protein_coding	ryanodine receptor 2
ENSGALG00000040532	87.7111	2.48428	0.48463	5.12615	2.95726e-07	1.27072e-06	9	12074564	12078458	+	protein_coding	Zic family member 1
ENSGALG00000026744	20.3073	2.48158	0.438791	5.65548	1.5541e-08	7.69562e-08	Z	23138812	23145672	+	protein_coding	orthopedia homeobox
ENSGALG00000013723	991.204	2.48097	0.343869	7.21486	5.39899e-13	4.06588e-12	12	3635426	3637460	-	protein_coding	2'-5'-oligoadenylate synthetase like
ENSGALG00000048263	3212.81	2.47565	0.0546371	45.3108	0	0	30	943945	947408	+	protein_coding	methylphosphate capping enzyme
ENSGALG00000032980	24.8779	2.47327	0.367071	6.73785	1.60748e-11	1.0693e-10	23	4578051	4585150	+	protein_coding	DLG associated protein 3
ENSGALG00000045875	148.04	2.4726	0.18245	13.5522	7.69124e-42	2.44405e-40	2	148270496	148274492	+	protein_coding	glycosylphosphatidylinositol anchored high density lipoprotein binding protein 1
ENSGALG00000054823	30.3799	2.46472	0.432656	5.69673	1.22128e-08	6.12169e-08	3	104528616	104532206	+	protein_coding	solute carrier family 30 member 3
ENSGALG00000015080	4.61375	2.4641	0.740127	3.32929	0.000870669	0.00234656	Z	33788815	33891677	-	protein_coding	solute carrier family 24 member 2
ENSGALG00000054003	13.8103	2.46148	0.748158	3.29006	0.00100168	0.00266906	2	43924070	43925336	-	protein_coding	NIL
ENSGALG00000039040	30.6981	2.45812	0.56259	4.36929	1.2465e-05	4.39946e-05	3	3491747	3495862	-	protein_coding	paired box 1
ENSGALG00000005359	10.1697	2.44194	0.568978	4.29181	1.77225e-05	6.13199e-05	6	17257035	17260757	+	protein_coding	NIL
ENSGALG00000016459	244.851	2.43345	0.125452	19.3974	8.11053e-84	7.03112e-82	3	98547689	98550805	+	protein_coding	family with sequence similarity 84 member A
ENSGALG00000006854	77.1424	2.4318	0.321993	7.55233	4.27525e-14	3.49526e-13	20	10525548	10528418	-	protein_coding	neuralized E3 ubiquitin protein ligase 2
ENSGALG00000049692	25.4126	2.42924	0.412026	5.89585	3.72763e-09	1.95987e-08	4	11289673	11293334	+	protein_coding	centrin 1-like
ENSGALG00000028895	4.45349	2.42878	0.839786	2.89215	0.00382619	0.00919615	14	13226353	13229728	+	protein_coding	glucagon receptor-like
ENSGALG00000005037	351.111	2.42719	0.109171	22.2328	1.65559e-109	2.13321e-107	19	7214047	7221657	-	protein_coding	NIL
ENSGALG00000037642	33.6705	2.42358	0.607059	3.99233	6.54284e-05	0.000209469	13	3188489	3191561	+	protein_coding	solute carrier family 23 member 1
ENSGALG00000009448	22536.9	2.41912	0.0454681	53.2048	0	0	1	27057993	27068635	-	protein_coding	interferon related developmental regulator 1
ENSGALG00000053130	21.8402	2.41659	0.390952	6.1813	6.35773e-10	3.61334e-09	13	13792283	13795799	-	protein_coding	myozenin 3
ENSGALG00000050002	28.9547	2.41312	0.341372	7.06889	1.56174e-12	1.13346e-11	3	93724842	93761026	+	protein_coding	collectin subfamily member 11
ENSGALG00000040079	66.5507	2.40893	0.414152	5.81654	6.00795e-09	3.10328e-08	2	130175912	130483288	+	protein_coding	zinc finger protein, FOG family member 2
ENSGALG00000005208	797.261	2.40883	0.0745731	32.3016	6.64924e-229	2.55277e-226	8	12067119	12071019	-	protein_coding	sphingosine-1-phosphate receptor 1
ENSGALG00000007669	9091.49	2.40853	0.0465194	51.7747	0	0	13	18949947	18952753	+	protein_coding	early growth response 1
ENSGALG00000043532	29.3792	2.3992	0.314452	7.6298	2.35127e-14	1.95891e-13	2	117642592	117653773	-	protein_coding	chromosome 2 open reading frame, human C8orf84
ENSGALG00000007980	66.3107	2.39587	0.645493	3.71169	0.000205882	0.000614576	20	13362489	13370389	+	protein_coding	potassium voltage-gated channel modifier subfamily G member 1
ENSGALG00000000394	2116.58	2.3955	0.281359	8.51405	1.67956e-17	1.75924e-16	26	1352711	1360431	+	protein_coding	solute carrier family 6 member 17
ENSGALG00000014182	22.4575	2.39509	0.382124	6.26783	3.66107e-10	2.13623e-09	19	6587380	6595618	+	protein_coding	adenosine A2b receptor
ENSGALG00000048303	12.2413	2.39507	0.52197	4.58851	4.4642e-06	1.66562e-05	10	11274947	11277738	+	protein_coding	NIL
ENSGALG00000045596	25.0066	2.39054	0.535093	4.46752	7.9133e-06	2.86276e-05	1	89944360	89954039	+	protein_coding	OX-2 membrane glycoprotein-like
ENSGALG00000047768	4.66859	2.38753	0.776366	3.07526	0.00210319	0.00529655	1	392731	395011	-	protein_coding	acrosin
ENSGALG00000007047	9.20409	2.38284	0.57314	4.15751	3.21735e-05	0.000107466	5	16762406	16770584	+	protein_coding	galanin and GMAP prepropeptide
ENSGALG00000023359	14.8774	2.3815	0.485008	4.91023	9.09698e-07	3.69138e-06	18	9120846	9124152	-	protein_coding	BTB domain containing 17
ENSGALG00000037167	28.4769	2.37923	0.418136	5.6901	1.26969e-08	6.35248e-08	1	48129572	48130279	-	protein_coding	histone cluster 1, H1.03 (similar to human histone cluster 1, class H1 genes)
ENSGALG00000002015	39.3841	2.37542	0.280029	8.48276	2.1991e-17	2.28687e-16	6	3338992	3346509	+	protein_coding	synuclein gamma
ENSGALG00000042103	387.411	2.36918	0.121264	19.5374	5.28004e-85	4.70749e-83	5	21907060	21908044	+	protein_coding	chromosome 5 open reading frame, human C11orf96
ENSGALG00000048048	635.101	2.36563	0.0935178	25.2961	3.52703e-141	6.50496e-139	9	15127189	15142216	+	protein_coding	mucin 4, cell surface associated
ENSGALG00000007623	35.1771	2.36156	0.555684	4.24983	2.13934e-05	7.31331e-05	18	10190069	10295277	-	protein_coding	calcium voltage-gated channel subunit alpha1 G
ENSGALG00000031996	269.837	2.35982	0.140873	16.7513	5.53799e-63	2.9937e-61	33	4119837	4126449	-	protein_coding	ADP-ribosylarginine hydrolase-like
ENSGALG00000034346	1600.28	2.35656	0.0584794	40.2973	0	0	2	117729842	117755436	+	protein_coding	retinol dehydrogenase 10 (all-trans)
ENSGALG00000050830	106.109	2.35389	0.224799	10.4711	1.17282e-25	1.94047e-24	25	1854811	1880902	+	protein_coding	synaptic vesicle glycoprotein 2A-like
ENSGALG00000001080	39.0294	2.35221	0.397739	5.91395	3.34002e-09	1.76744e-08	17	9728089	9743930	-	protein_coding	nuclear receptor subfamily 5 group A member 1
ENSGALG00000003114	43.1273	2.34922	0.349841	6.71511	1.8793e-11	1.24309e-10	18	6187591	6189553	+	protein_coding	noggin
ENSGALG00000030944	40.911	2.34734	0.452713	5.18505	2.15958e-07	9.43255e-07	9	8034727	8096205	-	protein_coding	paired box 3
ENSGALG00000035913	16.116	2.34719	0.425831	5.51202	3.54748e-08	1.68864e-07	18	9912544	9915105	-	protein_coding	protein phosphatase 1 regulatory subunit 27
ENSGALG00000000690	35.0222	2.33316	0.287898	8.10413	5.31263e-16	5.00958e-15	1	194560364	194594269	+	protein_coding	glycerophosphodiester phosphodiesterase domain containing 4
ENSGALG00000022850	8094.95	2.3283	0.0592594	39.2901	0	0	3	104445654	104450689	+	protein_coding	transmembrane protein 214
ENSGALG00000005903	31.2626	2.30704	0.35457	6.50657	7.6884e-11	4.78763e-10	5	9791729	9802780	+	protein_coding	nuclear receptor interacting protein 2
ENSGALG00000010983	80.81	2.30481	0.19118	12.0557	1.8099e-33	4.18792e-32	2	31464054	31472130	+	protein_coding	neuropeptide Y
ENSGALG00000016199	70.8685	2.30158	0.238486	9.65077	4.87866e-22	6.68444e-21	1	111071769	111078627	+	protein_coding	crystallin alpha A
ENSGALG00000004127	148.928	2.30108	0.200115	11.4988	1.33734e-30	2.70517e-29	4	1364734	1369925	+	protein_coding	c-X-C chemokine receptor type 3-like
ENSGALG00000052016	93.8118	2.29726	0.205664	11.1699	5.72158e-29	1.06992e-27	22	5334109	5335714	+	protein_coding	adrenoceptor alpha 2B
ENSGALG00000044387	8.33499	2.2952	0.628916	3.64945	0.000262802	0.000769468	13	2185354	2201700	+	protein_coding	solute carrier family 4 member 9
ENSGALG00000052151	1629.96	2.29134	0.0595249	38.4939	0	0	28	4050991	4054225	-	protein_coding	growth differentiation factor 15
ENSGALG00000004365	66.4687	2.27732	0.268489	8.48199	2.21367e-17	2.30075e-16	15	5996364	6006391	+	protein_coding	NIL
ENSGALG00000000497	26.6222	2.27688	0.382766	5.94849	2.70633e-09	1.44553e-08	26	1533126	1536766	-	protein_coding	chromosome 26 open reading frame, human C6orf222
ENSGALG00000031859	67.8581	2.27197	0.217927	10.4253	1.89998e-25	3.11074e-24	4	77421792	77422754	+	protein_coding	NK3 homeobox 2
ENSGALG00000032039	90.6034	2.26991	0.187954	12.077	1.39776e-33	3.25028e-32	7	16324759	16327333	-	protein_coding	homeobox D13
ENSGALG00000039978	5.69523	2.2699	0.68857	3.29655	0.000978807	0.00261367	27	5419089	5434440	+	protein_coding	solute carrier family 4 member 1 (Diego blood group)
ENSGALG00000050294	62.6007	2.26794	0.492261	4.60719	4.08153e-06	1.53002e-05	4	91067249	91068820	-	protein_coding	N-acetyltransferase 8 (GCN5-related, putative)
ENSGALG00000044661	22.7152	2.26409	0.3652	6.19959	5.66093e-10	3.23787e-09	28	1374945	1377025	-	protein_coding	cathepsin G
ENSGALG00000054732	7.2843	2.26037	0.637806	3.54397	0.00039415	0.001126	5	111774	113488	-	protein_coding	NIL
ENSGALG00000052499	15.1344	2.25806	0.454616	4.96696	6.80107e-07	2.79777e-06	3	106746845	106753823	-	protein_coding	NIL
ENSGALG00000007065	22.875	2.25781	0.619097	3.64695	0.000265374	0.000776033	2	12861376	12865383	-	protein_coding	gap junction protein delta 4
ENSGALG00000023580	7.85177	2.25674	0.620723	3.63566	0.000277268	0.000808425	21	6385629	6391605	+	protein_coding	claudin 19
ENSGALG00000046326	58.2612	2.2546	0.239446	9.41591	4.69007e-21	6.10164e-20	1	135054623	135066732	+	protein_coding	interleukin 1 receptor type 2
ENSGALG00000005145	30.2258	2.24748	0.312737	7.18648	6.64845e-13	4.97299e-12	20	7741771	7756939	+	protein_coding	SS18L1, nBAF chromatin remodeling complex subunit
ENSGALG00000003076	24.6842	2.24206	0.393718	5.69457	1.23686e-08	6.19482e-08	8	4846876	4850856	-	protein_coding	Fas ligand (TNF superfamily, member 6)
ENSGALG00000001035	95.2769	2.24168	0.400635	5.59531	2.20226e-08	1.07552e-07	28	2283962	2295801	-	protein_coding	nuclear receptor subfamily 1, group D, member 1
ENSGALG00000007867	106.302	2.23429	0.165103	13.5327	1.00223e-41	3.1634e-40	11	1334503	1345280	-	protein_coding	solute carrier family 9 member A5
ENSGALG00000000731	24.6612	2.23364	0.325974	6.85219	7.27296e-12	5.00069e-11	23	1564115	1568510	+	protein_coding	thymocyte selection associated family member 2
ENSGALG00000004630	56.8688	2.23332	0.365578	6.10901	1.00252e-09	5.58302e-09	11	9820272	9825733	-	protein_coding	NA
ENSGALG00000051789	8.58915	2.23321	0.637184	3.50481	0.000456935	0.00129028	1	164780488	164780848	-	protein_coding	NA
ENSGALG00000033278	11.8051	2.23098	0.50906	4.38255	1.17297e-05	4.15008e-05	14	13150265	13163527	+	protein_coding	NLR family CARD domain containing 3
ENSGALG00000044354	13.4295	2.2238	0.434477	5.11832	3.08263e-07	1.31976e-06	10	2795770	2799274	-	protein_coding	mucin 1, cell surface associated
ENSGALG00000017308	27.0454	2.22087	0.342334	6.48744	8.73061e-11	5.42047e-10	1	195927365	195949522	-	protein_coding	chordin like 2
ENSGALG00000012875	22.4019	2.21926	0.484027	4.58499	4.54009e-06	1.69058e-05	1	57325921	57338604	+	protein_coding	WEE1 homolog 2
ENSGALG00000039970	41.8694	2.21921	0.371251	5.97765	2.26378e-09	1.21849e-08	33	5965253	5972154	+	protein_coding	endonuclease, poly(U) specific
ENSGALG00000032994	21.0751	2.20919	0.383456	5.76126	8.34899e-09	4.25756e-08	2	110517252	110518918	+	protein_coding	SRY-box 17
ENSGALG00000006848	193.892	2.20504	0.160128	13.7705	3.83551e-43	1.25703e-41	20	10518703	10522009	+	protein_coding	zinc finger SWIM-type containing 3
ENSGALG00000002012	5.16237	2.2015	0.717615	3.0678	0.00215641	0.00542405	6	3313774	3317807	-	protein_coding	NIL
ENSGALG00000039812	63.7638	2.19879	0.304906	7.21139	5.53849e-13	4.16261e-12	4	12282690	12284175	+	protein_coding	NIL
ENSGALG00000050198	9.97661	2.19527	0.550367	3.98874	6.64252e-05	0.000212299	6	32346246	32351308	+	protein_coding	deleted in malignant brain tumors 1 protein-like
ENSGALG00000021341	6.56151	2.19431	0.735963	2.98154	0.00286798	0.0070517	15	6541219	6543679	+	protein_coding	ADAM metallopeptidase domain 20
ENSGALG00000046032	106.376	2.18895	0.16534	13.2391	5.2202e-40	1.56873e-38	2	60692919	60705622	+	protein_coding	CD83 molecule
ENSGALG00000052271	25.7958	2.17931	0.358646	6.07648	1.22849e-09	6.77527e-09	7	22261122	22267312	+	protein_coding	solute carrier family 23 member 3
ENSGALG00000000302	39.1898	2.17911	0.27637	7.88475	3.15154e-15	2.79128e-14	26	807501	813890	+	protein_coding	troponin T2, cardiac type
ENSGALG00000034756	9.29933	2.17859	0.605487	3.59808	0.000320578	0.000927661	23	2734268	2742975	+	protein_coding	connective tissue growth factor-like
ENSGALG00000036364	91.2348	2.16989	0.531293	4.08416	4.42358e-05	0.00014528	5	33738910	33740749	+	protein_coding	forkhead box G1
ENSGALG00000052867	15.5309	2.16599	0.644032	3.36317	0.000770516	0.00209525	5	225859	230151	+	protein_coding	calcium binding protein 4
ENSGALG00000041221	251.868	2.16589	0.110314	19.6339	7.94532e-86	7.15155e-84	W	1839718	1840514	-	protein_coding	NIL
ENSGALG00000027231	454.697	2.15768	0.113424	19.0231	1.09723e-80	8.85887e-79	17	1016267	1016997	-	protein_coding	NOTCH regulated ankyrin repeat protein
ENSGALG00000030863	42.8397	2.14531	0.482579	4.4455	8.76884e-06	3.15028e-05	10	1337595	1344427	+	protein_coding	solute carrier family 28 (sodium-coupled nucleoside transporter), member 2
ENSGALG00000002088	7.04016	2.14228	0.688116	3.11325	0.00185036	0.00470647	18	4534833	4536871	-	protein_coding	galanin receptor 2
ENSGALG00000023640	29.6145	2.1367	0.306784	6.96484	3.28784e-12	2.32697e-11	20	9886559	9892837	+	protein_coding	R-spondin 4
ENSGALG00000013907	26.8833	2.13509	0.348971	6.11825	9.46087e-10	5.28124e-09	4	65185438	65213106	+	protein_coding	kinase insert domain receptor
ENSGALG00000024466	91.9332	2.13338	0.188534	11.3156	1.09841e-29	2.12585e-28	11	782459	783685	+	protein_coding	C-C motif chemokine ligand 17
ENSGALG00000047514	803.194	2.13301	0.140678	15.1624	6.27491e-52	2.67067e-50	11	10295446	10323465	-	protein_coding	NIL
ENSGALG00000000645	64.1698	2.12817	0.485506	4.3834	1.16839e-05	4.13541e-05	21	607571	614042	-	protein_coding	NIL
ENSGALG00000032320	7.13324	2.12164	0.694665	3.05419	0.00225668	0.00565432	5	673470	682120	+	protein_coding	cell cycle exit and neuronal differentiation 1
ENSGALG00000006054	114.151	2.11914	0.192105	11.0312	2.70371e-28	4.95251e-27	5	10769514	10802866	+	protein_coding	calcitonin
ENSGALG00000005292	9.77938	2.11683	0.641087	3.30193	0.000960216	0.0025684	2	2093894	2104170	-	protein_coding	kelch like family member 40
ENSGALG00000003550	221.775	2.11529	0.14625	14.4636	2.05872e-47	7.63877e-46	20	3697348	3734407	-	protein_coding	Rho GTPase activating protein 40
ENSGALG00000030007	43.3384	2.11472	0.308971	6.84442	7.67872e-12	5.2662e-11	26	2670098	2686743	+	protein_coding	NIL
ENSGALG00000029282	237.901	2.113	0.13984	15.1102	1.38797e-51	5.85439e-50	9	5874580	5875710	-	protein_coding	forkhead box L2
ENSGALG00000052682	165.653	2.11013	0.152671	13.8214	1.89355e-43	6.24939e-42	20	10523131	10524167	+	protein_coding	NIL
ENSGALG00000005628	29.0388	2.10608	0.36071	5.8387	5.26108e-09	2.731e-08	20	8340727	8372146	+	protein_coding	collagen type IX alpha 3 chain
ENSGALG00000031430	24.6874	2.10533	0.357383	5.89097	3.83933e-09	2.01466e-08	8	5495629	5502809	+	protein_coding	selectin E
ENSGALG00000023521	498.98	2.10408	0.124238	16.9358	2.45078e-64	1.37214e-62	6	27190991	27192326	+	protein_coding	adrenoceptor alpha 2A
ENSGALG00000031449	7.7788	2.10059	0.600226	3.49966	0.000465847	0.00131289	2	132745680	132755803	-	protein_coding	potassium voltage-gated channel modifier subfamily V member 1
ENSGALG00000008063	9.05651	2.09982	0.639965	3.28115	0.00103386	0.00274859	10	19716809	19722665	+	protein_coding	NADPH oxidase 5
ENSGALG00000021025	17.6671	2.09812	0.388092	5.40624	6.436e-08	2.96895e-07	20	10009759	10015306	+	protein_coding	bactericidal permeability-increasing protein-like
ENSGALG00000031423	71.4313	2.09551	0.310786	6.74261	1.5557e-11	1.03559e-10	8	24139261	24140464	-	protein_coding	DMRT like family A2
ENSGALG00000016577	41.9072	2.08748	0.273337	7.637	2.22334e-14	1.85561e-13	3	105305215	105335944	+	protein_coding	otoferlin
ENSGALG00000000887	530.94	2.08366	0.336259	6.1966	5.76953e-10	3.29597e-09	23	1920775	1923230	-	protein_coding	nuclear receptor subfamily 0 group B member 2
ENSGALG00000012522	13.0895	2.08222	0.486371	4.28114	1.85936e-05	6.41451e-05	1	51608163	51618692	+	protein_coding	parvalbumin
ENSGALG00000010169	31.3868	2.08108	0.318652	6.5309	6.53764e-11	4.10364e-10	3	30360305	30367367	-	protein_coding	transmembrane protein 151B
ENSGALG00000034975	30.9681	2.07961	0.551183	3.773	0.000161297	0.000488777	17	817871	821031	+	protein_coding	fucosyltransferase 7
ENSGALG00000010915	387.733	2.07907	0.0900114	23.0979	4.86007e-118	6.97922e-116	2	30863309	30866004	+	protein_coding	interleukin 6
ENSGALG00000027064	25.7461	2.07826	0.372665	5.57675	2.45058e-08	1.18815e-07	1	48172184	48173007	+	protein_coding	histone cluster 1 H3 family member h
ENSGALG00000027742	16.0564	2.07182	0.469837	4.40965	1.03537e-05	3.691e-05	28	883668	888721	-	protein_coding	kelch like family member 33
ENSGALG00000005852	10.5823	2.06958	0.546035	3.7902	0.000150524	0.000458271	20	9027157	9033512	-	protein_coding	src-related kinase lacking C-terminal regulatory tyrosine and N-terminal myristylation sites
ENSGALG00000002742	251.993	2.06044	0.114491	17.9966	2.0731e-72	1.36839e-70	15	4562926	4746811	-	protein_coding	transmembrane protein 132B
ENSGALG00000029521	21.8758	2.06004	0.563776	3.65401	0.000258175	0.000756626	10	19503831	19506829	+	protein_coding	SKI family transcriptional corepressor 1
ENSGALG00000033635	2422.73	2.05954	0.0804112	25.6126	1.10513e-144	2.14326e-142	8	10713266	10722126	+	protein_coding	prostaglandin-endoperoxide synthase 2
ENSGALG00000007174	299.935	2.0526	0.157825	13.0056	1.13721e-38	3.2316e-37	17	2929453	2943258	-	protein_coding	tumor necrosis factor superfamily member 15
ENSGALG00000055004	14.0991	2.05164	0.513266	3.99723	6.40867e-05	0.000205453	10	1139961	1141364	+	protein_coding	uncharacterized LOC107054158
ENSGALG00000014736	26.5549	2.04949	0.699783	2.92875	0.00340332	0.00826212	1	78552908	78576195	+	protein_coding	Kell blood group, metallo-endopeptidase
ENSGALG00000031520	8.15577	2.04693	0.684851	2.98886	0.00280019	0.00690123	28	1062418	1063717	+	protein_coding	complexin-3-like
ENSGALG00000040929	18.2987	2.03936	0.437035	4.66634	3.0661e-06	1.17021e-05	5	1234371	1236870	+	protein_coding	chromosome 5 open reading frame, human C15orf62
ENSGALG00000054605	30.7868	2.03478	0.652815	3.11694	0.00182741	0.00465186	14	11277459	11280513	+	protein_coding	NIL
ENSGALG00000035901	108.058	2.03396	0.198834	10.2294	1.46433e-24	2.28667e-23	2	126678751	126686707	-	protein_coding	growth differentiation factor 6
ENSGALG00000054926	65.1378	2.0316	0.6816	2.98063	0.00287657	0.00707003	11	1066885	1069128	-	protein_coding	C-factor-like
ENSGALG00000004734	8.5018	2.02721	0.579347	3.49912	0.000466789	0.00131495	4	1828741	1832873	+	protein_coding	protein eva-1 homolog C-like
ENSGALG00000037170	11.2311	2.0242	0.526408	3.84531	0.000120403	0.000371253	16	2499935	2503957	-	protein_coding	tripartite motif containing 39.2
ENSGALG00000032530	24.8321	2.0217	0.511004	3.95632	7.61136e-05	0.000241255	4	1634845	1637992	-	protein_coding	SAM and SH3 domain containing 3
ENSGALG00000045608	37.4417	2.01262	0.340308	5.91411	3.33673e-09	1.7662e-08	22	3710876	3715597	+	protein_coding	family with sequence similarity 178, member B
ENSGALG00000050497	114.586	2.01131	0.162031	12.4131	2.21838e-35	5.54213e-34	Z	44706093	44707218	+	protein_coding	NIL
ENSGALG00000004332	442.621	2.00891	0.256865	7.82088	5.24558e-15	4.55796e-14	6	11938527	11947762	+	protein_coding	phospholipase A2 group XIIB
ENSGALG00000053511	22.9412	2.00759	0.444826	4.51321	6.38526e-06	2.33787e-05	1	48189927	48194910	+	protein_coding	apolipoprotein L domain containing 1
ENSGALG00000013253	17.9241	2.00744	0.440117	4.56114	5.08761e-06	1.88699e-05	25	2589276	2598489	-	protein_coding	insulin receptor related receptor
ENSGALG00000009732	1199.96	2.00724	0.0758239	26.4723	2.01988e-154	4.63391e-152	4	28645568	28654982	-	protein_coding	protocadherin 18
ENSGALG00000016245	2140.02	2.00501	0.0701871	28.5667	1.74339e-179	5.20583e-177	1	113671429	113729288	+	protein_coding	BCL6 corepressor
ENSGALG00000028376	16.4972	2.00055	0.386932	5.17029	2.33728e-07	1.01639e-06	5	17813608	17818546	-	protein_coding	fibroblast growth factor 19
ENSGALG00000013964	135.261	2.00042	0.202408	9.88309	4.92913e-23	7.16037e-22	4	66145697	66161979	-	protein_coding	spermatogenesis associated 18
ENSGALG00000000399	8.18235	1.99192	0.587665	3.38955	0.000700082	0.00191563	9	2860217	2863677	-	protein_coding	dual specificity phosphatase 28
ENSGALG00000004113	233.798	1.99189	0.137522	14.4842	1.5257e-47	5.71742e-46	4	1445082	1449667	+	protein_coding	putative P2Y purinoceptor 10-like
ENSGALG00000012704	888.776	1.98485	0.07447	26.6531	1.6496e-156	3.83114e-154	2	61479710	61493929	+	protein_coding	myosin regulatory light chain interacting protein
ENSGALG00000033025	367.063	1.98361	0.112185	17.6816	5.81544e-70	3.64667e-68	12	16797266	16828199	-	protein_coding	RING1 and YY1 binding protein
ENSGALG00000000607	63.519	1.97968	0.263733	7.5064	6.07774e-14	4.91339e-13	26	349398	353524	+	protein_coding	G protein-coupled receptor 37 like 1
ENSGALG00000028602	18.3534	1.96895	0.392071	5.02192	5.11566e-07	2.13478e-06	13	10211260	10285881	+	protein_coding	HMP19 protein
ENSGALG00000044326	512.533	1.9673	0.280684	7.00898	2.40067e-12	1.71847e-11	31	4845514	4866801	+	protein_coding	deleted in malignant brain tumors 1 protein-like
ENSGALG00000048907	38.8379	1.9497	0.648112	3.00828	0.00262732	0.00650332	1	101855694	101857266	-	protein_coding	NIL
ENSGALG00000014615	4329.34	1.94953	0.0980632	19.8804	6.02106e-88	5.69187e-86	2	99519351	99618009	+	protein_coding	laminin subunit alpha 1
ENSGALG00000036001	3368.42	1.94272	0.0496745	39.109	0	0	Z	1515750	1557445	+	protein_coding	SMAD family member 2-Z
ENSGALG00000043964	21.1073	1.94259	0.671672	2.89217	0.00382586	0.00919615	Z	70860939	70863191	+	protein_coding	serine peptidase inhibitor, Kazal type 4
ENSGALG00000034107	27.9239	1.93829	0.364939	5.31129	1.08855e-07	4.91309e-07	23	3365952	3371497	+	protein_coding	tripartite motif containing 63
ENSGALG00000014835	32.6486	1.92113	0.347545	5.52771	3.24443e-08	1.55067e-07	Z	12908351	12956390	+	protein_coding	complement C7
ENSGALG00000010225	99.8788	1.91714	0.600479	3.19269	0.00140957	0.00365094	5	38054596	38064479	+	protein_coding	acyl-CoA synthetase short-chain family member 1B
ENSGALG00000028005	276.546	1.91339	0.121448	15.7547	6.37424e-56	2.94625e-54	Z	43742055	43743702	+	protein_coding	growth arrest and DNA damage inducible gamma
ENSGALG00000046937	14.754	1.91011	0.445833	4.28436	1.83265e-05	6.3305e-05	6	32320764	32327616	+	protein_coding	NIL
ENSGALG00000001409	14.1674	1.90793	0.524207	3.63964	0.000273017	0.000797515	13	8854545	8878613	+	protein_coding	interleukin 12B
ENSGALG00000054976	162.656	1.90124	0.140965	13.4874	1.85648e-41	5.80134e-40	22	3602508	3608251	-	protein_coding	interleukin 11
ENSGALG00000029083	131.889	1.90079	0.298452	6.36883	1.9047e-10	1.14404e-09	7	31427109	31457806	-	protein_coding	neurexophilin 2
ENSGALG00000007666	9.22194	1.89945	0.578255	3.2848	0.00102056	0.00271554	6	23613016	23634385	+	protein_coding	potassium voltage-gated channel interacting protein 2
ENSGALG00000052030	8.97337	1.89585	0.544409	3.4824	0.00049694	0.001393	1	48159495	48159885	-	protein_coding	histone cluster 1, H2A-IV-like 2 (similar to human histone cluster 2, class H2A, member C)
ENSGALG00000017091	118.682	1.88899	0.159195	11.8659	1.78057e-32	3.94072e-31	1	177165537	177266964	+	protein_coding	fms related tyrosine kinase 1
ENSGALG00000013741	54.4626	1.88835	0.237594	7.9478	1.89856e-15	1.70562e-14	3	52171020	52200623	+	protein_coding	synaptotagmin like 3
ENSGALG00000015433	133.543	1.88759	0.268268	7.03621	1.97543e-12	1.42437e-11	Z	54811099	54902450	-	protein_coding	ATP-binding cassette, sub-family A (ABC1), member 1
ENSGALG00000040926	10.9524	1.88079	0.499235	3.76734	0.000164994	0.000499334	1	99493727	99545821	-	protein_coding	SAM domain, SH3 domain and nuclear localization signals 1
ENSGALG00000026928	1762.85	1.87769	0.0653043	28.753	8.30589e-182	2.52017e-179	Z	55788642	55792227	-	protein_coding	Kruppel like factor 4
ENSGALG00000002564	49.729	1.87747	0.26379	7.11729	1.1007e-12	8.10744e-12	8	4066660	4072187	+	protein_coding	regulator of G-protein signaling 4
ENSGALG00000023066	5390.06	1.87731	0.0417029	45.0162	0	0	Z	70797442	70805858	+	protein_coding	DnaJ heat shock protein family (Hsp40) member A1
ENSGALG00000011421	40.6927	1.8743	0.30157	6.21512	5.12854e-10	2.9495e-09	1	45710247	45722994	-	protein_coding	histidine ammonia-lyase
ENSGALG00000011747	333.192	1.87402	0.13406	13.979	2.09347e-44	7.13448e-43	1	48069615	48087052	+	protein_coding	NIL
ENSGALG00000015685	43.6528	1.87306	0.336466	5.56687	2.59361e-08	1.25427e-07	4	82596510	82644224	-	protein_coding	cilia and flagella associated protein 99
ENSGALG00000026276	53.5156	1.86793	0.228887	8.1609	3.32534e-16	3.18514e-15	20	9927638	9930059	+	protein_coding	transcription factor 15 (basic helix-loop-helix)
ENSGALG00000005086	964.137	1.86642	0.0782357	23.8564	8.68527e-126	1.36156e-123	6	16341343	16349555	-	protein_coding	plasminogen activator, urokinase
ENSGALG00000014555	8274.11	1.86431	0.0754354	24.714	7.55705e-135	1.30425e-132	1	77991894	77993033	+	protein_coding	chromosome 1 open reading frame, human C12orf57
ENSGALG00000049422	4718.7	1.86123	0.0531095	35.0451	4.62933e-269	2.639e-266	3	21942838	21967759	-	protein_coding	activating transcription factor 3
ENSGALG00000015128	9.43932	1.86006	0.549114	3.38737	0.00070565	0.00192974	2	104436840	104447519	-	protein_coding	aquaporin 4
ENSGALG00000029618	23.0109	1.85806	0.412011	4.50973	6.49095e-06	2.37538e-05	5	635159	635774	+	protein_coding	NIL
ENSGALG00000031487	754.027	1.854	0.290288	6.38678	1.69411e-10	1.02277e-09	13	16943721	17130245	+	protein_coding	follistatin like 4
ENSGALG00000003914	40.9783	1.85113	0.313719	5.90059	3.62203e-09	1.90861e-08	28	4437754	4441529	+	protein_coding	calreticulin 3
ENSGALG00000003527	910.96	1.85024	0.0720174	25.6916	1.45269e-145	2.87664e-143	28	4148245	4156109	-	protein_coding	arrestin domain containing 2
ENSGALG00000032598	337.4	1.84742	0.497154	3.716	0.000202404	0.000604962	33	6846578	6855524	+	protein_coding	myosin IA
ENSGALG00000052737	10.4873	1.84436	0.543287	3.39481	0.000686754	0.0018808	2	999914	1030300	+	protein_coding	GTPase IMAP family member 8-like 1
ENSGALG00000011202	13.1953	1.84412	0.578286	3.18893	0.00142799	0.00369662	2	33952598	33970922	-	protein_coding	collagen like tail subunit of asymmetric acetylcholinesterase
ENSGALG00000005861	75.8702	1.84386	0.296025	6.22872	4.70249e-10	2.71193e-09	14	6876092	6882097	-	protein_coding	hexosaminidase (glycosyl hydrolase family 20, catalytic domain) containing-like
ENSGALG00000045238	16.3778	1.84306	0.444137	4.14975	3.32837e-05	0.000110859	19	39926	42416	-	protein_coding	fibrinogen-like protein 1-like protein
ENSGALG00000032098	76.5373	1.8427	0.523698	3.51864	0.000433773	0.0012306	8	20688079	20690861	+	protein_coding	artemin
ENSGALG00000014725	6481.23	1.84198	0.0379521	48.5343	0	0	Z	18019410	18025319	-	protein_coding	polo like kinase 2
ENSGALG00000031360	14.1827	1.83951	0.444073	4.14236	3.43746e-05	0.00011425	4	192611	196135	+	protein_coding	ferredoxin 1-like
ENSGALG00000035751	67.2562	1.83795	0.639721	2.87305	0.00406533	0.00971631	Z	409419	424419	-	protein_coding	one cut homeobox 2
ENSGALG00000013971	2918.66	1.82679	0.0537433	33.991	3.02767e-253	1.42391e-250	3	56205534	56302921	+	protein_coding	serum/glucocorticoid regulated kinase 1
ENSGALG00000012890	34.2637	1.82573	0.278216	6.56227	5.29951e-11	3.36237e-10	1	57435330	57641794	+	protein_coding	diacylglycerol kinase iota
ENSGALG00000050182	38.6756	1.82572	0.276862	6.59433	4.27174e-11	2.73055e-10	2	1055415	1056745	+	protein_coding	GTPase IMAP family member 7-like 5
ENSGALG00000027707	8.37025	1.82568	0.608097	3.00228	0.00267963	0.00662581	Z	16626075	16634702	-	protein_coding	endothelial cell specific molecule 1
ENSGALG00000041459	1367.69	1.82295	0.116181	15.6906	1.75479e-55	8.07116e-54	6	12170561	12174718	-	protein_coding	DNA damage inducible transcript 4
ENSGALG00000036589	13.5518	1.82245	0.473223	3.85116	0.000117561	0.000362968	4	89326505	89392084	-	protein_coding	GDNF family receptor alpha 4
ENSGALG00000026449	2073.1	1.80032	0.0736863	24.4323	7.77139e-132	1.32905e-129	12	9524602	9524983	+	protein_coding	histone H2A type 2-B-like
ENSGALG00000033813	4683.24	1.796	0.0445756	40.2911	0	0	5	52935363	52938063	+	protein_coding	BTB domain containing 6
ENSGALG00000023934	23.6748	1.79083	0.383369	4.6713	2.99301e-06	1.1444e-05	3	2164308	2210774	+	protein_coding	protocadherin Fat 4-like
ENSGALG00000003015	36.9951	1.7885	0.406637	4.39827	1.09117e-05	3.87742e-05	19	5554573	5561459	+	protein_coding	serpin family F member 1
ENSGALG00000043435	54.6213	1.78522	0.274776	6.49699	8.19446e-11	5.09432e-10	5	205917	211190	+	protein_coding	carnosine synthase 1
ENSGALG00000007158	148.972	1.7791	0.182416	9.75298	1.79126e-22	2.50537e-21	14	9342201	9344743	+	protein_coding	suppressor of cytokine signaling 1
ENSGALG00000028457	16.1039	1.77909	0.570721	3.11726	0.00182542	0.00464741	7	30490901	30497261	-	protein_coding	NIL
ENSGALG00000006471	724.793	1.77712	0.168104	10.5715	4.0384e-26	6.77099e-25	9	4734671	4758168	+	protein_coding	solute carrier organic anion transporter family member 2A1
ENSGALG00000001325	115.272	1.7748	0.202259	8.77486	1.71109e-18	1.90018e-17	10	2898902	2902533	+	protein_coding	cytochrome P450, family 1, subfamily A, polypeptide 1
ENSGALG00000045251	510.106	1.77082	0.176687	10.0224	1.21551e-23	1.81334e-22	24	5522179	5531915	+	protein_coding	NF-kappa-B inhibitor zeta-like
ENSGALG00000053523	14.0323	1.76956	0.513456	3.44638	0.000568154	0.00157828	9	13074048	13077595	+	protein_coding	NIL
ENSGALG00000038527	370.37	1.76872	0.132401	13.3588	1.05247e-40	3.21936e-39	1	75378	90530	+	protein_coding	capping protein regulator and myosin 1 linker 3
ENSGALG00000005263	1831.22	1.75841	0.0665483	26.4231	7.44075e-154	1.68645e-151	14	6145955	6149345	-	protein_coding	SRY-box 8
ENSGALG00000015441	94.4657	1.75774	0.344714	5.09912	3.41232e-07	1.45199e-06	1	93019251	93065622	+	protein_coding	CD247 molecule
ENSGALG00000003838	20.4996	1.75765	0.37613	4.67298	2.96858e-06	1.13598e-05	23	5656814	5662254	+	protein_coding	protein FAM49A-like
ENSGALG00000047164	123.946	1.75646	0.57415	3.05923	0.00221905	0.00556745	W	1331175	1334229	+	protein_coding	NIL
ENSGALG00000050350	96.0538	1.75351	0.200433	8.74859	2.1604e-18	2.38366e-17	1	48071382	48071763	-	protein_coding	histone cluster 1, H2B-VII (similar to human histone cluster 1, class H2B, member N)
ENSGALG00000050750	25.0525	1.74843	0.394619	4.43069	9.39326e-06	3.36263e-05	11	945072	946856	+	protein_coding	neuritin 1 like
ENSGALG00000010256	3224	1.74635	0.052309	33.3854	2.23645e-244	9.78423e-242	9	23001766	23033870	-	protein_coding	TCDD inducible poly(ADP-ribose) polymerase
ENSGALG00000007526	65.071	1.7461	0.435947	4.0053	6.19384e-05	0.000199109	4	11295348	11299195	-	protein_coding	putative glutamine amidotransferase like class 1 domain containing 3A-like 2
ENSGALG00000035879	226.326	1.73819	0.142601	12.1892	3.54833e-34	8.49252e-33	33	5470013	5483465	-	protein_coding	integrin subunit alpha 7
ENSGALG00000008340	14.0044	1.73616	0.440468	3.94162	8.09346e-05	0.00025576	10	20534449	20539528	-	protein_coding	FES proto-oncogene, tyrosine kinase
ENSGALG00000008262	107.141	1.73532	0.407479	4.25866	2.05654e-05	7.04692e-05	10	20370327	20388562	-	protein_coding	Ras protein specific guanine nucleotide releasing factor 1
ENSGALG00000040959	578.485	1.73458	0.566547	3.06167	0.00220104	0.00552816	Z	911840	916760	+	protein_coding	gastrin releasing peptide
ENSGALG00000044799	20.8453	1.73341	0.366847	4.72516	2.29935e-06	8.91129e-06	4	268904	277022	-	protein_coding	V-set and immunoglobulin domain containing 4
ENSGALG00000001214	57.9989	1.73145	0.243667	7.10579	1.19637e-12	8.79145e-12	11	610409	614453	-	protein_coding	par-6 partitioning defective 6 homolog alpha (C. elegans)
ENSGALG00000033129	5391.05	1.73105	0.059215	29.2334	7.29958e-188	2.28866e-185	3	25092239	25094448	-	protein_coding	ZFP36 ring finger protein like 2
ENSGALG00000040666	28.3669	1.72995	0.371105	4.66163	3.13719e-06	1.19564e-05	1	56329182	56352026	+	protein_coding	ATPase H+ transporting V0 subunit a4
ENSGALG00000041154	558.19	1.7282	0.190522	9.0709	1.18036e-19	1.41342e-18	2	8624609	8627626	-	protein_coding	motor neuron and pancreas homeobox 1
ENSGALG00000007986	3583.28	1.72552	0.0762128	22.6408	1.71841e-113	2.30905e-111	20	13383257	13384664	-	protein_coding	molybdenum cofactor synthesis 3
ENSGALG00000007305	43.1217	1.72313	0.296173	5.81798	5.95646e-09	3.07753e-08	18	9976817	9980677	-	protein_coding	NME/NM23 nucleoside diphosphate kinase 1
ENSGALG00000000504	75.3945	1.71968	0.3245	5.29946	1.16146e-07	5.23588e-07	26	1539942	1544102	-	protein_coding	ETS variant 7
ENSGALG00000035239	3294.41	1.71743	0.0641769	26.7609	9.22195e-158	2.16854e-155	2	24891741	24943662	+	protein_coding	glucocorticoid induced 1
ENSGALG00000049684	443.189	1.71474	0.0913847	18.764	1.48818e-78	1.13343e-76	2	128316008	128333033	+	protein_coding	sperm associated antigen 1
ENSGALG00000053680	204.822	1.71218	0.175271	9.76876	1.53311e-22	2.15071e-21	1	48078827	48079139	-	protein_coding	histone cluster 1, H4-IV, germinal H4-like 2
ENSGALG00000029446	58.4581	1.71135	0.220807	7.75042	9.15862e-15	7.84572e-14	1	4688853	4719036	+	protein_coding	transmembrane protein 110-like
ENSGALG00000023576	5719.03	1.71124	0.0441956	38.7197	0	0	1	19335369	19339085	-	protein_coding	pim-3 oncogene
ENSGALG00000032803	127.446	1.70953	0.172116	9.93244	3.00805e-23	4.40027e-22	5	120673	122219	+	protein_coding	proto-oncogene Mas-like
ENSGALG00000029532	9.35728	1.70918	0.517155	3.30496	0.000949895	0.00254369	4	34987275	34989334	-	protein_coding	C-X-C motif chemokine ligand 13-like 3
ENSGALG00000023348	218.477	1.70724	0.145368	11.7442	7.5605e-32	1.63481e-30	8	21383946	21385536	+	protein_coding	4-hydroxyphenylpyruvate dioxygenase-like
ENSGALG00000016342	8.71985	1.7064	0.589614	2.89409	0.0038026	0.0091453	3	90705368	90802601	-	protein_coding	myomesin 2
ENSGALG00000006511	108.587	1.70338	0.199598	8.53405	1.41317e-17	1.48517e-16	10	13078380	13081323	+	protein_coding	BCL2 related protein A1
ENSGALG00000030034	1661.08	1.70246	0.23303	7.30574	2.75753e-13	2.12166e-12	27	7903741	7906398	+	protein_coding	glucose-6-phosphatase catalytic subunit
ENSGALG00000037925	314.198	1.6961	0.117973	14.377	7.21587e-47	2.62056e-45	33	3405482	3409262	-	protein_coding	Rho family GTPase 1
ENSGALG00000014569	1017.51	1.69291	0.0813193	20.818	2.97345e-96	3.12495e-94	5	15965564	15987045	-	protein_coding	patatin like phospholipase domain containing 2
ENSGALG00000026179	12.0031	1.69197	0.531342	3.18433	0.0014509	0.00375283	17	7291240	7301422	-	protein_coding	family with sequence similarity 163 member B
ENSGALG00000037322	23.5587	1.68683	0.463354	3.64048	0.000272132	0.000795054	1	48095103	48095606	+	protein_coding	histone cluster 1, H4-VI, germinal H4 (similar to human histone cluster 1, class H4 genes)
ENSGALG00000034574	10.0384	1.68531	0.518098	3.25287	0.00114245	0.00301469	1	24799630	24836289	+	protein_coding	ankyrin repeat, SAM and basic leucine zipper domain containing 1
ENSGALG00000037307	150.841	1.6814	0.163148	10.306	6.62242e-25	1.05043e-23	15	11049338	11055778	-	protein_coding	IQ motif containing D
ENSGALG00000016227	67.6504	1.68088	0.466891	3.60017	0.000318015	0.000920951	1	113198415	113202575	-	protein_coding	G protein-coupled receptor 34
ENSGALG00000017418	56.3149	1.68047	0.253327	6.6336	3.27597e-11	2.11416e-10	18	9471730	9474194	+	protein_coding	neuronal pentraxin 1
ENSGALG00000036346	13.2772	1.6792	0.491689	3.41517	0.000637415	0.00175642	28	2107518	2111709	-	protein_coding	anti-Mullerian hormone
ENSGALG00000051320	259.461	1.67205	0.38808	4.30853	1.64341e-05	5.7051e-05	6	31578434	31581488	-	protein_coding	NIL
ENSGALG00000036093	23.3256	1.66817	0.367023	4.54514	5.48984e-06	2.02699e-05	26	367530	376406	-	protein_coding	protein tyrosine phosphatase, non-receptor type 7
ENSGALG00000036627	32.3259	1.66638	0.300597	5.54356	2.96379e-08	1.42341e-07	7	22588094	22590196	+	protein_coding	C-X-C motif chemokine receptor 1
ENSGALG00000049408	54.0964	1.66112	0.252661	6.57449	4.88188e-11	3.10473e-10	1	48087184	48088021	+	protein_coding	histone cluster 1, H2B-VIII
ENSGALG00000006346	280.318	1.65897	0.574621	2.88706	0.00388861	0.00932593	13	16035274	16042796	+	protein_coding	C-X-C motif chemokine ligand 14
ENSGALG00000042604	47.8178	1.65863	0.433326	3.82766	0.000129365	0.000397341	1	119266981	119271182	+	protein_coding	aristaless related homeobox
ENSGALG00000010435	40.7655	1.65768	0.323648	5.12187	3.02517e-07	1.29694e-06	3	31182829	31220795	-	protein_coding	RAS guanyl releasing protein 3
ENSGALG00000043690	15.5942	1.65547	0.455954	3.63078	0.000282563	0.00082259	1	136717948	136721234	+	protein_coding	chromosome 1 open reading frame, human C2orf40
ENSGALG00000048885	14.8865	1.65511	0.443359	3.73311	0.000189132	0.000568585	2	109842960	109846031	-	protein_coding	NIL
ENSGALG00000043623	23.8124	1.65341	0.365521	4.52343	6.08452e-06	2.23428e-05	9	22259517	22261234	+	protein_coding	ADP ribosylation factor like GTPase 14
ENSGALG00000016556	11.9223	1.64947	0.526502	3.13289	0.00173095	0.00442126	3	104955255	104962557	-	protein_coding	GTPase, very large interferon inducible pseudogene 1
ENSGALG00000042819	18.5188	1.64807	0.443439	3.71656	0.000201953	0.000603997	19	376519	407568	-	protein_coding	NIL
ENSGALG00000054473	463.366	1.64678	0.180963	9.10009	9.02576e-20	1.08702e-18	20	5549898	5573824	-	protein_coding	solute carrier family 13 member 3
ENSGALG00000039887	24.4571	1.64641	0.528892	3.11293	0.00185238	0.00471096	25	3862074	3863720	+	protein_coding	C-reactive protein, pentraxin-related
ENSGALG00000000619	9646.08	1.64488	0.0453441	36.2754	3.95314e-288	2.39892e-285	28	945363	954006	-	protein_coding	angiopoietin like 4
ENSGALG00000048409	4178.59	1.64383	0.0641888	25.6092	1.20369e-144	2.3106e-142	25	1948754	1958413	+	protein_coding	thioredoxin interacting protein
ENSGALG00000049551	10.8554	1.64314	0.531473	3.09166	0.00199038	0.00503266	19	4947058	4948277	-	protein_coding	chemokine
ENSGALG00000050176	23.9835	1.643	0.409947	4.00783	6.12785e-05	0.000197055	19	5799448	5801482	+	protein_coding	NIL
ENSGALG00000039322	1172.05	1.63973	0.0685884	23.9068	2.6046e-126	4.11746e-124	8	4192999	4199382	-	protein_coding	discoidin domain receptor tyrosine kinase 2
ENSGALG00000054937	24.9198	1.6374	0.307962	5.3169	1.05552e-07	4.77205e-07	13	5478545	5485038	+	protein_coding	rho GTPase-activating protein 7-like
ENSGALG00000011816	879.159	1.627	0.0913953	17.8018	6.84255e-71	4.34872e-69	18	9745041	9754319	-	protein_coding	endo-beta-N-acetylglucosaminidase
ENSGALG00000035774	4274.05	1.62625	0.0617606	26.3316	8.34732e-153	1.82593e-150	5	18089359	18134968	+	protein_coding	PTPRF interacting protein alpha 1
ENSGALG00000039140	26.0822	1.62248	0.332301	4.88256	1.04715e-06	4.21892e-06	13	1613066	1614464	+	protein_coding	CD14 molecule
ENSGALG00000007650	13599.1	1.62147	0.0618693	26.208	2.15366e-151	4.50163e-149	18	10437506	10444800	+	protein_coding	SLC9A3 regulator 1
ENSGALG00000016804	42.3051	1.62067	0.248485	6.52218	6.9293e-11	4.3379e-10	1	137344057	137365066	+	protein_coding	solute carrier family 5 member 7
ENSGALG00000011473	29.1043	1.61816	0.300047	5.39303	6.92781e-08	3.18801e-07	3	42691590	42928349	+	protein_coding	ribosomal protein S6 kinase A2
ENSGALG00000030160	37.3293	1.61535	0.310363	5.20473	1.94283e-07	8.53538e-07	11	510444	522708	-	protein_coding	dynein regulatory complex subunit 7
ENSGALG00000006407	2423.34	1.6132	0.0545481	29.574	3.23125e-192	1.08547e-189	5	13256268	13266308	+	protein_coding	Gallus gallus death domain-containing tumor necrosis factor receptor superfamily member 23 (LOC378902), mRNA.
ENSGALG00000047526	194.258	1.61181	0.259517	6.21079	5.27202e-10	3.02739e-09	5	123421	124480	-	protein_coding	proto-oncogene Mas-like
ENSGALG00000042744	931.476	1.61159	0.125164	12.8758	6.15621e-38	1.6882e-36	8	3955423	3958244	-	protein_coding	regulator of G-protein signaling 2
ENSGALG00000047540	165.551	1.61058	0.467869	3.44238	0.000576618	0.00160085	11	49221	52275	+	protein_coding	NIL
ENSGALG00000028304	22.2427	1.60963	0.343014	4.69259	2.69769e-06	1.03718e-05	2	19542336	19568271	-	protein_coding	macrophage mannose receptor 1-like 4
ENSGALG00000027961	16.9633	1.60777	0.41848	3.84192	0.000122074	0.0003761	28	1074041	1081172	-	protein_coding	paracaspase 2
ENSGALG00000012396	64.5084	1.60508	0.208149	7.7112	1.24645e-14	1.05528e-13	5	58273130	58276100	+	protein_coding	prostaglandin E receptor 2
ENSGALG00000021572	1300.16	1.59827	0.0641349	24.9204	4.4674e-137	7.85427e-135	19	6233051	6271407	-	protein_coding	slingshot protein phosphatase 2
ENSGALG00000050372	35.7193	1.59772	0.30482	5.24154	1.59245e-07	7.07206e-07	32	129295	129691	-	protein_coding	syncollin
ENSGALG00000034982	90.1991	1.59594	0.267057	5.97602	2.28648e-09	1.23036e-08	10	3014289	3018506	+	protein_coding	cytochrome P450 family 11 subfamily A member 1
ENSGALG00000040754	15.369	1.59244	0.428142	3.71941	0.000199688	0.000597907	5	1183119	1184856	+	protein_coding	cytochrome P450 family 1 subfamily C polypeptide 1
ENSGALG00000015666	263.673	1.59063	0.124081	12.8193	1.27912e-37	3.43754e-36	4	82441243	82449180	+	protein_coding	TNFAIP3 interacting protein 2
ENSGALG00000000785	605.446	1.58956	0.0982595	16.1771	7.31117e-59	3.63856e-57	12	1838092	1840008	-	protein_coding	hyaluronoglucosaminidase 1
ENSGALG00000027165	61.3244	1.5891	0.242263	6.55943	5.40155e-11	3.42135e-10	6	9958421	9959631	-	protein_coding	leukocyte ribonuclease A-2
ENSGALG00000020458	16.659	1.58759	0.411154	3.8613	0.000112785	0.000349482	5	25599966	25609281	-	protein_coding	phospholipase A2 group IVE-like 6
ENSGALG00000015297	2058.22	1.58694	0.086106	18.43	7.54215e-76	5.45703e-74	3	67292562	67374494	-	protein_coding	forkhead box O3
ENSGALG00000035903	1756.25	1.58619	0.0650102	24.399	1.75121e-131	2.94141e-129	3	78460985	78465358	+	protein_coding	family with sequence similarity 46 member A
ENSGALG00000047861	631.945	1.58574	0.10309	15.382	2.16016e-53	9.58419e-52	33	3297684	3302845	+	protein_coding	general receptor for phosphoinositides 1 associated scaffold protein
ENSGALG00000020788	11.2028	1.58466	0.517135	3.06431	0.00218176	0.0054834	7	15082039	15139517	+	protein_coding	coiled-coil domain containing 141
ENSGALG00000016723	13.6703	1.58369	0.495913	3.19347	0.00140573	0.0036435	3	110067034	110073729	+	protein_coding	adhesion G protein-coupled receptor F4
ENSGALG00000015332	19.4069	1.58358	0.426921	3.70929	0.000207839	0.000619696	Z	52349943	52449580	+	protein_coding	complexin 1
ENSGALG00000035595	11.4118	1.582	0.501331	3.1556	0.00160166	0.00411225	Z	2279304	2293812	-	protein_coding	urea transporter 2-like
ENSGALG00000006673	76.3375	1.58104	0.337958	4.67821	2.89389e-06	1.10808e-05	24	3823481	3859717	-	protein_coding	coiled-coil domain containing 160
ENSGALG00000030530	143.67	1.57576	0.177271	8.88903	6.16426e-19	7.0955e-18	4	43384477	43385619	-	protein_coding	heart and neural crest derivatives expressed 2
ENSGALG00000035350	42.3716	1.57575	0.36044	4.37174	1.23261e-05	4.35207e-05	33	7092008	7095774	+	protein_coding	premelanosome protein
ENSGALG00000029596	602.485	1.57448	0.0990566	15.8948	6.88565e-57	3.24644e-55	2	137356484	137374399	-	protein_coding	hyaluronan synthase 2
ENSGALG00000000544	808.825	1.57339	0.0831365	18.9253	7.05715e-80	5.57811e-78	26	1603817	1616373	+	protein_coding	RAB44, member RAS oncogene family
ENSGALG00000048601	14.8604	1.57328	0.446004	3.52749	0.000419515	0.00119394	4	66168832	66177082	+	protein_coding	leucine rich repeat containing 66
ENSGALG00000051549	256.015	1.56823	0.10875	14.4204	3.84962e-47	1.4172e-45	19	7202208	7215429	-	protein_coding	NIL
ENSGALG00000051280	3587.91	1.56713	0.0463598	33.8036	1.74743e-250	8.01772e-248	30	875943	879908	-	protein_coding	dnaJ homolog subfamily B member 1-like
ENSGALG00000010323	42.3065	1.56357	0.254968	6.13242	8.65548e-10	4.85037e-09	5	38487610	38497586	+	protein_coding	basic leucine zipper ATF-like transcription factor
ENSGALG00000052425	113.742	1.56294	0.206026	7.58613	3.29597e-14	2.7147e-13	3	21915153	21919280	+	protein_coding	basic leucine zipper ATF-like transcription factor 3
ENSGALG00000015013	3239.49	1.55896	0.0646678	24.1073	2.09705e-128	3.4304e-126	4	78805626	78808134	+	protein_coding	msh homeobox 1
ENSGALG00000010139	307.236	1.55601	0.227198	6.84869	7.45309e-12	5.11893e-11	5	37561120	37562401	+	protein_coding	somatostatin receptor 1
ENSGALG00000040648	23.5361	1.55357	0.49595	3.13251	0.00173319	0.00442639	14	12636578	12640641	+	protein_coding	regulator of G-protein signaling 11
ENSGALG00000040730	1421.17	1.55114	0.224777	6.90079	5.17137e-12	3.5991e-11	8	5512945	5535929	+	protein_coding	retinoid X receptor gamma
ENSGALG00000040249	36.0156	1.54944	0.368579	4.20383	2.62435e-05	8.86661e-05	2	114381431	114383485	+	protein_coding	basic helix-loop-helix family member e22
ENSGALG00000007257	18.0166	1.54765	0.381824	4.05332	5.04967e-05	0.000164293	14	9523643	9544639	+	protein_coding	tektin 5
ENSGALG00000016348	13379.5	1.54722	0.0695757	22.2379	1.47578e-109	1.91465e-107	1	119746942	119749754	-	protein_coding	spermidine/spermine N1-acetyltransferase 1
ENSGALG00000014734	1535.01	1.54716	0.0588141	26.3059	1.64051e-152	3.54728e-150	Z	19094373	19205727	+	protein_coding	zinc finger SWIM-type containing 6
ENSGALG00000004809	1917.48	1.54515	0.0707081	21.8525	7.35123e-106	9.03865e-104	6	13095236	13103157	-	protein_coding	peptidylprolyl isomerase F
ENSGALG00000007406	11.4722	1.54134	0.4769	3.232	0.00122926	0.00322478	24	5443037	5445653	+	protein_coding	transmembrane protease, serine 4
ENSGALG00000000720	774.202	1.54108	0.0748012	20.6023	2.61722e-94	2.66136e-92	23	1516301	1523141	+	protein_coding	guanylate binding protein 1
ENSGALG00000016774	241.478	1.53877	0.149222	10.3119	6.22432e-25	9.89789e-24	1	134540471	134668511	+	protein_coding	neuronal PAS domain protein 2
ENSGALG00000042067	561.045	1.53623	0.0880455	17.4481	3.55608e-68	2.13729e-66	4	53357900	53358866	-	protein_coding	sprouty RTK signaling antagonist 1
ENSGALG00000030030	91.3165	1.53149	0.188318	8.13245	4.20694e-16	4.01119e-15	2	132071593	132172629	-	protein_coding	R-spondin 2
ENSGALG00000004309	21.661	1.53107	0.354115	4.32365	1.53469e-05	5.34938e-05	20	5477700	5488850	-	protein_coding	ganglioside induced differentiation associated protein 1 like 1
ENSGALG00000028290	774.751	1.52831	0.0706558	21.6304	9.29878e-104	1.10714e-101	1	100750282	100767075	-	protein_coding	chromosome 1 open reading frame, human C21orf91
ENSGALG00000011489	430.385	1.52806	0.370668	4.12245	3.74866e-05	0.000123958	3	43047576	43055477	+	protein_coding	T brachyury transcription factor
ENSGALG00000000881	499.348	1.52783	0.0839023	18.2096	4.32965e-74	3.02786e-72	23	1915118	1919682	-	protein_coding	G-patch domain containing 3
ENSGALG00000002688	76.322	1.52456	0.424379	3.59245	0.000327585	0.000946626	14	13402001	13403341	+	protein_coding	NME/NM23 nucleoside diphosphate kinase 4
ENSGALG00000017317	23.3709	1.52133	0.323037	4.70948	2.48349e-06	9.58149e-06	1	196119542	196123843	-	protein_coding	DnaJ heat shock protein family (Hsp40) member B13
ENSGALG00000039509	31.1308	1.51958	0.3254	4.66988	3.01377e-06	1.1514e-05	2	141763785	141794386	+	protein_coding	NIL
ENSGALG00000048097	173.854	1.51365	0.149665	10.1136	4.80953e-24	7.33201e-23	1	48123423	48123735	-	protein_coding	histone cluster 1, H4i
ENSGALG00000029606	49.7395	1.51182	0.21553	7.01442	2.30906e-12	1.65415e-11	18	564254	586932	-	protein_coding	myosin, heavy chain 1E, skeletal muscle (similar to human myosin, heavy chain 1, skeletal muscle, adult)
ENSGALG00000021395	11.5982	1.51142	0.459242	3.29112	0.000997907	0.00265977	18	7924960	7946282	-	protein_coding	ATP-binding cassette, sub-family A (ABC1), member 9
ENSGALG00000006507	1188.79	1.51038	0.0674163	22.4038	3.61617e-111	4.72412e-109	24	3059933	3100446	+	protein_coding	CXADR like membrane protein
ENSGALG00000032789	131.078	1.50435	0.244384	6.15568	7.47571e-10	4.22068e-09	3	77240680	77263108	+	protein_coding	T-box 18
ENSGALG00000035153	29.0636	1.50211	0.32405	4.63544	3.56184e-06	1.34603e-05	5	238694	243213	+	protein_coding	syntaxin 3
ENSGALG00000013747	10.5329	1.50199	0.457803	3.28087	0.00103487	0.00275049	3	52304979	52312768	+	protein_coding	T-cell activation RhoGTPase activating protein
ENSGALG00000052643	35.8761	1.50114	0.370268	4.05419	5.03076e-05	0.000163706	10	11117009	11120725	+	protein_coding	chromosome 15 open reading frame 48
ENSGALG00000049499	21.673	1.49843	0.377471	3.96965	7.19783e-05	0.000228764	15	9573062	9575379	+	protein_coding	NIL
ENSGALG00000016785	13.3243	1.49658	0.429045	3.48816	0.000486359	0.00136517	1	135176641	135199850	+	protein_coding	interleukin 1 receptor like 1
ENSGALG00000001698	9.6236	1.49543	0.513546	2.91198	0.0035915	0.00867641	13	7912870	7955961	-	protein_coding	gamma-aminobutyric acid type A receptor alpha1 subunit
ENSGALG00000013861	475.629	1.49415	0.0889847	16.7911	2.8337e-63	1.53624e-61	3	54664502	54683327	-	protein_coding	TNF alpha induced protein 3
ENSGALG00000036117	2714.26	1.48846	0.0553382	26.8976	2.3457e-159	5.58573e-157	23	1964542	1971801	-	protein_coding	family with sequence similarity 46 member B
ENSGALG00000045218	69.0288	1.48767	0.385881	3.85526	0.000115604	0.000357454	15	7338308	7382993	+	protein_coding	myosin XVIIIB
ENSGALG00000030502	122.932	1.4827	0.172128	8.61394	7.05934e-18	7.5241e-17	25	3958393	3965648	-	protein_coding	ADAM metallopeptidase with thrombospondin type 1 motif 4
ENSGALG00000024298	127.416	1.47908	0.238435	6.20327	5.5303e-10	3.16893e-09	28	3331412	3336022	-	protein_coding	ADAMTS like 5
ENSGALG00000041708	50.2439	1.47733	0.231517	6.38109	1.75829e-10	1.06016e-09	21	6313308	6325046	+	protein_coding	Wnt family member 4
ENSGALG00000041522	3326.45	1.47596	0.0533732	27.6535	2.53088e-168	6.70576e-166	5	189638	197959	-	protein_coding	cardiotrophin-like cytokine factor 1
ENSGALG00000007690	81.7166	1.47389	0.229774	6.41451	1.41277e-10	8.61494e-10	20	11939843	11947261	-	protein_coding	transcription factor AP-2 gamma
ENSGALG00000005701	2482.71	1.47104	0.0556992	26.4104	1.04187e-153	2.3333e-151	12	9362449	9382321	+	protein_coding	inositol hexakisphosphate kinase 2
ENSGALG00000001428	7075.67	1.47075	0.044522	33.0342	2.62526e-239	1.09747e-236	9	1130122	1145518	+	protein_coding	EF-hand domain family member D1
ENSGALG00000004958	45.2417	1.4683	0.229853	6.38798	1.6809e-10	1.01545e-09	4	2028579	2039548	+	protein_coding	Bruton tyrosine kinase
ENSGALG00000005969	183.259	1.4669	0.140692	10.4263	1.88081e-25	3.08203e-24	6	18741814	18788695	-	protein_coding	anthrax toxin receptor-like
ENSGALG00000002167	181.712	1.46489	0.137646	10.6424	1.89189e-26	3.22668e-25	10	1778244	1784620	-	protein_coding	PAT1 homolog 2
ENSGALG00000001416	8.47701	1.46444	0.509631	2.87353	0.00405914	0.00970275	13	8713340	8730589	-	protein_coding	adrenoceptor alpha 1B
ENSGALG00000008424	116.046	1.46431	0.159269	9.19392	3.78796e-20	4.65442e-19	1	1768772	1769795	-	protein_coding	calmodulin like 3
ENSGALG00000003520	249.156	1.46127	0.118016	12.382	3.27218e-35	8.12087e-34	18	6878336	6885109	-	protein_coding	DNA polymerase gamma 2, accessory subunit
ENSGALG00000006882	143.622	1.4605	0.153378	9.52225	1.69477e-21	2.26274e-20	10	14943830	14967990	+	protein_coding	ST8 alpha-N-acetyl-neuraminide alpha-2,8-sialyltransferase 2
ENSGALG00000001407	302.6	1.45998	0.111582	13.0844	4.04148e-39	1.17873e-37	24	1706344	1715873	+	protein_coding	ADAM metallopeptidase with thrombospondin type 1 motif, 15
ENSGALG00000028326	23.2797	1.4597	0.374497	3.89775	9.70914e-05	0.000303453	11	1364759	1374485	+	protein_coding	hydroxysteroid 11-beta dehydrogenase 2
ENSGALG00000040070	21.6552	1.4592	0.469673	3.10684	0.00189099	0.00480071	14	12628860	12633440	-	protein_coding	protein disulfide isomerase family A member 2
ENSGALG00000033694	216.627	1.45555	0.155385	9.36737	7.43611e-21	9.52916e-20	28	4098287	4100719	-	protein_coding	IFI30, lysosomal thiol reductase
ENSGALG00000045312	30.5013	1.4521	0.323539	4.48818	7.1835e-06	2.61436e-05	25	242765	248366	-	protein_coding	semaphorin 6C
ENSGALG00000054856	114.431	1.45023	0.306425	4.73275	2.21502e-06	8.6075e-06	4	59974962	59980767	-	protein_coding	alcohol dehydrogenase 1-like
ENSGALG00000004700	137.321	1.45003	0.354805	4.08684	4.3728e-05	0.000143687	8	7994108	8002276	-	protein_coding	neutrophil cytosolic factor 2
ENSGALG00000027345	347.41	1.44797	0.102974	14.0615	6.54408e-45	2.27135e-43	Z	66053891	66060597	+	protein_coding	solute carrier family 46 member 2
ENSGALG00000013604	38.8274	1.4479	0.261869	5.52909	3.21889e-08	1.53924e-07	3	49586423	49602336	+	protein_coding	vasoactive intestinal peptide
ENSGALG00000008417	15.8184	1.44666	0.424466	3.4082	0.000653934	0.00179956	6	25241876	25296308	+	protein_coding	cilia and flagella associated protein 58
ENSGALG00000036897	17.4289	1.44562	0.477746	3.02592	0.00247874	0.00616381	1	51008967	51016634	+	protein_coding	solute carrier family 16 member 8
ENSGALG00000049068	20.1188	1.44414	0.393399	3.67092	0.000241675	0.000712599	20	10842257	10853983	-	protein_coding	zinc finger protein 831
ENSGALG00000004246	131.31	1.44303	0.309447	4.66324	3.11267e-06	1.18774e-05	19	6349840	6361974	-	protein_coding	solute carrier family 6 member 4
ENSGALG00000014843	35.8936	1.44296	0.302401	4.77167	1.82701e-06	7.17081e-06	3	60138293	60190411	-	protein_coding	tumor protein D52-like 1
ENSGALG00000020386	86.178	1.44147	0.20825	6.92181	4.45921e-12	3.11911e-11	5	46575152	46577714	+	protein_coding	bradykinin receptor B1
ENSGALG00000003034	19.4926	1.44129	0.437142	3.29707	0.000977006	0.00260923	21	4105252	4109012	-	protein_coding	somatostatin II
ENSGALG00000050888	69.828	1.44035	0.249323	5.77703	7.60312e-09	3.89197e-08	2	126122426	126123521	-	protein_coding	NIL
ENSGALG00000044632	21.3336	1.43951	0.361525	3.98179	6.83995e-05	0.000218238	28	4952050	4961161	+	protein_coding	perilipin 3
ENSGALG00000052262	44.3336	1.43771	0.239346	6.00683	1.89182e-09	1.0268e-08	1	73969098	73970994	+	protein_coding	potassium voltage-gated channel subfamily A member 5
ENSGALG00000050840	17657	1.43436	0.130261	11.0115	3.36499e-28	6.14584e-27	2	98307893	98337161	+	protein_coding	APC down-regulated 1
ENSGALG00000037257	14.3314	1.43146	0.390937	3.66161	0.000250633	0.000736935	3	18695570	18698897	-	protein_coding	H2.0 like homeobox
ENSGALG00000008359	230.999	1.43043	0.11603	12.3281	6.38982e-35	1.57131e-33	3	3329005	3331372	+	protein_coding	CD248 molecule
ENSGALG00000051054	34.0288	1.42701	0.45542	3.1334	0.00172791	0.0044141	KZ626819.1	106255	112945	-	protein_coding	class I histocompatibility antigen, F10 alpha chain-like
ENSGALG00000034973	3158.91	1.42687	0.0525522	27.1515	2.42881e-162	6.01194e-160	7	11682383	11685456	+	protein_coding	frizzled class receptor 7
ENSGALG00000032687	19258.9	1.42658	0.051023	27.9596	5.04193e-172	1.37462e-169	5	13345326	13346837	+	protein_coding	pleckstrin homology like domain family A member 2
ENSGALG00000029485	20.3933	1.41909	0.350949	4.04358	5.2641e-05	0.000170769	20	9801518	9804421	-	protein_coding	tyrosine-protein phosphatase non-receptor type substrate 1-like
ENSGALG00000027351	63.7133	1.41856	0.285333	4.97161	6.64e-07	2.73639e-06	25	2565194	2567856	-	protein_coding	leucine rich repeat containing 71
ENSGALG00000033279	28.7836	1.4174	0.390431	3.63034	0.000283047	0.000823872	Z	921297	923007	-	protein_coding	retina and anterior neural fold homeobox
ENSGALG00000028478	73.5631	1.41673	0.264737	5.35145	8.72499e-08	3.98288e-07	25	432851	440337	-	protein_coding	CUGBP, Elav-like family member 3
ENSGALG00000014144	40.9519	1.41385	0.30472	4.63983	3.48692e-06	1.31984e-05	4	66638160	66758374	+	protein_coding	corin, serine peptidase
ENSGALG00000054971	17.4032	1.41103	0.42707	3.30397	0.00095326	0.00255125	25	20564	29413	-	protein_coding	rho GTPase-activating protein 30-like
ENSGALG00000050677	32.9089	1.40309	0.358507	3.91371	9.08893e-05	0.000285158	14	6886918	6891193	-	protein_coding	BRICHOS domain containing 5
ENSGALG00000010935	241.696	1.4013	0.119923	11.685	1.52061e-31	3.23594e-30	1	39965496	40063282	+	protein_coding	protein tyrosine phosphatase, receptor type Q
ENSGALG00000010133	392.806	1.39747	0.0944426	14.7971	1.53e-49	6.08506e-48	8	21151296	21166349	-	protein_coding	patched 2
ENSGALG00000005209	168.135	1.39436	0.168735	8.26362	1.4132e-16	1.39116e-15	2	1186168	1206259	+	protein_coding	aquaporin 1
ENSGALG00000050494	56.1919	1.39379	0.24123	5.77786	7.56577e-09	3.8739e-08	KZ626819.1	83081	93306	+	protein_coding	zinc finger protein 737-like
ENSGALG00000054264	27.7433	1.39293	0.366867	3.79682	0.000146564	0.000446792	2	1043156	1061857	+	protein_coding	NIL
ENSGALG00000016628	31.9136	1.39266	0.290693	4.79081	1.66111e-06	6.5456e-06	1	128198873	128363671	+	protein_coding	neuroligin 4, Y-linked
ENSGALG00000026313	11541.7	1.38614	0.0486855	28.4712	2.6618e-178	7.82402e-176	7	35008797	35022843	-	protein_coding	Rho family GTPase 3
ENSGALG00000030270	34.5643	1.38209	0.371934	3.71595	0.000202445	0.000604989	16	2665727	2668557	-	protein_coding	CD1c molecule
ENSGALG00000013818	804.983	1.38059	0.071795	19.2296	2.0909e-82	1.75599e-80	3	54059666	54061125	+	protein_coding	Cbp/p300 interacting transactivator with Glu/Asp rich carboxy-terminal domain 2
ENSGALG00000011566	73.8493	1.37961	0.218575	6.31185	2.75711e-10	1.62949e-09	7	24024962	24051622	-	protein_coding	glycophorin C (Gerbich blood group)
ENSGALG00000015346	738.093	1.37631	0.112024	12.2858	1.07952e-34	2.63739e-33	1	86521571	86537922	+	protein_coding	NFKB inhibitor zeta
ENSGALG00000022720	97.3179	1.37591	0.181457	7.58256	3.3879e-14	2.78798e-13	1	180296062	180296740	+	protein_coding	gap junction protein beta 2
ENSGALG00000010958	25.4763	1.37581	0.34194	4.02353	5.73317e-05	0.000185154	1	40280596	40569224	-	protein_coding	PTPRF interacting protein alpha 2
ENSGALG00000009973	145.415	1.37355	0.276425	4.96899	6.73028e-07	2.77046e-06	3	25588911	25603301	+	protein_coding	solute carrier family 3 member 1
ENSGALG00000043015	438.194	1.37313	0.101122	13.5789	5.34494e-42	1.70712e-40	20	10059030	10063374	-	protein_coding	forkhead box S1
ENSGALG00000006272	195.102	1.3731	0.13688	10.0314	1.1088e-23	1.65809e-22	9	16037791	16044575	-	protein_coding	endothelin converting enzyme 2
ENSGALG00000049414	1545.83	1.37141	0.125794	10.902	1.12777e-27	2.01095e-26	6	18418467	18425791	-	protein_coding	cytochrome P450, family 2, subfamily C, polypeptide 23a
ENSGALG00000040549	20.0368	1.36988	0.366908	3.73357	0.000188788	0.000567693	6	20428997	20451074	-	protein_coding	5-hydroxytryptamine (serotonin) receptor 7, adenylate cyclase-coupled
ENSGALG00000017272	24.7849	1.36978	0.320647	4.27193	1.9379e-05	6.67076e-05	1	74541145	74683073	-	protein_coding	von Willebrand factor
ENSGALG00000027132	974.696	1.36624	0.0751908	18.1703	8.8744e-74	6.09289e-72	28	4394335	4410108	+	protein_coding	NIL
ENSGALG00000012542	16.1403	1.36611	0.413679	3.30233	0.000958852	0.00256548	1	52034439	52042836	-	protein_coding	RASD family member 2
ENSGALG00000003122	2539.7	1.36381	0.0663277	20.5616	6.05455e-94	6.12356e-92	14	2776903	2780273	-	protein_coding	zinc finger AN1-type containing 2A
ENSGALG00000044485	15.0269	1.3632	0.417195	3.26753	0.00108491	0.00287456	28	4357087	4359894	-	protein_coding	F2R like thrombin/trypsin receptor 3
ENSGALG00000000401	915.59	1.36001	0.112475	12.0917	1.16851e-33	2.72053e-32	26	1400046	1402914	+	protein_coding	RNA binding motif protein 15
ENSGALG00000014453	59.3583	1.35687	0.234916	5.77596	7.65165e-09	3.91574e-08	1	79952696	79957248	-	protein_coding	family with sequence similarity 46 member C
ENSGALG00000000156	15781.2	1.35527	0.0348869	38.8475	0	0	16	2574358	2580734	-	protein_coding	bromodomain containing 2
ENSGALG00000038141	127.389	1.35504	0.264427	5.12444	2.98419e-07	1.28112e-06	1	51574102	51584520	-	protein_coding	neutrophil cytosolic factor 4
ENSGALG00000001056	110.907	1.35489	0.177244	7.64422	2.10208e-14	1.75752e-13	19	851484	853634	-	protein_coding	abhydrolase domain containing 11
ENSGALG00000040521	24.0808	1.35379	0.384193	3.52373	0.000425514	0.00120991	2	32582773	32584616	-	protein_coding	homeobox A2
ENSGALG00000015474	81.668	1.35336	0.187193	7.22975	4.8389e-13	3.65727e-12	1	93674848	93698837	+	protein_coding	CD80 molecule
ENSGALG00000013342	281.345	1.35293	0.132157	10.2373	1.34881e-24	2.11273e-23	7	5218436	5220507	+	protein_coding	gastrulation brain homeobox 2
ENSGALG00000029020	68.5098	1.35281	0.197206	6.85987	6.89241e-12	4.75467e-11	6	31489420	31522011	+	protein_coding	phospholipid phosphatase 4
ENSGALG00000027789	59.6895	1.35117	0.410975	3.28772	0.00101004	0.00268944	18	10425523	10435090	+	protein_coding	RAB37, member RAS oncogene family
ENSGALG00000003360	23.1739	1.35109	0.374679	3.606	0.000310958	0.000901625	13	11124637	11127201	-	protein_coding	ADP ribosylation factor like GTPase 10
ENSGALG00000039682	44.5015	1.349	0.292805	4.60716	4.08206e-06	1.53002e-05	1	359019	371025	+	protein_coding	hematopoietic cell-specific Lyn substrate 1
ENSGALG00000026263	58.1188	1.34386	0.240963	5.57704	2.4465e-08	1.18648e-07	8	5960766	5974556	+	protein_coding	regulator of G-protein signaling 8
ENSGALG00000039385	92.5795	1.34313	0.166932	8.04596	8.55752e-16	7.94591e-15	12	11995004	11996636	+	protein_coding	epidermal differentiation-specific protein-like
ENSGALG00000034297	861.878	1.34303	0.0975857	13.7625	4.28232e-43	1.39859e-41	19	7778744	7786908	-	protein_coding	T-box 2
ENSGALG00000037744	31.0999	1.34121	0.31502	4.25753	2.06698e-05	7.07883e-05	26	260152	289532	+	protein_coding	calcium voltage-gated channel subunit alpha1 S
ENSGALG00000010977	33.5905	1.34078	0.343813	3.89972	9.63038e-05	0.000301191	2	31327773	31334403	+	protein_coding	family with sequence similarity 221 member A
ENSGALG00000032545	235.286	1.33978	0.123288	10.8671	1.65426e-27	2.91931e-26	4	46797200	46798328	-	protein_coding	NK6 homeobox 1
ENSGALG00000019622	684.149	1.33839	0.124045	10.7895	3.857e-27	6.7121e-26	2	40477422	40528745	-	protein_coding	tripartite motif containing 71
ENSGALG00000038618	178.021	1.33588	0.340139	3.92745	8.5853e-05	0.000270304	10	9103712	9114499	+	protein_coding	one cut homeobox 1
ENSGALG00000012111	252.85	1.33539	0.173683	7.68868	1.48658e-14	1.25631e-13	7	28370912	28374010	-	protein_coding	transmembrane protein 37
ENSGALG00000040899	16.6875	1.33412	0.431025	3.09523	0.00196661	0.00497657	22	5339096	5346586	+	protein_coding	glycerol-3-phosphate acyltransferase 2, mitochondrial
ENSGALG00000014872	349.264	1.33367	0.135422	9.84831	6.97057e-23	9.99469e-22	Z	13972676	14032776	-	protein_coding	fibroblast growth factor 10
ENSGALG00000011577	57.3266	1.333	0.382289	3.48689	0.000488674	0.00137085	7	24417885	24674006	-	protein_coding	contactin associated protein like 5
ENSGALG00000042389	69.2656	1.33102	0.3588	3.70963	0.000207558	0.000619301	7	28518094	28521131	+	protein_coding	engrailed homeobox 1
ENSGALG00000016375	28.1482	1.32784	0.33456	3.96891	7.22015e-05	0.000229357	1	120317313	120408886	-	protein_coding	phosphate regulating endopeptidase homolog, X-linked
ENSGALG00000005638	33.6483	1.32465	0.28871	4.58816	4.47164e-06	1.66773e-05	4	2390549	2394261	+	protein_coding	interleukin 2 receptor subunit gamma
ENSGALG00000016287	65.0358	1.32358	0.314876	4.20351	2.62812e-05	8.87617e-05	1	115748150	115750190	-	protein_coding	nuclear receptor subfamily 0 group B member 1
ENSGALG00000000242	39.0173	1.32102	0.245276	5.38587	7.20944e-08	3.31356e-07	22	736996	875384	+	protein_coding	early B-cell factor 2
ENSGALG00000023296	17.7021	1.32075	0.436677	3.02454	0.0024901	0.00618726	8	22260964	22269319	-	protein_coding	TAL bHLH transcription factor 1, erythroid differentiation factor
ENSGALG00000013625	22.1852	1.31967	0.350443	3.76571	0.000166076	0.000502368	3	50167910	50232264	-	protein_coding	interaction protein for cytohesin exchange factors 1
ENSGALG00000030436	8928.56	1.31149	0.107671	12.1805	3.94711e-34	9.42296e-33	MT	10775	11126	+	protein_coding	NADH dehydrogenase subunit 3
ENSGALG00000039708	20.4801	1.30976	0.404519	3.23781	0.00120453	0.00316519	28	1003378	1008537	+	protein_coding	PML-RARA regulated adaptor molecule 1
ENSGALG00000010762	24.1971	1.30872	0.450896	2.90249	0.0037021	0.00892185	3	35912416	35927799	+	protein_coding	opsin 3
ENSGALG00000052868	21.9347	1.30865	0.357975	3.6557	0.000256484	0.000752493	25	2568500	2572769	-	protein_coding	platelet endothelial aggregation receptor 1
ENSGALG00000006270	120.893	1.305	0.171757	7.59793	3.00898e-14	2.48813e-13	14	7379188	7388599	-	protein_coding	sodium channel epithelial 1 gamma subunit
ENSGALG00000009572	107.876	1.30288	0.28421	4.58424	4.55641e-06	1.69498e-05	1	30046659	30129302	-	protein_coding	ADAM metallopeptidase with thrombospondin type 1 motif 20
ENSGALG00000042492	1090.55	1.29822	0.0880656	14.7415	3.48849e-49	1.3672e-47	4	57785049	57798938	+	protein_coding	paired like homeodomain 2
ENSGALG00000030920	196.216	1.2982	0.37915	3.42398	0.000617109	0.00170521	24	5138999	5139712	+	protein_coding	apolipoprotein C3
ENSGALG00000044313	81.0493	1.29259	0.200928	6.43311	1.25022e-10	7.64601e-10	5	16056641	16063897	-	protein_coding	malignant fibrous histiocytoma-amplified sequence 1 homolog
ENSGALG00000031947	275.045	1.28728	0.109061	11.8033	3.75429e-32	8.21474e-31	2	75831409	75998658	-	protein_coding	F-box and leucine rich repeat protein 7
ENSGALG00000029329	601.546	1.28374	0.090141	14.2415	5.06463e-46	1.80789e-44	4	9063543	9064635	-	protein_coding	POU class 3 homeobox 4
ENSGALG00000004290	21.0921	1.28321	0.315216	4.07089	4.68339e-05	0.000153171	8	6716173	6733176	+	protein_coding	angiopoietin like 1
ENSGALG00000044299	22.3587	1.28207	0.429707	2.98359	0.00284893	0.00701217	12	5600968	5622221	+	protein_coding	KIAA1257
ENSGALG00000031518	926.302	1.28121	0.0983268	13.0301	8.24944e-39	2.36929e-37	33	4132596	4133942	-	protein_coding	DNA damage inducible transcript 3
ENSGALG00000030569	821.16	1.27936	0.0735881	17.3855	1.06342e-67	6.29087e-66	16	2520197	2524870	+	protein_coding	tripartite motif containing 41
ENSGALG00000014466	59.745	1.27935	0.303363	4.21721	2.47348e-05	8.38248e-05	1	77803620	77808412	-	protein_coding	PILR alpha associated neural protein
ENSGALG00000012464	80.0144	1.27813	0.195653	6.53266	6.46103e-11	4.05961e-10	5	58929201	58939830	+	protein_coding	SOUL protein
ENSGALG00000032349	29.4896	1.27812	0.322079	3.96834	7.23756e-05	0.000229833	11	11518645	11547898	-	protein_coding	cadherin 5
ENSGALG00000017016	23.4783	1.27634	0.369868	3.45079	0.000558943	0.00155522	1	171336926	171374560	+	protein_coding	family with sequence similarity 124 member A
ENSGALG00000027069	775.332	1.27579	0.0959991	13.2896	2.65933e-40	8.05593e-39	4	1786950	1794312	+	protein_coding	TSC22 domain family member 4
ENSGALG00000041103	100.003	1.27346	0.186746	6.81921	9.15417e-12	6.23717e-11	6	3686229	3687798	-	protein_coding	solute carrier family 18 member A3
ENSGALG00000020454	2081.87	1.27305	0.0606877	20.9771	1.06208e-97	1.1549e-95	5	26420940	26422805	-	protein_coding	chromosome 5 open reading frame, human C14orf169
ENSGALG00000034876	4024.72	1.27275	0.0423073	30.0835	7.9678e-199	2.82812e-196	2	125806945	125814561	+	protein_coding	pyruvate dehyrogenase phosphatase catalytic subunit 1
ENSGALG00000011320	398.775	1.27249	0.110017	11.5663	6.1077e-31	1.26123e-29	1	45195311	45317916	-	protein_coding	transmembrane and coiled-coil domain family 3
ENSGALG00000012394	1071.93	1.27073	0.0833934	15.2378	1.98523e-52	8.54603e-51	5	58251113	58259992	-	protein_coding	nidogen 2
ENSGALG00000032159	650.952	1.27036	0.0984259	12.9068	4.1215e-38	1.14188e-36	1	60884483	60885686	-	protein_coding	F-box and leucine rich repeat protein 14
ENSGALG00000005401	190.605	1.26956	0.120089	10.5718	4.02635e-26	6.7568e-25	2	2665701	2717022	+	protein_coding	Wnt family member 9A
ENSGALG00000026360	579.867	1.26822	0.0970104	13.0731	4.69365e-39	1.36471e-37	1	138198426	138199914	+	protein_coding	sosondowah ankyrin repeat domain family member C
ENSGALG00000003751	29.3903	1.26769	0.426608	2.97155	0.002963	0.00726538	6	10457504	10473583	+	protein_coding	N-acylsphingosine amidohydrolase 2
ENSGALG00000004274	49.2316	1.26746	0.262919	4.82074	1.43029e-06	5.6741e-06	7	6157284	6187756	+	protein_coding	twist family bHLH transcription factor 2
ENSGALG00000030008	4100	1.26718	0.0774119	16.3693	3.16813e-60	1.61953e-58	6	21666749	21671233	-	protein_coding	hematopoietically expressed homeobox
ENSGALG00000007045	37.1908	1.26131	0.249905	5.04716	4.48434e-07	1.88302e-06	6	22597001	22847758	-	protein_coding	adhesion G protein-coupled receptor A1
ENSGALG00000026239	253.795	1.26044	0.12153	10.3715	3.34279e-25	5.37934e-24	3	104502119	104506358	+	protein_coding	MPV17, mitochondrial inner membrane protein
ENSGALG00000021869	312.234	1.2572	0.111809	11.2442	2.47355e-29	4.70975e-28	8	24907071	24927370	+	protein_coding	podocan
ENSGALG00000003590	21.5272	1.25702	0.39128	3.2126	0.00131542	0.00343164	18	6987330	6993610	+	protein_coding	chromosome 18 C17orf58 homolog
ENSGALG00000053278	89.6458	1.25609	0.214362	5.8597	4.63709e-09	2.41843e-08	9	23590631	23593408	-	protein_coding	succinate receptor 1
ENSGALG00000035334	81206.2	1.25335	0.134027	9.35143	8.6467e-21	1.10279e-19	MT	9922	10706	+	protein_coding	cytochrome c oxidase subunit III
ENSGALG00000005657	290.928	1.25266	0.100023	12.5237	5.53657e-36	1.40559e-34	2	4245111	4382203	+	protein_coding	corticotropin releasing hormone receptor 2
ENSGALG00000040857	18.0116	1.25171	0.392833	3.18637	0.00144071	0.00372802	24	3565030	3587794	-	protein_coding	tectorin alpha
ENSGALG00000013929	257.211	1.24963	0.135627	9.21372	3.15006e-20	3.88583e-19	4	65398424	65431696	-	protein_coding	platelet-derived growth factor receptor, alpha polypeptide
ENSGALG00000043302	41.3815	1.24921	0.250212	4.99261	5.95677e-07	2.46717e-06	19	3007529	3016349	-	protein_coding	linker for activation of T-cells family member 2
ENSGALG00000035539	23.5726	1.24856	0.30419	4.10453	4.0513e-05	0.00013352	33	7661544	7663344	+	protein_coding	homeobox C4
ENSGALG00000038634	580.374	1.24595	0.364191	3.42114	0.000623596	0.00172187	4	65269769	65321836	-	protein_coding	KIT proto-oncogene receptor tyrosine kinase
ENSGALG00000019690	184.822	1.24316	0.132247	9.40029	5.44105e-21	7.04453e-20	2	6292139	6311275	-	protein_coding	WD repeat domain 86
ENSGALG00000035816	3291.82	1.24231	0.0772491	16.0819	3.41658e-58	1.66942e-56	18	10513327	10522618	-	protein_coding	ferredoxin reductase
ENSGALG00000037286	58.132	1.24213	0.30683	4.04828	5.15947e-05	0.000167547	7	22534107	22539376	-	protein_coding	villin 1
ENSGALG00000042554	1297.41	1.23962	0.0778373	15.9257	4.20097e-57	2.01091e-55	1	15407885	15449742	+	protein_coding	ATP binding cassette subfamily D member 2
ENSGALG00000016485	6437.8	1.23684	0.0575072	21.5075	1.32391e-102	1.55658e-100	3	101681363	101683698	+	protein_coding	ras homolog family member B
ENSGALG00000017411	19.6079	1.23641	0.37273	3.31717	0.000909327	0.00244131	Z	10315033	10316374	+	protein_coding	relaxin/insulin like family peptide receptor 3
ENSGALG00000048776	134.246	1.23443	0.172489	7.15654	8.27403e-13	6.13524e-12	19	185813	196304	-	protein_coding	NIL
ENSGALG00000030157	121.523	1.23369	0.246646	5.00186	5.67794e-07	2.35376e-06	10	15422024	15517080	+	protein_coding	multiple C2 and transmembrane domain containing 2
ENSGALG00000043400	434.643	1.23148	0.103698	11.8757	1.58261e-32	3.52749e-31	33	5164023	5168544	+	protein_coding	BCDIN3 domain containing RNA methyltransferase
ENSGALG00000032142	231621	1.23124	0.0982323	12.534	4.86522e-36	1.23682e-34	MT	6644	8192	+	protein_coding	Cytochrome c oxidase subunit 1
ENSGALG00000026598	24.9851	1.23121	0.35842	3.43509	0.000592353	0.00164018	Z	43280187	43298496	+	protein_coding	nucleoredoxin-like 2
ENSGALG00000040355	19.6247	1.2308	0.357943	3.43853	0.000584879	0.00162139	2	115280941	115286441	-	protein_coding	transcription factor 24
ENSGALG00000053371	466.566	1.23069	0.097573	12.613	1.78939e-36	4.63025e-35	5	58248073	58250852	-	protein_coding	NIL
ENSGALG00000015779	566.046	1.22991	0.0819641	15.0055	6.75961e-51	2.8071e-49	3	75796306	75810677	-	protein_coding	peptidase M20 domain containing 2
ENSGALG00000033051	392.913	1.22807	0.146811	8.36493	6.01489e-17	6.07365e-16	1	6924408	7137720	+	protein_coding	calcium/calmodulin dependent protein kinase ID
ENSGALG00000041621	986.903	1.22741	0.208612	5.88367	4.01259e-09	2.10147e-08	2	148338396	148344678	-	protein_coding	lymphocyte antigen 6 family member E
ENSGALG00000009276	19.9619	1.22491	0.409585	2.99061	0.00278419	0.00686361	4	20396155	20397656	+	protein_coding	lecithin retinol acyltransferase (phosphatidylcholine--retinol O-acyltransferase)
ENSGALG00000007798	1049.49	1.22445	0.0602057	20.3378	5.94821e-92	5.88935e-90	12	16858535	16897156	-	protein_coding	SHQ1, H/ACA ribonucleoprotein assembly factor
ENSGALG00000011544	303.799	1.2242	0.266806	4.58835	4.46758e-06	1.66655e-05	1	71628881	71641293	+	protein_coding	BCL2 like 14
ENSGALG00000051132	29.4848	1.22409	0.294962	4.15	3.32477e-05	0.000110779	1	39941569	39961165	+	protein_coding	NIL
ENSGALG00000043641	11914.7	1.22309	0.0598075	20.4504	5.9631e-93	5.9669e-91	28	4077791	4078763	+	protein_coding	JunD proto-oncogene, AP-1 transcription factor subunit
ENSGALG00000007483	528.485	1.22258	0.090363	13.5296	1.04535e-41	3.29399e-40	12	14847917	14926384	-	protein_coding	leucine rich repeats and immunoglobulin like domains 1
ENSGALG00000045469	202.508	1.22161	0.11534	10.5914	3.26611e-26	5.51545e-25	25	2658941	2671332	+	protein_coding	brevican
ENSGALG00000019802	46.5615	1.22078	0.273554	4.46266	8.09482e-06	2.92508e-05	26	784347	786593	+	protein_coding	pleckstrin homology like domain family A member 3
ENSGALG00000039032	631.771	1.22069	0.0897244	13.6049	3.7462e-42	1.20262e-40	5	19419315	19420470	+	protein_coding	four jointed box 1
ENSGALG00000045196	51.6291	1.2204	0.303803	4.01708	5.89237e-05	0.000189905	2	127225485	127287310	+	protein_coding	lysosomal protein transmembrane 4 beta
ENSGALG00000047662	51.5064	1.21902	0.302985	4.02337	5.73713e-05	0.00018525	27	7166154	7171281	-	protein_coding	nuclear receptor subfamily 1 group D member 1
ENSGALG00000037166	277.565	1.21792	0.129065	9.43648	3.85498e-21	5.04909e-20	5	115673	120614	-	protein_coding	uncharacterized LOC101752158
ENSGALG00000008544	90.5903	1.21679	0.224181	5.42772	5.7078e-08	2.65058e-07	3	16420524	16490003	+	protein_coding	solute carrier family 8 member A1
ENSGALG00000007291	7556.94	1.21452	0.0534113	22.739	1.84527e-114	2.55245e-112	14	10259729	10273380	-	protein_coding	chromosome 16 open reading frame 72
ENSGALG00000016959	104.958	1.21252	0.200525	6.04673	1.47815e-09	8.107e-09	1	167542038	167697926	+	protein_coding	diacylglycerol kinase eta
ENSGALG00000044018	157.376	1.20653	0.197248	6.11681	9.54677e-10	5.32603e-09	22	3621115	3626368	+	protein_coding	uncharacterized LOC107050412
ENSGALG00000009480	220.828	1.20487	0.149954	8.03493	9.36343e-16	8.66429e-15	1	27163395	27407139	+	protein_coding	dedicator of cytokinesis 4
ENSGALG00000046160	16.1739	1.20434	0.406252	2.96451	0.00303164	0.00742424	4	50962445	50963855	+	protein_coding	chemokine (C-X-C motif) ligand 1-like
ENSGALG00000014975	152.415	1.20177	0.144466	8.31868	8.89517e-17	8.86783e-16	4	78488492	78491401	-	protein_coding	dopamine receptor D5
ENSGALG00000042750	49087	1.20016	0.143869	8.34206	7.3008e-17	7.32885e-16	MT	4049	5024	+	protein_coding	NADH dehydrogenase subunit 1
ENSGALG00000032386	144.557	1.19865	0.148753	8.05802	7.75419e-16	7.23571e-15	4	32762153	32837984	+	protein_coding	doublecortin like kinase 2
ENSGALG00000047475	96.712	1.19854	0.171674	6.98149	2.92057e-12	2.07641e-11	14	7429291	7439069	-	protein_coding	heparan sulfate-glucosamine 3-sulfotransferase 2
ENSGALG00000023821	132.277	1.19705	0.166755	7.17851	7.04745e-13	5.26725e-12	27	7642262	7646075	-	protein_coding	DExH-box helicase 58
ENSGALG00000010290	4839.57	1.19627	0.0552045	21.6697	3.95987e-104	4.74479e-102	3	30775053	30796571	-	protein_coding	vascular endothelial growth factor A
ENSGALG00000053285	237.567	1.19611	0.119226	10.0323	1.09963e-23	1.64568e-22	25	3027025	3029971	+	protein_coding	mothers against decapentaplegic homolog 6-like
ENSGALG00000005460	589.272	1.19543	0.102501	11.6626	1.97831e-31	4.19098e-30	20	8179857	8205178	+	protein_coding	solute carrier organic anion transporter family member 4A1
ENSGALG00000030179	52.2158	1.19457	0.231673	5.15628	2.5191e-07	1.09192e-06	6	12620515	12626469	-	protein_coding	chromosome 6 C10orf54 homolog
ENSGALG00000037587	227.413	1.19121	0.13395	8.89296	5.95025e-19	6.85463e-18	3	57331048	57364433	-	protein_coding	ectonucleotide pyrophosphatase/phosphodiesterase 3
ENSGALG00000024049	88.2599	1.19042	0.205042	5.80572	6.40887e-09	3.30311e-08	4	1567282	1571532	-	protein_coding	RNA binding motif protein, X-linked 2
ENSGALG00000047242	106.925	1.19038	0.153953	7.7321	1.0579e-14	8.98478e-14	30	1143448	1161104	-	protein_coding	microtubule associated serine/threonine kinase 1
ENSGALG00000011740	255.217	1.19036	0.199643	5.96244	2.48506e-09	1.3315e-08	1	48028648	48034022	+	protein_coding	matrix Gla protein
ENSGALG00000011376	456.961	1.18879	0.118252	10.053	8.90932e-24	1.34189e-22	5	49842460	49843339	-	protein_coding	ankyrin repeat domain 9
ENSGALG00000007374	89.3438	1.18829	0.184952	6.42487	1.31986e-10	8.0588e-10	5	17252451	17253522	+	protein_coding	yippee like 4
ENSGALG00000035635	205.559	1.18713	0.131454	9.03071	1.70564e-19	2.02439e-18	33	3272216	3278783	+	protein_coding	activin A receptor like type 1
ENSGALG00000009021	292.851	1.18654	0.163026	7.27821	3.38277e-13	2.58266e-12	8	19606486	19673054	-	protein_coding	ST6 N-acetylgalactosaminide alpha-2,6-sialyltransferase 5
ENSGALG00000022622	263.833	1.18386	0.10651	11.1151	1.05965e-28	1.96396e-27	2	32608897	32611583	-	protein_coding	homeobox A4
ENSGALG00000000466	47.1947	1.17974	0.308475	3.82442	0.000131079	0.000401867	23	5273968	5292034	-	protein_coding	LCK proto-oncogene, Src family tyrosine kinase
ENSGALG00000054286	32.8754	1.17916	0.284526	4.14429	3.4087e-05	0.000113391	4	1645345	1646715	+	protein_coding	apelin
ENSGALG00000026914	22.0085	1.17915	0.400049	2.94751	0.00320348	0.00781531	13	10890326	10892838	-	protein_coding	docking protein 3
ENSGALG00000035028	1202.27	1.17913	0.0710422	16.5977	7.24729e-62	3.81893e-60	33	6827440	6840335	-	protein_coding	NGFI-A binding protein 2
ENSGALG00000038133	63.3606	1.17676	0.205396	5.72921	1.00901e-08	5.10885e-08	13	13767716	13769325	-	protein_coding	small integral membrane protein 3
ENSGALG00000015895	792.726	1.17649	0.0651016	18.0716	5.32969e-73	3.56805e-71	3	80084760	80087769	+	protein_coding	5-hydroxytryptamine receptor 1B
ENSGALG00000010192	1598.85	1.17626	0.0556542	21.1351	3.78755e-99	4.24115e-97	5	37864101	37880025	-	protein_coding	F-box protein 33
ENSGALG00000030847	921.155	1.17593	0.0718592	16.3644	3.43414e-60	1.75076e-58	27	3904119	3905793	-	protein_coding	frizzled class receptor 2
ENSGALG00000028438	1324.46	1.17557	0.0598822	19.6314	8.3414e-86	7.4723e-84	7	11298068	11305798	-	protein_coding	CDC like kinase 1
ENSGALG00000047781	33.6614	1.17158	0.381806	3.06853	0.00215116	0.00541227	15	6242792	6250178	+	protein_coding	RAD9 checkpoint clamp component B
ENSGALG00000024047	1965.73	1.17146	0.0585799	19.9977	5.7637e-89	5.56034e-87	23	5680672	5684455	-	protein_coding	v-myc avian myelocytomatosis viral oncogene lung carcinoma derived homolog
ENSGALG00000006205	1426.42	1.1708	0.0751984	15.5695	1.17274e-54	5.35476e-53	8	15547181	15564927	+	protein_coding	general transcription factor IIB
ENSGALG00000003580	1497.45	1.1682	0.0962645	12.1353	6.86653e-34	1.62074e-32	11	3706911	3741657	-	protein_coding	matrix metallopeptidase 2
ENSGALG00000003217	193.537	1.16797	0.287491	4.06264	4.85201e-05	0.000158273	14	1329781	1337607	+	protein_coding	lipopolysaccharide induced TNF factor
ENSGALG00000024083	1109.3	1.16771	0.0943293	12.3791	3.39067e-35	8.39279e-34	22	2793539	2795001	+	protein_coding	chromosome 22 open reading frame, human C8orf4
ENSGALG00000049875	120.972	1.16535	0.153239	7.6048	2.85337e-14	2.36465e-13	15	11063693	11063864	-	protein_coding	NIL
ENSGALG00000008263	767.268	1.16509	0.0683667	17.0418	4.01819e-65	2.28369e-63	12	18230669	18486808	+	protein_coding	contactin 4
ENSGALG00000026995	83.1335	1.16461	0.1771	6.57604	4.83152e-11	3.07478e-10	1	197093200	197097605	-	protein_coding	ras homolog family member G
ENSGALG00000000507	19.717	1.16334	0.35653	3.26295	0.00110261	0.00291898	11	18738377	18745111	+	protein_coding	copine VII
ENSGALG00000041091	65783.5	1.15694	0.130067	8.8949	5.84727e-19	6.74282e-18	MT	9239	9923	+	protein_coding	ATP synthase F0 subunit 6
ENSGALG00000040582	418.999	1.15643	0.142795	8.09855	5.56181e-16	5.23667e-15	17	10356718	10450700	+	protein_coding	LIM homeobox transcription factor 1 beta
ENSGALG00000032239	2216.02	1.15506	0.293426	3.93647	8.26876e-05	0.000261037	5	1225083	1232835	+	protein_coding	GTP cyclohydrolase I feedback regulator
ENSGALG00000036806	198.279	1.15338	0.146199	7.88911	3.04344e-15	2.69935e-14	33	5499568	5507669	+	protein_coding	growth differentiation factor 11
ENSGALG00000050224	259.923	1.1526	0.359703	3.20429	0.00135394	0.00352288	26	1732671	1735583	-	protein_coding	golgi transport 1A
ENSGALG00000011104	30.9283	1.1524	0.271937	4.23776	2.25762e-05	7.69529e-05	7	21120994	21132163	+	protein_coding	glucagon
ENSGALG00000013183	310.94	1.15203	0.183587	6.27514	3.49321e-10	2.04399e-09	2	85742907	85772374	-	protein_coding	telomerase reverse transcriptase
ENSGALG00000004044	113.794	1.14784	0.159885	7.17919	7.01248e-13	5.2432e-12	5	1920625	1930635	-	protein_coding	cysteine and glycine rich protein 3
ENSGALG00000006775	600.603	1.14678	0.101699	11.2763	1.71868e-29	3.28909e-28	20	10367591	10377566	+	protein_coding	transglutaminase 2
ENSGALG00000015713	930.503	1.14607	0.062833	18.24	2.48586e-74	1.75805e-72	4	83971306	84040349	+	protein_coding	family with sequence similarity 53 member A
ENSGALG00000026161	24.1403	1.14575	0.342773	3.3426	0.00082998	0.00224559	28	991208	993646	+	protein_coding	NIL
ENSGALG00000001252	715.749	1.14521	0.199382	5.74381	9.25697e-09	4.69892e-08	28	2707241	2712155	-	protein_coding	cAMP responsive element binding protein 3 like 3
ENSGALG00000033320	173.337	1.14336	0.270026	4.23426	2.2931e-05	7.80915e-05	19	28898	199245	-	protein_coding	uncharacterized LOC101751399
ENSGALG00000053084	32.9564	1.14223	0.285765	3.9971	6.41221e-05	0.000205532	4	51651494	51656384	-	protein_coding	NIL
ENSGALG00000030512	48.128	1.14092	0.248862	4.58454	4.54987e-06	1.69355e-05	19	5943315	5945850	-	protein_coding	protein interacting with cyclin A1
ENSGALG00000001889	106.531	1.14065	0.205186	5.55909	2.7119e-08	1.30811e-07	17	8208060	8215543	+	protein_coding	caspase recruitment domain family member 9
ENSGALG00000039334	36.1108	1.14039	0.36604	3.11549	0.00183643	0.00467228	5	939735	975245	-	protein_coding	chromosome 5 C15orf52 homolog
ENSGALG00000050619	411.097	1.1384	0.213437	5.33363	9.62664e-08	4.3722e-07	1	44923614	44927604	+	protein_coding	suppressor of cytokine signaling 2
ENSGALG00000015593	238.009	1.13808	0.111318	10.2237	1.55319e-24	2.42076e-23	3	73911003	74054520	+	protein_coding	EPH receptor A7
ENSGALG00000034094	616.211	1.13579	0.269922	4.20784	2.57823e-05	8.72018e-05	7	18254138	18255999	-	protein_coding	Sp5 transcription factor
ENSGALG00000032465	14910.4	1.13569	0.173473	6.5468	5.87834e-11	3.70961e-10	MT	9084	9249	+	protein_coding	ATP synthase F0 subunit 8
ENSGALG00000000048	171.79	1.13546	0.180109	6.30431	2.89482e-10	1.70659e-09	25	482602	488101	+	protein_coding	V-type proton ATPase catalytic subunit A-like
ENSGALG00000047976	66.6327	1.13501	0.327653	3.46406	0.000532095	0.00148601	27	5488709	5491416	+	protein_coding	ankyrin repeat and SOCS box containing 16
ENSGALG00000011145	82.2688	1.13492	0.20961	5.41447	6.14719e-08	2.8427e-07	2	33525853	33528127	-	protein_coding	TLR4 interactor with leucine rich repeats
ENSGALG00000008940	140.192	1.13454	0.202944	5.59041	2.26536e-08	1.10347e-07	5	25427165	25520280	-	protein_coding	spectrin beta, non-erythrocytic 5
ENSGALG00000054770	39.9076	1.13202	0.265683	4.26082	2.03681e-05	6.98605e-05	7	22055096	22058161	-	protein_coding	inhibin alpha subunit
ENSGALG00000042354	365.582	1.13177	0.141369	8.00579	1.18698e-15	1.08712e-14	2	115620394	115787873	+	protein_coding	phosphatidylinositol-3,4,5-trisphosphate dependent Rac exchange factor 2
ENSGALG00000029768	65.1037	1.1309	0.272256	4.15381	3.26985e-05	0.000109103	5	58266781	58269815	+	protein_coding	prostaglandin D2 receptor-like
ENSGALG00000052649	151.746	1.13022	0.147464	7.66437	1.79705e-14	1.51325e-13	1	48170394	48170775	+	protein_coding	histone cluster 1, H2B-V (similar to human histone cluster 1, class H2B)
ENSGALG00000001802	2963.34	1.13018	0.049055	23.0389	1.89842e-117	2.70554e-115	18	4247801	4258928	+	protein_coding	jumonji domain containing 6
ENSGALG00000035244	259.824	1.12966	0.112023	10.0842	6.48701e-24	9.83349e-23	1	48117645	48118846	+	protein_coding	histone cluster 2 H3 family member d
ENSGALG00000002244	21.2117	1.12868	0.355802	3.17221	0.00151284	0.00389857	11	1397796	1400275	-	protein_coding	agouti related neuropeptide
ENSGALG00000042478	6327.37	1.12859	0.152618	7.39486	1.41554e-13	1.11466e-12	MT	11195	11492	+	protein_coding	NADH dehydrogenase subunit 4L
ENSGALG00000030985	3325.45	1.12859	0.364677	3.09476	0.00196975	0.00498334	20	2590985	2616556	-	protein_coding	myosin, heavy chain 7B, cardiac muscle, beta
ENSGALG00000043947	39.9512	1.12841	0.244713	4.61115	4.00443e-06	1.50182e-05	1	145976514	145979531	+	protein_coding	G-protein coupled receptor 183-like
ENSGALG00000006087	31.6783	1.12814	0.292551	3.85622	0.000115153	0.000356174	4	3845725	3958957	-	protein_coding	glypican 3
ENSGALG00000033091	102.552	1.12732	0.151385	7.44667	9.57282e-14	7.61776e-13	2	124950601	125056942	-	protein_coding	RUNX1 translocation partner 1
ENSGALG00000014412	95.0426	1.12644	0.198065	5.6872	1.29143e-08	6.4561e-08	1	77439993	77445026	-	protein_coding	cystatin A
ENSGALG00000026167	129.803	1.12557	0.17939	6.27446	3.50855e-10	2.05233e-09	18	1984538	2033615	-	protein_coding	phosphoinositide-3-kinase regulatory subunit 5
ENSGALG00000004893	139.777	1.1253	0.160368	7.01697	2.26725e-12	1.62668e-11	15	6820426	6823274	-	protein_coding	transmembrane protein 119
ENSGALG00000008346	219.389	1.12528	0.321374	3.50145	0.000462725	0.00130526	7	11436084	11444574	+	protein_coding	initiator caspase
ENSGALG00000006547	45.777	1.12459	0.259355	4.33611	1.45025e-05	5.07667e-05	9	4549401	4551224	-	protein_coding	protein C receptor
ENSGALG00000003939	460.412	1.12444	0.0937118	11.999	3.59747e-33	8.23305e-32	28	4484818	4487194	-	protein_coding	Kruppel like factor 2
ENSGALG00000032456	70265.6	1.1244	0.156093	7.20341	5.87251e-13	4.41012e-12	MT	8330	9014	+	protein_coding	Cytochrome c oxidase subunit 2
ENSGALG00000029892	63.7253	1.12321	0.238798	4.70359	2.5563e-06	9.8503e-06	5	18658102	18665579	-	protein_coding	LIM domain only 2
ENSGALG00000034344	2641.76	1.12246	0.0563444	19.9214	2.65572e-88	2.5232e-86	22	3867464	3874049	+	protein_coding	methylenetetrahydrofolate dehydrogenase (NADP+ dependent) 2, methenyltetrahydrofolate cyclohydrolase
ENSGALG00000043064	2841.84	1.12236	0.387731	2.89468	0.00379543	0.00913038	17	865357	868425	-	protein_coding	extracellular fatty acid-binding protein
ENSGALG00000033039	199.743	1.1201	0.124501	8.99665	2.32703e-19	2.74115e-18	17	5255484	5264795	+	protein_coding	endoglin
ENSGALG00000037805	9586.89	1.11771	0.0961071	11.6298	2.90727e-31	6.11762e-30	KZ626826.1	5250	9454	-	protein_coding	ribosomal protein S19
ENSGALG00000011961	21.8654	1.11728	0.332159	3.36369	0.000769084	0.00209196	4	54109011	54173032	+	protein_coding	TNFAIP3 interacting protein 3
ENSGALG00000039216	3120.3	1.1171	0.0702616	15.8991	6.4277e-57	3.03814e-55	7	6782466	6808501	+	protein_coding	collagen type VI alpha 2 chain
ENSGALG00000042351	17.6722	1.11661	0.364589	3.06265	0.00219386	0.0055116	18	1955814	1973637	-	protein_coding	phosphoinositide-3-kinase regulatory subunit 6
ENSGALG00000036252	1183.51	1.11494	0.0727415	15.3274	5.01307e-53	2.19316e-51	4	43303893	43309926	+	protein_coding	Sin3A associated protein 30
ENSGALG00000014355	1929.67	1.1142	0.0557518	19.985	7.43164e-89	7.13286e-87	4	73068960	73127122	-	protein_coding	stromal interaction molecule 2
ENSGALG00000039822	233.394	1.11409	0.113654	9.80254	1.09792e-22	1.5588e-21	5	7961977	7963360	-	protein_coding	Ras association domain family member 10
ENSGALG00000015977	685.791	1.1139	0.095339	11.6836	1.54593e-31	3.2787e-30	4	88402220	88446642	-	protein_coding	spermine oxidase
ENSGALG00000012906	140.726	1.11348	0.206143	5.40149	6.60895e-08	3.0465e-07	2	68583086	68696145	-	protein_coding	cadherin 20, type 2
ENSGALG00000029393	33.9227	1.11208	0.294068	3.78171	0.000155756	0.000473052	33	7585952	7590530	+	protein_coding	homeobox C10
ENSGALG00000042374	25.792	1.11207	0.323386	3.43883	0.000584242	0.0016201	7	15549637	15673377	+	protein_coding	phosphodiesterase 11A
ENSGALG00000010311	1246.12	1.11004	0.0765921	14.4928	1.34477e-47	5.05957e-46	1	38750909	39004044	+	protein_coding	neuron navigator 3
ENSGALG00000027757	3642.56	1.10857	0.0562221	19.7176	1.52273e-86	1.4042e-84	2	26800480	26802605	+	protein_coding	ADP ribosylation factor like GTPase 4A
ENSGALG00000004321	1475.69	1.1073	0.0721749	15.3419	4.0097e-53	1.75829e-51	20	5492047	5500197	+	protein_coding	oxidative stress responsive serine rich 1
ENSGALG00000015403	199.433	1.10701	0.118605	9.33359	1.02344e-20	1.29912e-19	1	90418010	90635463	+	protein_coding	EPH receptor A3
ENSGALG00000009530	51.7666	1.10601	0.217044	5.09578	3.47305e-07	1.47716e-06	1	29166773	29412777	+	protein_coding	PDZ domain containing ring finger 4
ENSGALG00000032335	7242.43	1.10421	0.0606448	18.2078	4.47937e-74	3.10944e-72	23	5269044	5270797	+	protein_coding	MARCKS like 1
ENSGALG00000032079	72899.5	1.10145	0.10162	10.839	2.24979e-27	3.95173e-26	MT	14892	16035	+	protein_coding	cytochrome b
ENSGALG00000033816	238.174	1.10112	0.143239	7.6873	1.50267e-14	1.26934e-13	1	155899967	155900945	+	protein_coding	potassium channel tetramerization domain containing 12
ENSGALG00000013495	57.388	1.0992	0.287016	3.82976	0.00012827	0.000394284	27	7118247	7123056	+	protein_coding	gasdermin A
ENSGALG00000027591	2913.26	1.09856	0.0451687	24.3212	1.17069e-130	1.94894e-128	9	23808871	23832717	-	protein_coding	TSC22 domain family member 2
ENSGALG00000008911	111.144	1.0985	0.208893	5.25866	1.45107e-07	6.47169e-07	17	1338034	1340745	-	protein_coding	ring finger protein 208
ENSGALG00000001445	58.9672	1.0939	0.234169	4.67142	2.99118e-06	1.14393e-05	13	8593916	8632025	-	protein_coding	fatty acid binding protein 6
ENSGALG00000007594	39.1213	1.09163	0.310527	3.51542	0.000439063	0.00124467	4	11654022	11659535	+	protein_coding	ankyrin repeat and SOCS box containing 12
ENSGALG00000020876	159.588	1.08941	0.281406	3.87133	0.000108245	0.00033608	7	11237133	11279715	+	protein_coding	aldehyde oxidase 2
ENSGALG00000007220	85884.7	1.08169	0.0735267	14.7116	5.43386e-49	2.11202e-47	5	16995950	17000513	-	protein_coding	ferritin heavy chain 1
ENSGALG00000052798	81.248	1.08073	0.190383	5.67661	1.37389e-08	6.83928e-08	27	7254370	7255724	-	protein_coding	NIL
ENSGALG00000050309	148.428	1.0806	0.159131	6.79064	1.11637e-11	7.55168e-11	1	48160178	48160872	+	protein_coding	histone cluster 1, H2bo
ENSGALG00000011957	4621.63	1.07927	0.0418061	25.8162	5.83212e-147	1.16717e-144	1	49639914	49646711	+	protein_coding	transducer of ERBB2, 2
ENSGALG00000027330	681.556	1.0791	0.0806072	13.3871	7.19317e-41	2.2147e-39	13	13797198	13806846	-	protein_coding	synaptopodin
ENSGALG00000009606	24.3293	1.07853	0.34037	3.16869	0.0015313	0.00394236	6	32367977	32382286	+	protein_coding	ADAM metallopeptidase domain 5, pseudogene
ENSGALG00000014516	384.506	1.07805	0.111576	9.66203	4.37122e-22	5.99791e-21	4	76833050	76880121	-	protein_coding	cytoplasmic polyadenylation element binding protein 2
ENSGALG00000043009	208.805	1.07783	0.1872	5.75763	8.53032e-09	4.34885e-08	33	3422446	3427906	+	protein_coding	Wnt family member 1
ENSGALG00000005506	73.0192	1.07647	0.215213	5.00187	5.67767e-07	2.35376e-06	12	8998424	9007651	-	protein_coding	HESX homeobox 1
ENSGALG00000026264	505.477	1.07645	0.0784007	13.7301	6.70219e-43	2.17758e-41	2	148652447	148654580	-	protein_coding	MAF bZIP transcription factor A
ENSGALG00000033144	68.575	1.07577	0.188406	5.70985	1.13074e-08	5.69213e-08	2	136385090	136405869	+	protein_coding	collectin subfamily member 10
ENSGALG00000036133	352.903	1.07463	0.231044	4.6512	3.30009e-06	1.25417e-05	12	11023382	11032726	-	protein_coding	Kruppel like factor 15
ENSGALG00000044307	34.0097	1.07457	0.293985	3.65517	0.000257012	0.00075369	5	25622678	25653875	-	protein_coding	phospholipase A2 group IVE-like 5
ENSGALG00000011080	156.685	1.07382	0.217728	4.93191	8.14305e-07	3.32005e-06	5	46550122	46571687	+	protein_coding	bradykinin receptor B2
ENSGALG00000013672	563.519	1.0695	0.122067	8.76164	1.92428e-18	2.12938e-17	2	91334477	91387810	-	protein_coding	teashirt zinc finger homeobox 1
ENSGALG00000035007	71.5188	1.06689	0.205197	5.19935	1.99986e-07	8.7798e-07	1	194252393	194279388	-	protein_coding	ubiquitin specific peptidase 35
ENSGALG00000013740	5906.38	1.06465	0.0469013	22.6997	4.50747e-114	6.14452e-112	22	5151442	5159448	+	protein_coding	solute carrier family 20 member 1
ENSGALG00000007426	156.224	1.06213	0.125997	8.42979	3.4629e-17	3.54816e-16	2	15687490	15728548	+	protein_coding	mohawk homeobox
ENSGALG00000027355	487.89	1.06057	0.0902213	11.7552	6.64023e-32	1.43747e-30	3	78230327	78231573	-	protein_coding	trophoblast glycoprotein
ENSGALG00000005014	41.3778	1.05991	0.240711	4.40326	1.06637e-05	3.79431e-05	4	2050684	2055056	+	protein_coding	aryl hydrocarbon receptor interacting protein like 1
ENSGALG00000003123	257.188	1.059	0.155732	6.80015	1.04512e-11	7.08754e-11	27	7823871	7832297	+	protein_coding	contactin associated protein 1
ENSGALG00000029424	95.5984	1.05865	0.16408	6.45204	1.10351e-10	6.77299e-10	11	17866562	17907521	+	protein_coding	junctophilin 3
ENSGALG00000037366	107.751	1.0586	0.167009	6.3386	2.31866e-10	1.37946e-09	6	2370599	2675359	-	protein_coding	glutamate ionotropic receptor delta type subunit 1
ENSGALG00000042538	891.484	1.05732	0.0715192	14.7837	1.86565e-49	7.38877e-48	18	9298042	9330926	-	protein_coding	BAI1 associated protein 2
ENSGALG00000008756	123.037	1.05646	0.149752	7.05474	1.72924e-12	1.25118e-11	3	11941427	11957951	+	protein_coding	pleckstrin
ENSGALG00000011835	346.587	1.04999	0.113172	9.27787	1.72905e-20	2.16701e-19	4	53577144	53603062	-	protein_coding	fibroblast growth factor 2
ENSGALG00000048064	216.742	1.04965	0.1912	5.48977	4.02448e-08	1.90127e-07	2	131158697	131165907	+	protein_coding	glycogen phosphorylase, muscle form-like
ENSGALG00000003614	154.104	1.0484	0.160783	6.52061	7.00236e-11	4.38218e-10	23	5476661	5483514	+	protein_coding	arginine decarboxylase
ENSGALG00000047313	159.389	1.04373	0.168948	6.17779	6.50043e-10	3.6911e-09	5	182101	189519	-	protein_coding	glycine N-acyltransferase-like protein 3
ENSGALG00000031997	41.4802	1.04193	0.267641	3.89302	9.90034e-05	0.000309121	2	46095976	46105425	+	protein_coding	secreted frizzled related protein 4
ENSGALG00000029500	58677.4	1.04073	0.128652	8.08955	5.98857e-16	5.63003e-15	MT	13070	14888	+	protein_coding	NADH-ubiquinone oxidoreductase chain 5
ENSGALG00000034109	227.495	1.03843	0.189015	5.49392	3.93117e-08	1.85952e-07	4	15743144	15884846	-	protein_coding	glutamate ionotropic receptor AMPA type subunit 3
ENSGALG00000006355	1266.51	1.03703	0.0743706	13.944	3.42047e-44	1.1573e-42	5	12791510	12803475	-	protein_coding	SPT2 chromatin protein domain containing 1
ENSGALG00000054250	20.7106	1.03627	0.335918	3.08489	0.00203629	0.00513907	30	1471475	1477699	-	protein_coding	voltage-dependent P/Q-type calcium channel subunit alpha-1A-like
ENSGALG00000028347	89.9329	1.0343	0.290457	3.56093	0.000369543	0.0010607	20	9829347	9834952	+	protein_coding	syndecan binding protein 2
ENSGALG00000012593	126.739	1.03355	0.1699	6.08327	1.17758e-09	6.50402e-09	Z	40176149	40219592	-	protein_coding	solute carrier family 28 member 3
ENSGALG00000003923	5980.73	1.03004	0.210999	4.88173	1.05162e-06	4.23257e-06	7	4846503	4899768	+	protein_coding	collagen type VI alpha 3 chain
ENSGALG00000036229	49295.6	1.02905	0.100377	10.2518	1.16152e-24	1.82392e-23	MT	11485	12863	+	protein_coding	NADH dehydrogenase subunit 4
ENSGALG00000041640	751.469	1.02866	0.0679548	15.1374	9.18355e-52	3.89101e-50	2	29565481	29567600	-	protein_coding	twist family bHLH transcription factor 1
ENSGALG00000041372	594.621	1.02711	0.207862	4.94132	7.75945e-07	3.1719e-06	2	43943918	43986021	-	protein_coding	NIL
ENSGALG00000002426	498.524	1.02686	0.0995147	10.3187	5.803e-25	9.25921e-24	6	5127361	5131035	-	protein_coding	exosome component 3
ENSGALG00000011205	78.8666	1.02656	0.169267	6.06478	1.32135e-09	7.2831e-09	3	41691461	41825582	-	protein_coding	SPARC related modular calcium binding 2
ENSGALG00000028444	83.5012	1.02477	0.201773	5.07881	3.79809e-07	1.60597e-06	1	57035275	57246177	+	protein_coding	transmembrane protein 178B
ENSGALG00000006779	62.1667	1.02424	0.278433	3.6786	0.000234521	0.000692918	24	4292298	4296313	-	protein_coding	PDZ domain containing 3
ENSGALG00000053886	527.151	1.02338	0.0765609	13.3669	9.43616e-41	2.90054e-39	Z	32223127	32226544	+	protein_coding	NIL
ENSGALG00000032768	86.0549	1.02095	0.196266	5.20186	1.97306e-07	8.66618e-07	1	65833773	66173568	+	protein_coding	SRY-box 5
ENSGALG00000033857	298.374	1.02041	0.179842	5.67394	1.39546e-08	6.93932e-08	4	91064239	91068815	-	protein_coding	N-acetyltransferase 8B (GCN5-related, putative, gene/pseudogene)
ENSGALG00000011687	359.992	1.02039	0.248849	4.10044	4.12373e-05	0.000135764	5	52000606	52016763	-	protein_coding	AHNAK nucleoprotein 2
ENSGALG00000044649	74.2786	1.02019	0.26446	3.85762	0.000114495	0.000354256	15	10288888	10292026	+	protein_coding	purinergic receptor P2X 2
ENSGALG00000014824	122.401	1.02	0.16493	6.18448	6.23062e-10	3.54431e-09	Z	12839345	12850017	+	protein_coding	prostaglandin E receptor 4
ENSGALG00000006757	402.812	1.0151	0.119701	8.48028	2.2466e-17	2.33368e-16	14	8412740	8686419	+	protein_coding	xylosyltransferase 1
ENSGALG00000034067	57.7678	1.0139	0.34288	2.95702	0.00310624	0.00759186	26	5133299	5139900	-	protein_coding	fibromodulin
ENSGALG00000007759	518.004	1.01011	0.0795049	12.7051	5.54291e-37	1.45633e-35	7	8220109	8328185	-	protein_coding	transmembrane protein with EGF like and two follistatin like domains 2
ENSGALG00000002192	272.487	1.00962	0.12395	8.14534	3.78221e-16	3.61539e-15	8	2418765	2492350	-	protein_coding	protein tyrosine phosphatase, receptor type C
ENSGALG00000002138	863.63	1.00954	0.0781807	12.9129	3.80598e-38	1.05602e-36	12	1840424	1843438	-	protein_coding	hyaluronoglucosaminidase 2
ENSGALG00000003814	203.096	1.00946	0.145291	6.94783	3.70954e-12	2.61461e-11	6	10918335	10919304	+	protein_coding	dickkopf WNT signaling pathway inhibitor 4
ENSGALG00000001220	2524.4	1.00777	0.0595975	16.9096	3.82545e-64	2.12284e-62	11	615983	623539	+	protein_coding	homocysteine inducible ER protein with ubiquitin like domain 1
ENSGALG00000036125	64.437	1.00758	0.305196	3.30141	0.000961996	0.00257207	25	2934854	2940187	-	protein_coding	Src homology 2 domain containing E
ENSGALG00000015090	5423.2	1.00675	0.0507381	19.842	1.29124e-87	1.2085e-85	Z	33602916	33617017	-	protein_coding	perilipin 2
ENSGALG00000014857	367.562	1.00661	0.109782	9.16917	4.76665e-20	5.83791e-19	Z	13587892	13596605	-	protein_coding	NIL
ENSGALG00000014819	1077	1.00611	0.0773297	13.0106	1.06481e-38	3.03502e-37	Z	22345906	22404480	-	protein_coding	junction mediating and regulatory protein, p53 cofactor
ENSGALG00000012550	2073.85	1.00557	0.111249	9.03891	1.58242e-19	1.88527e-18	1	52103307	52109433	-	protein_coding	heme oxygenase 1
ENSGALG00000015551	40.381	1.00221	0.290798	3.44642	0.000568074	0.00157828	Z	65210348	65277593	+	protein_coding	glutamate ionotropic receptor NMDA type subunit 3A
*NIL= Unannotated gene
