# Supplementary material for: Transcriptomic analyses of host-virus interactions during in vitro infection with wild-type and glycoprotein g-deficient (ΔgG) strains of ILTV in primary and continuous cell cultures
Source: PLoS One. 2024 Oct 11;19(10):e0311874. doi: 10.1371/journal.pone.0311874 (PMC11469545; doi:10.1371/journal.pone.0311874)
Supplement: S17 Table — (XLSX) [file pone.0311874.s019.xlsx]

## Sheet: S19 Table
S19 Table. Upregulated host gens in CEK cells at 12 hours post inoculation with ∆gG ILTV.
Gene ID	Base mean	log2 (FC)	StdErr	Wald-Stats	P-value	P-adj	Chromosome	Start	End	Strand	Feature	Gene name*
ENSGALG00000015305	152.638	7.84469	0.747409	10.4959	9.03e-26	5.62e-24	3	67490384	67505356	-	protein_coding	nuclear receptor subfamily 2 group E member 1
ENSGALG00000047672	80.8628	7.67706	0.700284	10.9628	5.77e-28	4.1e-26	25	2150120	2151176	+	protein_coding	feather keratin 1-like
ENSGALG00000036258	9406.5	7.36843	0.115733	63.6678	0	0	1	167019706	167023223	+	protein_coding	protocadherin 8
ENSGALG00000004860	8806.21	6.71204	0.118992	56.4077	0	0	14	5183630	5185545	-	protein_coding	ras related dexamethasone induced 1
ENSGALG00000052502	68.5577	6.47465	0.886657	7.30231	2.83e-13	7.05e-12	13	2324429	2325482	-	protein_coding	NIL
ENSGALG00000005975	150.022	6.46664	0.393028	16.4534	7.93e-61	1.7e-58	6	18791953	18809656	+	protein_coding	zinc finger protein 488
ENSGALG00000027640	10.3084	6.13763	0.994828	6.16954	6.85e-10	1.11e-08	25	2155985	2156971	+	protein_coding	feather keratin 3-like
ENSGALG00000040035	324.058	6.06892	0.296182	20.4905	2.62e-93	7.47e-91	13	9348430	9371027	-	protein_coding	adrenoceptor beta 2
ENSGALG00000054020	47.2947	5.9171	0.515152	11.4861	1.55e-30	1.24e-28	25	2153055	2154111	+	protein_coding	Gallus gallus feather keratin 3-like
ENSGALG00000005718	170.143	5.84655	0.384474	15.2066	3.2e-52	5.76e-50	20	8485909	8489984	-	protein_coding	basic helix-loop-helix family member e23
ENSGALG00000055014	15.2151	5.63389	0.918581	6.13325	8.61e-10	1.38e-08	1	48137889	48138991	-	protein_coding	NIL
ENSGALG00000046261	25.7246	5.21167	0.789393	6.60213	4.05e-11	7.96e-10	26	23573	28720	+	protein_coding	lymphoid-restricted membrane protein-like
ENSGALG00000048231	14.7199	4.86706	0.739013	6.58589	4.52e-11	8.8e-10	1	48076385	48076796	-	protein_coding	histone cluster 1 H3 family member g
ENSGALG00000038969	13.3022	4.86193	0.768185	6.32911	2.47e-10	4.28e-09	1	48088779	48089278	+	protein_coding	histone H3.2-like
ENSGALG00000040567	23.6505	4.73014	0.727266	6.504	7.82e-11	1.48e-09	1	33419043	33421641	-	protein_coding	arginine vasopressin receptor 1A
ENSGALG00000016228	135.745	4.64308	0.302903	15.3286	4.93e-53	9.07e-51	1	113301914	113303342	-	protein_coding	nyctalopin
ENSGALG00000016154	330.411	4.62742	0.183756	25.1825	6.24e-140	3.56e-137	2	147999991	148001344	-	protein_coding	activity regulated cytoskeleton associated protein
ENSGALG00000045052	551.673	4.61877	0.195838	23.5846	5.54e-123	2.43e-120	1	174520440	174521798	+	protein_coding	mab-21 like 1
ENSGALG00000012538	1430.81	4.60738	0.150106	30.6941	6.82e-207	6.49e-204	7	36032925	36038300	-	protein_coding	nuclear receptor subfamily 4 group A member 2
ENSGALG00000036908	32.3677	4.57338	0.466989	9.79333	1.2e-22	6.17e-21	1	48095686	48096067	-	protein_coding	histone H2B 7
ENSGALG00000032838	77.8774	4.50103	0.332956	13.5184	1.22e-41	1.45e-39	6	9941676	9943868	+	protein_coding	beta-keratin related protein
ENSGALG00000054174	10.5255	4.49264	0.868467	5.17308	2.3e-07	2.55e-06	28	1370731	1372658	-	protein_coding	granzyme G-like
ENSGALG00000052201	60.2716	4.45618	0.932861	4.7769	1.78e-06	1.61e-05	5	7334646	7335717	-	protein_coding	NIL
ENSGALG00000038209	4.02354	4.40455	1.07193	4.10897	3.97e-05	0.000263655	16	2510123	2514505	-	protein_coding	tripartite motif containing 39.1
ENSGALG00000046198	85.8767	4.37472	0.319982	13.6718	1.5e-42	1.89e-40	1	48139105	48139799	-	protein_coding	NIL
ENSGALG00000007706	4.25535	4.36434	1.04817	4.16376	3.13e-05	0.000213126	6	23669485	23675847	+	protein_coding	fibroblast growth factor 8
ENSGALG00000011859	8.26714	4.29987	1.04009	4.13413	3.56e-05	0.000239339	1	49156262	49172880	-	protein_coding	eye-globin
ENSGALG00000006479	3.1929	4.24611	1.12629	3.76999	0.000163253	0.000928787	20	10101687	10104791	+	protein_coding	CCM2 like scaffolding protein
ENSGALG00000012021	11.8449	4.21701	0.912245	4.62267	3.79e-06	3.18e-05	5	55140638	55150916	+	protein_coding	potassium channel, subfamily K, member 4
ENSGALG00000002766	143.636	4.07987	0.368005	11.0865	1.46e-28	1.06e-26	11	1886611	1890948	-	protein_coding	mixed lineage kise domain like pseudokise
ENSGALG00000048900	3.23275	4.0646	1.03853	3.91379	9.09e-05	0.000554667	Z	46619675	46622039	+	protein_coding	NIL
ENSGALG00000048841	1.82753	4.01228	1.24662	3.21852	0.00128853	0.00564858	25	2155970	2160609	+	protein_coding	feather keratin 1-like
ENSGALG00000043610	51.5263	4.00006	0.453532	8.8198	1.15e-18	4.51e-17	KZ626838.1	144668	159138	-	protein_coding	alpha-tectorin-like
ENSGALG00000038919	8.17751	3.94874	1.003	3.93693	8.25e-05	0.000510568	20	3658589	3661843	-	protein_coding	solute carrier family 32 member 1
ENSGALG00000041280	1054.94	3.92932	0.125599	31.2845	7.58e-215	8.12e-212	32	549341	554130	+	protein_coding	protein fosB-like
ENSGALG00000050452	14.8797	3.88672	0.639651	6.07632	1.23e-09	1.93e-08	10	1140123	1167287	+	protein_coding	NIL
ENSGALG00000020768	24.2251	3.88439	0.841655	4.61518	3.93e-06	3.29e-05	7	16333055	16334408	+	protein_coding	even-skipped homeobox 2
ENSGALG00000031010	32.9202	3.86925	0.501053	7.72222	1.14e-14	3.26e-13	1	106522740	106524533	+	protein_coding	oligodendrocyte lineage transcription factor 2
ENSGALG00000038532	32.3434	3.86295	0.928104	4.16219	3.15e-05	0.000214343	21	614051	618958	-	protein_coding	NIL
ENSGALG00000009511	2.77424	3.86202	1.10743	3.48738	0.000487783	0.00242987	9	21316358	21355592	+	protein_coding	sucrase-isomaltase (alpha-glucosidase)
ENSGALG00000001431	97.7958	3.85501	0.385108	10.0102	1.37e-23	7.58e-22	26	3184816	3189219	-	protein_coding	guanylate cyclase activator 1A
ENSGALG00000008085	114.07	3.82486	0.376574	10.157	3.08e-24	1.76e-22	15	11407142	11411892	-	protein_coding	neurofilament heavy polypeptide
ENSGALG00000016722	9.52093	3.77289	0.828793	4.55227	5.31e-06	4.31e-05	1	131405634	131412658	-	protein_coding	regucalcin-like
ENSGALG00000033535	246.475	3.77089	0.359359	10.4934	9.27e-26	5.75e-24	8	5981546	5987489	+	protein_coding	regulator of G-protein signaling 16
ENSGALG00000021198	8.69083	3.74064	0.940333	3.978	6.95e-05	0.00043736	12	3495426	3502714	-	protein_coding	HAUS augmin-like complex subunit 3-like
ENSGALG00000022896	15.4021	3.69661	0.640402	5.77233	7.82e-09	1.09e-07	2	86044964	86053142	-	protein_coding	iroquois homeobox 4
ENSGALG00000014127	7.20191	3.64243	0.93457	3.89744	9.72e-05	0.000589908	4	66556117	66563523	+	protein_coding	NIL
ENSGALG00000011783	161.48	3.62451	0.183397	19.7632	6.18e-87	1.71e-84	1	48176542	48177285	-	protein_coding	Gallus gallus histone cluster 1, H1.11L (similar to human histone cluster 1, class H1 genes) (HIST1H111L), mRNA.
ENSGALG00000027144	49.4529	3.6156	0.828594	4.36353	1.28e-05	9.51e-05	2	17415548	17417320	-	protein_coding	pancreas specific transcription factor, 1a
ENSGALG00000009719	1050.42	3.59434	0.0994199	36.1531	3.32e-286	5.18e-283	4	26882270	26914396	+	protein_coding	protocadherin 10
ENSGALG00000030005	107.157	3.5779	0.285582	12.5285	5.22e-36	5.2e-34	20	72047	75589	+	protein_coding	immunoglobulin superfamily member 1
ENSGALG00000027314	65.0199	3.55087	0.618905	5.73734	9.62e-09	1.32e-07	Z	33559769	33565062	-	protein_coding	stabilizer of axonemal microtubules 1
ENSGALG00000021275	18.5837	3.53957	0.551869	6.41379	1.42e-10	2.56e-09	13	14213028	14217036	-	protein_coding	leukotriene C4 synthase
ENSGALG00000053931	57.5758	3.53012	0.478315	7.38032	1.58e-13	4.04e-12	1	141545958	141548454	+	protein_coding	NIL
ENSGALG00000036950	36.2746	3.52123	0.450231	7.82093	5.24e-15	1.54e-13	22	5316781	5319574	-	protein_coding	caspase 14, apoptosis-related cysteine peptidase
ENSGALG00000052829	131.115	3.50915	0.325834	10.7698	4.78e-27	3.19e-25	17	918450	928380	-	protein_coding	MAM domain containing 4
ENSGALG00000017228	13.1168	3.48372	0.831455	4.18991	2.79e-05	0.000192357	1	187523989	187544411	-	protein_coding	melatonin receptor 1B
ENSGALG00000006926	7.01258	3.46034	1.03262	3.35102	0.000805132	0.00377063	24	4446437	4449757	+	protein_coding	NIL
ENSGALG00000034960	188.802	3.436	0.316082	10.8706	1.59e-27	1.1e-25	19	365078	380126	-	protein_coding	MLX interacting protein like
ENSGALG00000049511	305.132	3.42034	0.163516	20.9174	3.71e-97	1.1e-94	12	2800946	2802431	-	protein_coding	adhesion molecule with Ig like domain 3
ENSGALG00000000788	2.67038	3.40338	1.10474	3.08072	0.00206503	0.00846563	26	2366600	2368583	-	protein_coding	arginine vasopressin receptor 1B
ENSGALG00000019019	13.9511	3.38585	0.631796	5.35908	8.36e-08	1e-06	25	2580673	2588284	-	protein_coding	neurotrophic receptor tyrosine kinase 1
ENSGALG00000033941	29.2327	3.3814	0.698006	4.84437	1.27e-06	1.19e-05	25	452386	460153	-	protein_coding	RAR related orphan receptor C
ENSGALG00000035803	3.9031	3.37374	1.08949	3.09664	0.0019573	0.00808396	1	194317269	194318711	+	protein_coding	thyroid hormone responsive
ENSGALG00000041663	167.737	3.36836	0.724999	4.64602	3.38e-06	2.86e-05	4	69297197	69312286	-	protein_coding	klotho beta
ENSGALG00000006810	16.0505	3.3639	0.990613	3.39578	0.000684335	0.00327198	9	12056955	12064322	-	protein_coding	Zic family member 4
ENSGALG00000026384	26.538	3.31672	0.443029	7.48647	7.08e-14	1.88e-12	28	3324484	3329567	+	protein_coding	proprotein convertase subtilisin/kexin type 4
ENSGALG00000052632	2.88537	3.31314	1.09158	3.03517	0.002404	0.00967472	Z	31940762	31942282	-	protein_coding	NIL
ENSGALG00000006944	62.7372	3.30994	0.315357	10.4959	9.03e-26	5.62e-24	12	12063726	12067083	+	protein_coding	crescent
ENSGALG00000006352	74.2469	3.28925	0.291768	11.2735	1.77e-29	1.35e-27	6	20161233	20165780	-	protein_coding	cholesterol 25-hydroxylase
ENSGALG00000038769	5.94283	3.28544	1.07743	3.04933	0.00229355	0.00928911	18	10539930	10546076	-	protein_coding	USH1 protein network component sans
ENSGALG00000029788	1072.82	3.2777	0.150783	21.7378	9.01e-105	2.97e-102	2	43773645	43778740	-	protein_coding	cholecystokinin
ENSGALG00000042177	11.5568	3.25441	0.868256	3.74821	0.000178102	0.00100251	33	6864239	6865337	-	protein_coding	G protein-coupled receptor 182
ENSGALG00000034197	49.1039	3.2539	0.942989	3.45062	0.000559305	0.00274227	1	145728850	145731717	+	protein_coding	Zic family member 5
ENSGALG00000019761	3.79515	3.24672	1.04337	3.11177	0.00185966	0.00774415	18	10351957	10359644	+	protein_coding	chondroadherin
ENSGALG00000011242	54.8691	3.23019	0.309991	10.4203	2e-25	1.22e-23	7	22058181	22070812	+	protein_coding	obscurin like 1
ENSGALG00000031205	4.38637	3.22928	1.01603	3.17835	0.00148116	0.00636439	27	6045992	6048245	+	protein_coding	G protein subunit gamma transducin 2
ENSGALG00000037163	7.24876	3.22711	0.785789	4.10684	4.01e-05	0.000265898	15	7187635	7198456	-	protein_coding	sodium-dependent serotonin transporter-like
ENSGALG00000001234	19.1048	3.21351	0.556255	5.77705	7.6e-09	1.06e-07	11	623459	629266	+	protein_coding	cholesteryl ester transfer protein
ENSGALG00000012830	108.766	3.20603	0.282976	11.3297	9.36e-30	7.22e-28	2	66457755	66470687	+	protein_coding	interferon regulatory factor 4
ENSGALG00000051899	8.3638	3.15783	0.758333	4.16417	3.12e-05	0.00021291	13	1585963	1590632	+	protein_coding	DND microRNA-mediated repression inhibitor 1
ENSGALG00000052306	51.7295	3.12038	0.949448	3.28652	0.00101432	0.00460376	24	6481672	6491202	-	protein_coding	NIL
ENSGALG00000000911	15.1179	3.11729	0.570935	5.45998	4.76e-08	5.92e-07	26	2575608	2578946	+	protein_coding	interleukin 20
ENSGALG00000051251	82.689	3.11223	0.245746	12.6644	9.31e-37	9.61e-35	1	48174967	48175348	-	protein_coding	histone cluster 1,H2B-VII-like 4 (similar to human histone cluster 1, class H2B, member N)
ENSGALG00000054873	87.448	3.11123	0.369512	8.41982	3.77e-17	1.32e-15	9	15548114	15549421	-	protein_coding	C-type natriuretic peptide
ENSGALG00000019312	3.8585	3.09794	1.01551	3.05063	0.00228359	0.00925097	1	51121426	51122146	+	protein_coding	noggin 4
ENSGALG00000016199	70.8685	3.0777	0.226069	13.614	3.31e-42	4.11e-40	1	111071769	111078627	+	protein_coding	crystallin alpha A
ENSGALG00000047126	85.7145	3.07439	0.253844	12.1113	9.2e-34	8.57e-32	1	48116061	48116583	+	protein_coding	histone cluster 1, H4d
ENSGALG00000055004	14.0991	3.056	0.480992	6.35355	2.1e-10	3.69e-09	10	1139961	1141364	+	protein_coding	uncharacterized LOC107054158
ENSGALG00000005140	5907.83	3.04108	0.0579848	52.4461	0	0	11	11211166	11216791	+	protein_coding	RRAD, Ras related glycolysis inhibitor and calcium channel regulator
ENSGALG00000012124	1028.2	3.02632	0.110135	27.4784	3.18e-166	2.48e-163	5	56146219	56210990	-	protein_coding	pellino E3 ubiquitin protein ligase family member 2
ENSGALG00000002186	6.63309	3.02063	0.854329	3.53568	0.000406731	0.00207742	19	4611886	4620704	-	protein_coding	unc-45 myosin chaperone B
ENSGALG00000035325	89.4643	2.97982	0.231435	12.8754	6.19e-38	6.72e-36	Z	9445554	9446532	+	protein_coding	phorbol-12-myristate-13-acetate-induced protein 1
ENSGALG00000027415	12.2729	2.95476	0.679304	4.34968	1.36e-05	0.000100657	18	10495384	10504172	-	protein_coding	glutamate ionotropic receptor NMDA type subunit 2C
ENSGALG00000049268	7.86619	2.93777	0.740753	3.96592	7.31e-05	0.000457427	1	48067285	48067675	+	protein_coding	histone cluster 1, H2A, III (similar to human histone cluster 2, class H2A, member C)
ENSGALG00000008908	78.422	2.92562	0.683978	4.27736	1.89e-05	0.000135314	7	14257746	14259601	+	protein_coding	neuronal differentiation 1
ENSGALG00000028214	76.018	2.92184	0.845443	3.45599	0.00054828	0.00269207	18	10560017	10566300	+	protein_coding	otopetrin 3
ENSGALG00000007791	8.76949	2.9133	0.868956	3.35265	0.000800431	0.00375375	18	10548513	10554252	+	protein_coding	otopetrin 2
ENSGALG00000011219	8.36152	2.91185	0.83364	3.49294	0.000477741	0.00238815	18	9898954	9907499	+	protein_coding	glucagon receptor
ENSGALG00000031605	20.367	2.91015	0.511345	5.69117	1.26e-08	1.7e-07	23	3613931	3615056	+	protein_coding	POU class 3 homeobox 1
ENSGALG00000000678	5362.03	2.90208	0.0652751	44.4592	0	0	23	1506532	1508755	+	protein_coding	Cbp/p300 interacting transactivator with Glu/Asp rich carboxy-terminal domain 4
ENSGALG00000043079	31.7195	2.86363	0.418705	6.83925	7.96e-12	1.71e-10	7	16938756	16941586	-	protein_coding	Sp9 transcription factor
ENSGALG00000030907	113.395	2.85688	0.272381	10.4886	9.75e-26	6.03e-24	27	7128854	7130727	+	protein_coding	colony stimulating factor 3
ENSGALG00000003134	7.23358	2.85632	0.847428	3.37058	0.00075011	0.0035459	13	10823041	10824827	-	protein_coding	NIL
ENSGALG00000053648	25.5862	2.85537	0.426017	6.70248	2.05e-11	4.16e-10	23	5340898	5342049	+	protein_coding	testis specific serine kinase 3
ENSGALG00000038506	15.1763	2.85375	0.588481	4.84935	1.24e-06	1.16e-05	30	461846	463739	-	protein_coding	nucleoredoxin-like 1
ENSGALG00000050965	28.0032	2.84048	0.415138	6.84225	7.8e-12	1.68e-10	18	4466292	4468795	+	protein_coding	NIL
ENSGALG00000052907	9.93197	2.8318	0.764185	3.70564	0.000210854	0.0011648	7	15184456	15190453	+	protein_coding	NIL
ENSGALG00000005795	265.878	2.82256	0.267574	10.5487	5.15e-26	3.29e-24	6	18406320	18414396	-	protein_coding	cytochrome P450, family 2, subfamily C, polypeptide 23b
ENSGALG00000038355	28.5754	2.8184	0.420948	6.69537	2.15e-11	4.34e-10	20	1255928	1258984	+	protein_coding	growth differentiation factor 5
ENSGALG00000028037	5923.47	2.81448	0.0714622	39.3843	0	0	5	38430792	38433702	+	protein_coding	Fos proto-oncogene, AP-1 transcription factor subunit
ENSGALG00000004446	9.68301	2.80581	0.636072	4.41116	1.03e-05	7.8e-05	6	12229135	12232669	-	protein_coding	neuropeptide FF receptor 1
ENSGALG00000002191	14.9024	2.80144	0.525772	5.32825	9.92e-08	1.18e-06	13	4053521	4055527	-	protein_coding	T cell leukemia homeobox 3
ENSGALG00000051325	322.007	2.80076	0.117893	23.7568	9.36e-125	4.33e-122	1	48119141	48121729	-	protein_coding	histone cluster 1 H3 family member a
ENSGALG00000050856	230.581	2.79981	0.735014	3.80919	0.000139421	0.000807677	3	43584184	43587238	-	protein_coding	NIL
ENSGALG00000003644	70.472	2.7846	0.26239	10.6124	2.61e-26	1.69e-24	10	4876556	4878284	+	protein_coding	C2 calcium dependent domain containing 4A
ENSGALG00000025817	11.2951	2.77722	0.584618	4.75049	2.03e-06	1.81e-05	25	2427408	2432025	+	protein_coding	nescient helix-loop-helix 1
ENSGALG00000026098	1739.32	2.74983	0.124816	22.0312	1.45e-107	4.96e-105	4	50937658	50940883	+	protein_coding	interleukin 8-like 2
ENSGALG00000001621	1588.17	2.7469	0.0634188	43.3137	0	0	15	996734	998492	-	protein_coding	claudin 5
ENSGALG00000001863	8.89774	2.74568	0.752417	3.64915	0.000263105	0.00141069	8	16869041	16889747	+	protein_coding	vitellogenin 2
ENSGALG00000005052	136.496	2.73626	0.207335	13.1973	9.09e-40	1.06e-37	4	2111227	2112286	-	protein_coding	probable G-protein coupled receptor 34-like
ENSGALG00000011668	636.83	2.73328	0.109775	24.899	7.63e-137	4.09e-134	4	50925076	50928369	+	protein_coding	interleukin 8-like 1
ENSGALG00000043433	873.129	2.72754	0.10454	26.0908	4.64e-150	3.31e-147	2	130828339	130839147	+	protein_coding	scleraxis bHLH transcription factor
ENSGALG00000015332	19.4069	2.72746	0.395017	6.90467	5.03e-12	1.11e-10	Z	52349943	52449580	+	protein_coding	complexin 1
ENSGALG00000044279	23.442	2.68106	0.445041	6.0243	1.7e-09	2.59e-08	3	109820942	109830241	+	protein_coding	tudor domain containing 6
ENSGALG00000037437	561.154	2.67458	0.123305	21.6908	2.51e-104	8.11e-102	22	1507942	1510090	+	protein_coding	early growth response 3
ENSGALG00000053937	29.6676	2.66154	0.606646	4.3873	1.15e-05	8.62e-05	5	36441026	36442382	+	protein_coding	INSM transcriptional repressor 2
ENSGALG00000048954	10.6863	2.66043	0.583727	4.55766	5.17e-06	4.21e-05	4	45674816	45677051	-	protein_coding	dentin matrix acidic phosphoprotein 1
ENSGALG00000026584	9.04724	2.6405	0.713725	3.6996	0.000215938	0.00118981	5	25716502	25748002	-	protein_coding	phospholipase A2 group IVE-like 2
ENSGALG00000035115	43.2196	2.63688	0.369997	7.12676	1.03e-12	2.4e-11	14	12803268	12809414	-	protein_coding	chromosome 16 open reading frame 96
ENSGALG00000000314	753.46	2.63248	0.111513	23.6068	3.28e-123	1.48e-120	22	1089881	1108097	+	protein_coding	neurofilament light
ENSGALG00000042491	200.584	2.63022	0.187032	14.063	6.41e-45	8.72e-43	1	48135981	48136474	+	protein_coding	histone cluster 1, H4d
ENSGALG00000027247	186.235	2.63012	0.205992	12.7681	2.47e-37	2.63e-35	2	38541855	38546582	-	protein_coding	eomesodermin
ENSGALG00000021520	7.00338	2.62618	0.671708	3.9097	9.24e-05	0.000563132	17	7257537	7264555	-	protein_coding	transmembrane protein 8C
ENSGALG00000002987	501.549	2.61845	0.26816	9.76449	1.6e-22	8.06e-21	19	5543841	5551420	+	protein_coding	serpin family F member 2
ENSGALG00000054900	11.2779	2.61512	0.544294	4.8046	1.55e-06	1.43e-05	24	5499053	5502843	-	protein_coding	NIL
ENSGALG00000005790	8.16687	2.58621	0.694388	3.72445	0.000195744	0.00108763	20	8807029	8821031	+	protein_coding	DEP domain containing MTOR-interacting protein
ENSGALG00000016941	94.1826	2.55118	0.273266	9.33588	1e-20	4.43e-19	1	164781978	164862248	-	protein_coding	protocadherin 17
ENSGALG00000045596	25.0066	2.53873	0.509316	4.98459	6.21e-07	6.25e-06	1	89944360	89954039	+	protein_coding	OX-2 membrane glycoprotein-like
ENSGALG00000043605	11.834	2.53807	0.620849	4.08807	4.35e-05	0.000286029	8	21126880	21131102	-	protein_coding	bestrophin 4
ENSGALG00000053794	8.71017	2.52695	0.687397	3.67611	0.000236816	0.00128542	6	32310446	32312323	+	protein_coding	NIL
ENSGALG00000043506	37.3296	2.52139	0.507393	4.9693	6.72e-07	6.7e-06	10	1476302	1479577	+	protein_coding	neuromedin B
ENSGALG00000045875	148.04	2.50124	0.17885	13.9851	1.92e-44	2.55e-42	2	148270496	148274492	+	protein_coding	glycosylphosphatidylinositol anchored high density lipoprotein binding protein 1
ENSGALG00000040716	143.62	2.49428	0.203563	12.2531	1.62e-34	1.56e-32	7	4813215	4814151	-	protein_coding	prolactin releasing hormone
ENSGALG00000046632	374.584	2.4906	0.104435	23.8484	1.05e-125	5.01e-123	2	148295237	148301520	+	protein_coding	ly6/PLAUR domain-containing protein 2-like
ENSGALG00000040342	3371.5	2.49023	0.0593787	41.9382	0	0	1	104340406	104345964	-	protein_coding	ADAM metallopeptidase with thrombospondin type 1 motif 1
ENSGALG00000007675	16.7886	2.47255	0.457291	5.40697	6.41e-08	7.83e-07	24	5596880	5602957	+	protein_coding	C-X-C motif chemokine receptor 5
ENSGALG00000005951	103.053	2.46236	0.603263	4.08173	4.47e-05	0.000292816	15	8240435	8242752	-	protein_coding	VPS29 retromer complex component-like
ENSGALG00000054534	1187.35	2.4485	0.304282	8.04679	8.5e-16	2.67e-14	12	1466938	1469992	-	protein_coding	NIL
ENSGALG00000024122	13.7058	2.39251	0.656391	3.64494	0.000267452	0.00143086	14	5052185	5055318	-	protein_coding	TNF receptor superfamily member 13B
ENSGALG00000054781	15.8487	2.38594	0.535498	4.45555	8.37e-06	6.49e-05	3	104507167	104507470	+	protein_coding	urocortin
ENSGALG00000030247	146.296	2.38385	0.172894	13.7879	3.01e-43	3.88e-41	25	253772	258260	-	protein_coding	tropomodulin 4
ENSGALG00000001080	39.0294	2.37038	0.381686	6.21029	5.29e-10	8.71e-09	17	9728089	9743930	-	protein_coding	nuclear receptor subfamily 5 group A member 1
ENSGALG00000015172	9.82023	2.36663	0.633006	3.73871	0.00018497	0.00103722	1	84500924	84518713	-	protein_coding	spire-type actin nucleation factor 1-like
ENSGALG00000052452	28.7344	2.36164	0.339726	6.9516	3.61e-12	8.08e-11	1	194308711	194309570	-	protein_coding	NIL
ENSGALG00000009628	956.538	2.35415	0.09429	24.9671	1.39e-137	7.69e-135	4	11383387	11412143	+	protein_coding	potassium channel tetramerization domain containing 12
ENSGALG00000052887	287.334	2.35255	0.755449	3.11411	0.00184503	0.00769817	11	1052950	1055440	-	protein_coding	C-factor-like
ENSGALG00000008629	14.6745	2.33457	0.561255	4.15955	3.19e-05	0.000216668	2	19573333	19621981	-	protein_coding	mannose receptor C-type 1
ENSGALG00000030888	31.8627	2.32091	0.387335	5.99199	2.07e-09	3.12e-08	14	5509541	5511696	+	protein_coding	G protein-coupled receptor 33 (gene/pseudogene)
ENSGALG00000038396	21.2757	2.314	0.407474	5.6789	1.36e-08	1.82e-07	6	32278485	32298582	+	protein_coding	NIL
ENSGALG00000003003	14.878	2.30726	0.563723	4.09289	4.26e-05	0.000280784	9	9693542	9695640	+	protein_coding	C-C motif chemokine ligand 20
ENSGALG00000006835	13.5855	2.28709	0.574753	3.97925	6.91e-05	0.000435864	20	10510926	10512737	-	protein_coding	troponin C2, fast skeletal type
ENSGALG00000015028	270.844	2.27304	0.167729	13.5518	7.73e-42	9.39e-40	Z	27624860	27627531	-	protein_coding	relaxin 3
ENSGALG00000000893	68.4172	2.26143	0.328238	6.88961	5.59e-12	1.23e-10	11	19836051	19846702	+	protein_coding	tyrosine aminotransferase
ENSGALG00000035619	1272.13	2.25499	0.629626	3.58147	0.000341668	0.00178175	4	60028588	60056286	+	protein_coding	microsomal triglyceride transfer protein
ENSGALG00000021341	6.56151	2.24879	0.708669	3.17326	0.00150736	0.00646074	15	6541219	6543679	+	protein_coding	ADAM metallopeptidase domain 20
ENSGALG00000021238	20.0789	2.24838	0.427266	5.26226	1.42e-07	1.64e-06	14	2656527	2663612	+	protein_coding	cytochrome P450 family 2 subfamily W member 1
ENSGALG00000007065	22.875	2.24776	0.592187	3.79569	0.000147235	0.000847217	2	12861376	12865383	-	protein_coding	gap junction protein delta 4
ENSGALG00000000994	8.01437	2.22627	0.627308	3.54893	0.000386797	0.00198864	23	2419839	2421026	-	protein_coding	RAB42, member RAS oncogene family
ENSGALG00000013568	1546.75	2.22216	0.0915763	24.2657	4.52e-130	2.28e-127	2	89365078	89385555	-	protein_coding	nuclear receptor subfamily 4 group A member 3
ENSGALG00000048303	12.2413	2.21044	0.509065	4.34216	1.41e-05	0.000103809	10	11274947	11277738	+	protein_coding	NIL
ENSGALG00000030075	21.2374	2.20768	0.507053	4.35394	1.34e-05	9.88e-05	KZ626838.1	155850	191216	+	protein_coding	IgGFc-binding protein-like
ENSGALG00000038782	20.8919	2.20672	0.508968	4.33568	1.45e-05	0.000106625	3	48204074	48212692	-	protein_coding	zinc finger CCCH-type containing 12D
ENSGALG00000037408	11.9156	2.20308	0.646372	3.40838	0.000653491	0.00314292	28	993849	996088	-	protein_coding	anti-dorsalizing morphogenetic protein
ENSGALG00000046326	58.2612	2.19226	0.232643	9.42324	4.37e-21	1.97e-19	1	135054623	135066732	+	protein_coding	interleukin 1 receptor type 2
ENSGALG00000045776	16.6699	2.19214	0.448546	4.88722	1.02e-06	9.73e-06	9	13071474	13073741	+	protein_coding	carboxypeptidase N subunit 2
ENSGALG00000000081	34.9784	2.19197	0.696095	3.14895	0.00163859	0.00694163	16	2367596	2478250	+	protein_coding	interleukin 4 induced 1
ENSGALG00000003464	122.547	2.18169	0.193983	11.2468	2.4e-29	1.8e-27	27	7544944	7553226	+	protein_coding	tetratricopeptide repeat domain 25
ENSGALG00000026396	428.086	2.17497	0.486566	4.47004	7.82e-06	6.12e-05	16	2549854	2554710	-	protein_coding	BG-like antigen 1
ENSGALG00000006809	17.6703	2.17027	0.477516	4.54491	5.5e-06	4.44e-05	24	4343409	4355489	-	protein_coding	POU class 2 associating factor 1
ENSGALG00000009920	501.537	2.15183	0.214638	10.0254	1.18e-23	6.54e-22	5	34450678	34467653	+	protein_coding	cochlin
ENSGALG00000037167	28.4769	2.14349	0.412133	5.20096	1.98e-07	2.23e-06	1	48129572	48130279	-	protein_coding	histone cluster 1, H1.03 (similar to human histone cluster 1, class H1 genes)
ENSGALG00000023580	7.85177	2.14223	0.603294	3.55089	0.00038393	0.00197653	21	6385629	6391605	+	protein_coding	claudin 19
ENSGALG00000026945	825.122	2.12869	0.163104	13.0511	6.26e-39	7.06e-37	11	18370499	18371801	-	protein_coding	cell death inducing DFFA like effector c
ENSGALG00000028871	1301.68	2.10987	0.222808	9.46945	2.81e-21	1.28e-19	12	3614474	3623786	-	protein_coding	solute carrier family 38 member 3
ENSGALG00000001955	6.22886	2.10836	0.691507	3.04894	0.00229653	0.00929458	18	4373833	4377659	-	protein_coding	aralkylamine N-acetyltransferase
ENSGALG00000006785	830.612	2.10833	0.0914851	23.0456	1.63e-117	6.2e-115	13	17591205	17597339	-	protein_coding	interferon regulatory factor 1
ENSGALG00000046937	14.754	2.10706	0.427853	4.92474	8.45e-07	8.21e-06	6	32320764	32327616	+	protein_coding	NIL
ENSGALG00000004742	15.4374	2.07368	0.543312	3.81674	0.000135229	0.000787925	4	1860089	1862633	+	protein_coding	bone morphogenetic protein 15
ENSGALG00000038372	276.56	2.06942	0.183517	11.2765	1.72e-29	1.31e-27	4	45315297	45317252	+	protein_coding	PR/SET domain 8
ENSGALG00000051054	34.0288	2.05408	0.410697	5.00145	5.69e-07	5.77e-06	KZ626819.1	106255	112945	-	protein_coding	class I histocompatibility antigen, F10 alpha chain-like
ENSGALG00000005170	27.8024	2.05325	0.488149	4.20619	2.6e-05	0.000180104	20	7770873	7779087	-	protein_coding	histamine receptor H3
ENSGALG00000035950	54.4625	2.05234	0.254243	8.07237	6.89e-16	2.18e-14	27	5831661	5843100	-	protein_coding	nerve growth factor receptor
ENSGALG00000012984	23.6343	2.04764	0.450984	4.54038	5.62e-06	4.52e-05	28	1291894	1303396	-	protein_coding	myosin VB
ENSGALG00000044387	8.33499	2.0414	0.617837	3.30412	0.000952766	0.00436891	13	2185354	2201700	+	protein_coding	solute carrier family 4 member 9
ENSGALG00000047821	16.0643	2.03915	0.486776	4.18908	2.8e-05	0.000192984	1	93298609	93300203	+	protein_coding	NIL
ENSGALG00000054562	59.5827	2.02537	0.293451	6.90189	5.13e-12	1.13e-10	28	4085789	4087471	+	protein_coding	NIL
ENSGALG00000009700	1107.62	2.01345	0.244221	8.24435	1.66e-16	5.45e-15	2	23905071	23914501	-	protein_coding	pyruvate dehydrogenase kinase 4
ENSGALG00000041161	267.525	2.01121	0.158409	12.6963	6.2e-37	6.44e-35	22	5154949	5165163	+	protein_coding	5'-nucleotidase domain containing 4
ENSGALG00000037322	23.5587	2.01085	0.446848	4.50007	6.79e-06	5.4e-05	1	48095103	48095606	+	protein_coding	histone cluster 1, H4-VI, germinal H4 (similar to human histone cluster 1, class H4 genes)
ENSGALG00000037740	7.99013	2.00166	0.65164	3.07172	0.00212827	0.00869786	4	54070855	54090538	+	protein_coding	pyroglutamylated RFamide peptide receptor
ENSGALG00000045251	510.106	1.98669	0.163744	12.1329	7.07e-34	6.66e-32	24	5522179	5531915	+	protein_coding	NF-kappa-B inhibitor zeta-like
ENSGALG00000048048	635.101	1.97944	0.0928735	21.3133	8.55e-101	2.66e-98	9	15127189	15142216	+	protein_coding	mucin 4, cell surface associated
ENSGALG00000004066	10.3279	1.96904	0.581402	3.38671	0.000707349	0.00336698	21	4783627	4787518	+	protein_coding	5-hydroxytryptamine receptor 6
ENSGALG00000001256	166.036	1.9674	0.16337	12.0426	2.12e-33	1.95e-31	11	631379	666403	+	protein_coding	NLR family CARD domain containing 5
ENSGALG00000047814	14.7757	1.96668	0.476342	4.12872	3.65e-05	0.000244629	17	682628	688240	-	protein_coding	kelch-like protein 9-like
ENSGALG00000024083	1109.3	1.95646	0.0871901	22.439	1.64e-111	6.11e-109	22	2793539	2795001	+	protein_coding	chromosome 22 open reading frame, human C8orf4
ENSGALG00000050182	38.6756	1.94664	0.26544	7.33364	2.24e-13	5.64e-12	2	1055415	1056745	+	protein_coding	GTPase IMAP family member 7-like 5
ENSGALG00000012812	9.74604	1.93923	0.529721	3.66085	0.00025138	0.00135631	1	56355824	56376192	+	protein_coding	SVOP like
ENSGALG00000011369	20.2392	1.93484	0.389551	4.96683	6.81e-07	6.77e-06	8	30056345	30067892	+	protein_coding	LIM homeobox 8
ENSGALG00000012541	6.92131	1.93214	0.593735	3.25422	0.00113705	0.00507143	1	52004039	52007757	+	protein_coding	myoglobin
ENSGALG00000000317	160.876	1.92208	0.174973	10.985	4.51e-28	3.22e-26	22	1098616	1103124	-	protein_coding	neurofilament, medium polypeptide
ENSGALG00000043806	151.732	1.92168	0.157934	12.1676	4.62e-34	4.38e-32	15	5158426	5211083	-	protein_coding	dynein axonemal heavy chain 10
ENSGALG00000023195	94.4596	1.91864	0.444044	4.32084	1.55e-05	0.000113199	2	24442690	24446535	+	protein_coding	distal-less homeobox 6
ENSGALG00000041083	1516.38	1.91109	0.317312	6.02276	1.71e-09	2.61e-08	1	145718082	145721881	-	protein_coding	Zic family member 2
ENSGALG00000028709	78.5658	1.90744	0.276859	6.88959	5.6e-12	1.23e-10	3	95000775	95059703	+	protein_coding	ring finger protein 144A
ENSGALG00000000645	64.1698	1.89603	0.469096	4.04188	5.3e-05	0.000343137	21	607571	614042	-	protein_coding	NIL
ENSGALG00000032260	27.5636	1.88511	0.360355	5.23125	1.68e-07	1.91e-06	24	5431089	5435123	+	protein_coding	interleukin 10 receptor subunit alpha
ENSGALG00000007786	257.483	1.86527	0.113979	16.365	3.4e-60	7.1e-58	20	12254306	12288709	-	protein_coding	docking protein 5
ENSGALG00000002015	39.3841	1.86477	0.277794	6.71277	1.91e-11	3.89e-10	6	3338992	3346509	+	protein_coding	synuclein gamma
ENSGALG00000030034	1661.08	1.86153	0.218294	8.5276	1.49e-17	5.44e-16	27	7903741	7906398	+	protein_coding	glucose-6-phosphatase catalytic subunit
ENSGALG00000050830	106.109	1.85794	0.222682	8.34347	7.21e-17	2.45e-15	25	1854811	1880902	+	protein_coding	synaptic vesicle glycoprotein 2A-like
ENSGALG00000003838	20.4996	1.84745	0.361524	5.11017	3.22e-07	3.45e-06	23	5656814	5662254	+	protein_coding	protein FAM49A-like
ENSGALG00000027064	25.7461	1.83791	0.364971	5.03578	4.76e-07	4.9e-06	1	48172184	48173007	+	protein_coding	histone cluster 1 H3 family member h
ENSGALG00000024466	91.9332	1.83753	0.185762	9.89186	4.52e-23	2.4e-21	11	782459	783685	+	protein_coding	C-C motif chemokine ligand 17
ENSGALG00000041909	293.237	1.83625	0.200202	9.17195	4.65e-20	1.96e-18	33	6871002	6873186	-	protein_coding	retinol dehydrogenase 16 (all-trans)
ENSGALG00000029618	23.0109	1.8356	0.398144	4.61039	4.02e-06	3.35e-05	5	635159	635774	+	protein_coding	NIL
ENSGALG00000035157	522.685	1.83364	0.142179	12.8967	4.7e-38	5.13e-36	1	147835784	147836627	+	protein_coding	SRY-box 21
ENSGALG00000005208	797.261	1.83239	0.0742581	24.676	1.94e-134	1.01e-131	8	12067119	12071019	-	protein_coding	sphingosine-1-phosphate receptor 1
ENSGALG00000000399	8.18235	1.81703	0.573035	3.17089	0.00151975	0.00650897	9	2860217	2863677	-	protein_coding	dual specificity phosphatase 28
ENSGALG00000004127	148.928	1.8158	0.197708	9.18426	4.14e-20	1.75e-18	4	1364734	1369925	+	protein_coding	c-X-C chemokine receptor type 3-like
ENSGALG00000033813	4683.24	1.80966	0.043965	41.1614	0	0	5	52935363	52938063	+	protein_coding	BTB domain containing 6
ENSGALG00000045796	9.8278	1.8023	0.571593	3.15311	0.0016154	0.00686034	5	25554598	25572134	-	protein_coding	phospholipase A2 group IVE-like 7
ENSGALG00000034111	2054.8	1.80055	0.330138	5.45393	4.93e-08	6.11e-07	11	17392338	17395059	-	protein_coding	forkhead box F1
ENSGALG00000036589	13.5518	1.79618	0.459813	3.90633	9.37e-05	0.00057044	4	89326505	89392084	-	protein_coding	GDNF family receptor alpha 4
ENSGALG00000010500	192.232	1.7956	0.39295	4.56955	4.89e-06	4.01e-05	6	36216482	36218976	-	protein_coding	NK6 homeobox 2
ENSGALG00000007646	822.069	1.79348	0.0915447	19.5913	1.84e-85	4.84e-83	4	11924117	12042777	+	protein_coding	vascular endothelial growth factor receptor kdr-like
ENSGALG00000043727	579.624	1.79217	0.122591	14.6191	2.12e-48	3.16e-46	33	3308220	3313864	+	protein_coding	nuclear receptor subfamily 4 group A member 1
ENSGALG00000005458	18.3453	1.78681	0.492532	3.6278	0.000285845	0.00151742	14	6528968	6536325	-	protein_coding	ribosomal protein L3 like
ENSGALG00000010129	1697.89	1.78104	0.0697073	25.5503	5.45e-144	3.46e-141	8	21135670	21145202	+	protein_coding	polo like kinase 3
ENSGALG00000003550	221.775	1.77978	0.143344	12.4161	2.14e-35	2.1e-33	20	3697348	3734407	-	protein_coding	Rho GTPase activating protein 40
ENSGALG00000050198	9.97661	1.77799	0.544751	3.26386	0.00109906	0.00492763	6	32346246	32351308	+	protein_coding	deleted in malignant brain tumors 1 protein-like
ENSGALG00000049751	201.19	1.73722	0.138348	12.5569	3.64e-36	3.68e-34	1	48102059	48102942	+	protein_coding	histone cluster 1, H2bf
ENSGALG00000006087	31.6783	1.73431	0.269907	6.42558	1.31e-10	2.38e-09	4	3845725	3958957	-	protein_coding	glypican 3
ENSGALG00000037841	138.861	1.72979	0.170826	10.126	4.24e-24	2.39e-22	12	19261784	19486230	+	protein_coding	glutamate metabotropic receptor 7
ENSGALG00000005086	964.137	1.72381	0.0772273	22.3213	2.29e-110	8.37e-108	6	16341343	16349555	-	protein_coding	plasminogen activator, urokinase
ENSGALG00000030941	615.424	1.7231	0.0987345	17.4519	3.33e-68	7.93e-66	26	1148301	1157441	+	protein_coding	KIAA1324
ENSGALG00000023359	14.8774	1.71738	0.485044	3.54066	0.000399126	0.00204162	18	9120846	9124152	-	protein_coding	BTB domain containing 17
ENSGALG00000012357	1230.81	1.71402	0.0742889	23.0724	8.77e-118	3.42e-115	7	30761615	30764299	-	protein_coding	C-X-C motif chemokine receptor 4
ENSGALG00000005903	31.2626	1.712	0.353607	4.84152	1.29e-06	1.21e-05	5	9791729	9802780	+	protein_coding	nuclear receptor interacting protein 2
ENSGALG00000006854	77.1424	1.70966	0.323478	5.28524	1.26e-07	1.46e-06	20	10525548	10528418	-	protein_coding	neuralized E3 ubiquitin protein ligase 2
ENSGALG00000051538	21.873	1.70667	0.525587	3.24717	0.00116559	0.00518255	4	60068449	60070516	-	protein_coding	NIL
ENSGALG00000036364	91.2348	1.7066	0.522811	3.26427	0.00109745	0.00492301	5	33738910	33740749	+	protein_coding	forkhead box G1
ENSGALG00000044354	13.4295	1.70314	0.431347	3.94843	7.87e-05	0.000488231	10	2795770	2799274	-	protein_coding	mucin 1, cell surface associated
ENSGALG00000000302	39.1898	1.70187	0.274062	6.20981	5.3e-10	8.73e-09	26	807501	813890	+	protein_coding	troponin T2, cardiac type
ENSGALG00000052271	25.7958	1.70145	0.35529	4.78892	1.68e-06	1.53e-05	7	22261122	22267312	+	protein_coding	solute carrier family 23 member 3
ENSGALG00000023934	23.6748	1.69157	0.37063	4.56404	5.02e-06	4.1e-05	3	2164308	2210774	+	protein_coding	protocadherin Fat 4-like
ENSGALG00000053523	14.0323	1.68889	0.502692	3.3597	0.000780266	0.00367124	9	13074048	13077595	+	protein_coding	NIL
ENSGALG00000007217	12.6788	1.68872	0.549756	3.07176	0.00212799	0.00869786	5	16987345	16994543	+	protein_coding	bestrophin 1
ENSGALG00000050002	28.9547	1.68716	0.342476	4.92635	8.38e-07	8.16e-06	3	93724842	93761026	+	protein_coding	collectin subfamily member 11
ENSGALG00000046032	106.376	1.6868	0.164112	10.2784	8.82e-25	5.12e-23	2	60692919	60705622	+	protein_coding	CD83 molecule
ENSGALG00000031496	10143.3	1.66719	0.465749	3.57959	0.000344136	0.00179298	13	11260861	11270908	+	protein_coding	serine peptidase inhibitor, Kazal type 5
ENSGALG00000011747	333.192	1.66616	0.130603	12.7574	2.83e-37	3e-35	1	48069615	48087052	+	protein_coding	NIL
ENSGALG00000049692	25.4126	1.66587	0.414202	4.02187	5.77e-05	0.000370027	4	11289673	11293334	+	protein_coding	centrin 1-like
ENSGALG00000003076	24.6842	1.65886	0.391875	4.23314	2.3e-05	0.000161381	8	4846876	4850856	-	protein_coding	Fas ligand (TNF superfamily, member 6)
ENSGALG00000031996	269.837	1.65192	0.141225	11.6971	1.32e-31	1.08e-29	33	4119837	4126449	-	protein_coding	ADP-ribosylarginine hydrolase-like
ENSGALG00000044632	21.3336	1.65024	0.341343	4.83455	1.33e-06	1.24e-05	28	4952050	4961161	+	protein_coding	perilipin 3
ENSGALG00000054823	30.3799	1.6433	0.437782	3.7537	0.000174244	0.000984779	3	104528616	104532206	+	protein_coding	solute carrier family 30 member 3
ENSGALG00000002790	23.7182	1.64251	0.380703	4.31442	1.6e-05	0.000116243	13	9263564	9297986	-	protein_coding	actin binding LIM protein family member 3
ENSGALG00000023415	33.6561	1.64223	0.530032	3.09836	0.00194595	0.00803899	6	32447794	32448904	+	protein_coding	H6 family homeobox 3
ENSGALG00000004525	32.6767	1.64146	0.363362	4.51743	6.26e-06	5.01e-05	18	9143457	9145603	-	protein_coding	tetraspanin 10
ENSGALG00000049068	20.1188	1.63683	0.378341	4.32635	1.52e-05	0.000110689	20	10842257	10853983	-	protein_coding	zinc finger protein 831
ENSGALG00000037253	1110.57	1.6289	0.295819	5.50641	3.66e-08	4.62e-07	30	1063730	1067912	+	protein_coding	hepatic lectin
ENSGALG00000005747	13.5636	1.61977	0.506203	3.19985	0.001375	0.00597869	4	2437019	2438111	+	protein_coding	serine protease 23-like
ENSGALG00000034982	90.1991	1.61759	0.254077	6.36654	1.93e-10	3.41e-09	10	3014289	3018506	+	protein_coding	cytochrome P450 family 11 subfamily A member 1
ENSGALG00000024449	46.9479	1.61556	0.380761	4.24299	2.21e-05	0.00015509	27	7849652	7851555	+	protein_coding	receptor activity modifying protein 2
ENSGALG00000040666	28.3669	1.61361	0.359021	4.49448	6.97e-06	5.53e-05	1	56329182	56352026	+	protein_coding	ATPase H+ transporting V0 subunit a4
ENSGALG00000009448	22536.9	1.59925	0.0455056	35.144	1.43e-270	1.89e-267	1	27057993	27068635	-	protein_coding	interferon related developmental regulator 1
ENSGALG00000053130	21.8402	1.5945	0.393945	4.04752	5.18e-05	0.000335486	13	13792283	13795799	-	protein_coding	myozenin 3
ENSGALG00000034478	133.588	1.59341	0.254608	6.25831	3.89e-10	6.53e-09	19	576607	578177	+	protein_coding	C-C motif chemokine ligand 4
ENSGALG00000028304	22.2427	1.59159	0.331371	4.80304	1.56e-06	1.44e-05	2	19542336	19568271	-	protein_coding	macrophage mannose receptor 1-like 4
ENSGALG00000032098	76.5373	1.59076	0.505146	3.14911	0.00163768	0.00694122	8	20688079	20690861	+	protein_coding	artemin
ENSGALG00000052499	15.1344	1.58472	0.454736	3.48493	0.000492266	0.00244719	3	106746845	106753823	-	protein_coding	NIL
ENSGALG00000009446	50.0793	1.57617	0.304443	5.17722	2.25e-07	2.5e-06	1	27049176	27056263	-	protein_coding	leucine rich single-pass membrane protein 1
ENSGALG00000049455	36.4347	1.57557	0.478052	3.2958	0.000981407	0.00448344	11	9809129	9817654	-	protein_coding	NIL
ENSGALG00000028005	276.546	1.56714	0.1196	13.1031	3.16e-39	3.59e-37	Z	43742055	43743702	+	protein_coding	growth arrest and DNA damage inducible gamma
ENSGALG00000050677	32.9089	1.55429	0.341992	4.54483	5.5e-06	4.44e-05	14	6886918	6891193	-	protein_coding	BRICHOS domain containing 5
ENSGALG00000017099	264.972	1.54421	0.180174	8.5707	1.03e-17	3.77e-16	1	177647061	177649238	-	protein_coding	ras- like family 11 member A
ENSGALG00000006848	193.892	1.53675	0.160136	9.59655	8.27e-22	3.97e-20	20	10518703	10522009	+	protein_coding	zinc finger SWIM-type containing 3
ENSGALG00000013971	2918.66	1.53461	0.0532585	28.8144	1.42e-182	1.21e-179	3	56205534	56302921	+	protein_coding	serum/glucocorticoid regulated kinase 1
ENSGALG00000045238	16.3778	1.5326	0.433838	3.53266	0.000411406	0.00209505	19	39926	42416	-	protein_coding	fibrinogen-like protein 1-like protein
ENSGALG00000032039	90.6034	1.52719	0.188954	8.08233	6.35e-16	2.01e-14	7	16324759	16327333	-	protein_coding	homeobox D13
ENSGALG00000016577	41.9072	1.52257	0.272161	5.59438	2.21e-08	2.89e-07	3	105305215	105335944	+	protein_coding	otoferlin
ENSGALG00000007669	9091.49	1.51577	0.0466997	32.4578	4.2e-231	5.14e-228	13	18949947	18952753	+	protein_coding	early growth response 1
ENSGALG00000001111	12.5694	1.50878	0.463866	3.25262	0.00114345	0.0050947	18	1100119	1140795	+	protein_coding	NIL
ENSGALG00000029083	131.889	1.50514	0.291637	5.16101	2.46e-07	2.69e-06	7	31427109	31457806	-	protein_coding	neurexophilin 2
ENSGALG00000022850	8094.95	1.50037	0.0593401	25.2843	4.75e-141	2.91e-138	3	104445654	104450689	+	protein_coding	transmembrane protein 214
ENSGALG00000002564	49.729	1.49465	0.260678	5.7337	9.83e-09	1.35e-07	8	4066660	4072187	+	protein_coding	regulator of G-protein signaling 4
ENSGALG00000003527	910.96	1.48948	0.0710831	20.954	1.72e-97	5.18e-95	28	4148245	4156109	-	protein_coding	arrestin domain containing 2
ENSGALG00000026744	20.3073	1.48773	0.448251	3.31895	0.000903553	0.00416553	Z	23138812	23145672	+	protein_coding	orthopedia homeobox
ENSGALG00000032717	10.4896	1.48446	0.465418	3.18952	0.00142512	0.00615598	19	539444	570383	-	protein_coding	chemokine (C-C motif) ligand 4
ENSGALG00000013964	135.261	1.48346	0.200387	7.40301	1.33e-13	3.43e-12	4	66145697	66161979	-	protein_coding	spermatogenesis associated 18
ENSGALG00000043532	29.3792	1.48067	0.318193	4.65336	3.27e-06	2.77e-05	2	117642592	117653773	-	protein_coding	chromosome 2 open reading frame, human C8orf84
ENSGALG00000007174	299.935	1.47765	0.157085	9.40667	5.12e-21	2.29e-19	17	2929453	2943258	-	protein_coding	tumor necrosis factor superfamily member 15
ENSGALG00000005145	30.2258	1.47249	0.314681	4.67931	2.88e-06	2.48e-05	20	7741771	7756939	+	protein_coding	SS18L1, nBAF chromatin remodeling complex subunit
ENSGALG00000003914	40.9783	1.47247	0.307093	4.79488	1.63e-06	1.49e-05	28	4437754	4441529	+	protein_coding	calreticulin 3
ENSGALG00000028016	32.807	1.47101	0.391452	3.75782	0.000171397	0.000969326	1	49166330	49172940	-	protein_coding	eye-globin
ENSGALG00000047208	461.165	1.47046	0.213256	6.89528	5.38e-12	1.18e-10	8	20767811	20771114	+	protein_coding	Kruppel-like factor 1 (erythroid)
ENSGALG00000008514	71.2124	1.46759	0.246844	5.9454	2.76e-09	4.08e-08	5	24634299	24643252	+	protein_coding	delta like canonical Notch ligand 4
ENSGALG00000035901	108.058	1.4662	0.198154	7.39933	1.37e-13	3.52e-12	2	126678751	126686707	-	protein_coding	growth differentiation factor 6
ENSGALG00000016227	67.6504	1.4602	0.447342	3.26418	0.00109782	0.0049234	1	113198415	113202575	-	protein_coding	G protein-coupled receptor 34
ENSGALG00000003589	20695.4	1.45824	0.288198	5.05986	4.2e-07	4.38e-06	19	5790910	5795785	-	protein_coding	vitronectin
ENSGALG00000027712	15.652	1.45281	0.441316	3.292	0.000994783	0.00453005	25	2516847	2520385	+	protein_coding	SLAM family member 8
ENSGALG00000004630	56.8688	1.44786	0.368938	3.92441	8.69e-05	0.000533989	11	9820272	9825733	-	protein_coding	NIL
ENSGALG00000042103	387.411	1.44528	0.122849	11.7647	5.94e-32	4.96e-30	5	21907060	21908044	+	protein_coding	chromosome 5 open reading frame, human C11orf96
ENSGALG00000044326	512.533	1.44114	0.27757	5.19199	2.08e-07	2.33e-06	31	4845514	4866801	+	protein_coding	deleted in malignant brain tumors 1 protein-like
ENSGALG00000049422	4718.7	1.43988	0.0529303	27.2033	5.94e-163	4.43e-160	3	21942838	21967759	-	protein_coding	activating transcription factor 3
ENSGALG00000014615	4329.34	1.43811	0.0980024	14.6742	9.43e-49	1.46e-46	2	99519351	99618009	+	protein_coding	laminin subunit alpha 1
ENSGALG00000039970	41.8694	1.43748	0.374399	3.83944	0.000123315	0.000725911	33	5965253	5972154	+	protein_coding	endonuclease, poly(U) specific
ENSGALG00000042604	47.8178	1.43496	0.415823	3.45089	0.000558748	0.00274033	1	119266981	119271182	+	protein_coding	aristaless related homeobox
ENSGALG00000041926	18678.7	1.42695	0.0546977	26.088	4.99e-150	3.42e-147	27	3752625	3757369	+	protein_coding	HEXIM P-TEFb complex subunit 1
ENSGALG00000001320	179.22	1.42576	0.230743	6.17897	6.45e-10	1.05e-08	10	2894100	2896916	-	protein_coding	cytochrome P450, family 1, subfamily A, polypeptide 2
ENSGALG00000031360	14.1827	1.42197	0.438815	3.24049	0.00119326	0.00529187	4	192611	196135	+	protein_coding	ferredoxin 1-like
ENSGALG00000010983	80.81	1.41631	0.193227	7.32977	2.31e-13	5.78e-12	2	31464054	31472130	+	protein_coding	neuropeptide Y
ENSGALG00000038141	127.389	1.41624	0.249931	5.66651	1.46e-08	1.95e-07	1	51574102	51584520	-	protein_coding	neutrophil cytosolic factor 4
ENSGALG00000015441	94.4657	1.41572	0.335057	4.2253	2.39e-05	0.000166629	1	93019251	93065622	+	protein_coding	CD247 molecule
ENSGALG00000031519	1655.13	1.41349	0.0676991	20.8791	8.3e-97	2.41e-94	2	143110107	143190853	+	protein_coding	KH RNA binding domain containing, signal transduction associated 3
ENSGALG00000000619	9646.08	1.41136	0.0451781	31.24	3.05e-214	3.07e-211	28	945363	954006	-	protein_coding	angiopoietin like 4
ENSGALG00000003114	43.1273	1.40838	0.354278	3.97536	7.03e-05	0.000441252	18	6187591	6189553	+	protein_coding	noggin
ENSGALG00000026914	22.0085	1.40714	0.384803	3.65679	0.000255395	0.00137581	13	10890326	10892838	-	protein_coding	docking protein 3
ENSGALG00000003242	48.6424	1.3955	0.280793	4.96985	6.7e-07	6.69e-06	22	2578575	2581509	-	protein_coding	steroidogenic acute regulatory protein
ENSGALG00000034346	1600.28	1.39501	0.0593769	23.4942	4.67e-122	1.95e-119	2	117729842	117755436	+	protein_coding	retinol dehydrogenase 10 (all-trans)
ENSGALG00000006471	724.793	1.39181	0.164179	8.4774	2.3e-17	8.24e-16	9	4734671	4758168	+	protein_coding	solute carrier organic anion transporter family member 2A1
ENSGALG00000036001	3368.42	1.38721	0.0495277	28.0087	1.27e-172	1.04e-169	Z	1515750	1557445	+	protein_coding	SMAD family member 2-Z
ENSGALG00000033129	5391.05	1.38435	0.05891	23.4994	4.14e-122	1.77e-119	3	25092239	25094448	-	protein_coding	ZFP36 ring finger protein like 2
ENSGALG00000013576	70.0198	1.3811	0.336557	4.10361	4.07e-05	0.000269121	4	61619294	61668372	-	protein_coding	melatonin receptor 1A
ENSGALG00000039436	147.945	1.3766	0.317065	4.34169	1.41e-05	0.000103987	7	17833098	17834041	+	protein_coding	distal-less homeobox 2
ENSGALG00000002742	251.993	1.37583	0.114696	11.9955	3.75e-33	3.35e-31	15	4562926	4746811	-	protein_coding	transmembrane protein 132B
ENSGALG00000040521	24.0808	1.37463	0.373561	3.67981	0.000233411	0.00127137	2	32582773	32584616	-	protein_coding	homeobox A2
ENSGALG00000015346	738.093	1.37398	0.109422	12.5567	3.65e-36	3.68e-34	1	86521571	86537922	+	protein_coding	NFKB inhibitor zeta
ENSGALG00000030007	43.3384	1.36905	0.311179	4.39956	1.08e-05	8.18e-05	26	2670098	2686743	+	protein_coding	NIL
ENSGALG00000013723	991.204	1.36746	0.344066	3.97442	7.05e-05	0.000442835	12	3635426	3637460	-	protein_coding	2'-5'-oligoadenylate synthetase like
ENSGALG00000040079	66.5507	1.36655	0.428529	3.18893	0.00142802	0.0061654	2	130175912	130483288	+	protein_coding	zinc finger protein, FOG family member 2
ENSGALG00000053262	14.9922	1.36366	0.399781	3.41102	0.000647196	0.0031179	1	48096623	48096935	-	protein_coding	histone cluster 2, H4b
ENSGALG00000049684	443.189	1.36365	0.0902077	15.1168	1.25e-51	2.17e-49	2	128316008	128333033	+	protein_coding	sperm associated antigen 1
ENSGALG00000039812	63.7638	1.35469	0.309939	4.37083	1.24e-05	9.23e-05	4	12282690	12284175	+	protein_coding	NIL
ENSGALG00000007867	106.302	1.34196	0.166918	8.03961	9.01e-16	2.81e-14	11	1334503	1345280	-	protein_coding	solute carrier family 9 member A5
ENSGALG00000003217	193.537	1.34192	0.26197	5.12241	3.02e-07	3.24e-06	14	1329781	1337607	+	protein_coding	lipopolysaccharide induced TNF factor
ENSGALG00000048263	3212.81	1.34138	0.0553094	24.2523	6.26e-130	3.06e-127	30	943945	947408	+	protein_coding	methylphosphate capping enzyme
ENSGALG00000023066	5390.06	1.33844	0.0415687	32.1982	1.87e-227	2.14e-224	Z	70797442	70805858	+	protein_coding	DnaJ heat shock protein family (Hsp40) member A1
ENSGALG00000019716	7637.92	1.33668	0.147227	9.07905	1.1e-19	4.51e-18	27	7336034	7340414	-	protein_coding	keratin 40
ENSGALG00000011421	40.6927	1.33188	0.29919	4.45163	8.52e-06	6.6e-05	1	45710247	45722994	-	protein_coding	histidine ammonia-lyase
ENSGALG00000052151	1629.96	1.3284	0.0599847	22.1457	1.15e-108	4.01e-106	28	4050991	4054225	-	protein_coding	growth differentiation factor 15
ENSGALG00000024296	16.1821	1.32742	0.437956	3.03094	0.00243797	0.00978385	24	1457360	1463778	+	protein_coding	transmembrane protein 45B-like
ENSGALG00000054976	162.656	1.32204	0.140421	9.41486	4.74e-21	2.13e-19	22	3602508	3608251	-	protein_coding	interleukin 11
ENSGALG00000037307	150.841	1.32019	0.161039	8.19797	2.44e-16	7.95e-15	15	11049338	11055778	-	protein_coding	IQ motif containing D
ENSGALG00000004113	233.798	1.31015	0.137753	9.51085	1.89e-21	8.74e-20	4	1445082	1449667	+	protein_coding	putative P2Y purinoceptor 10-like
ENSGALG00000052682	165.653	1.30288	0.154359	8.44058	3.16e-17	1.11e-15	20	10523131	10524167	+	protein_coding	NIL
ENSGALG00000001407	302.6	1.29682	0.109518	11.8411	2.39e-32	2.05e-30	24	1706344	1715873	+	protein_coding	ADAM metallopeptidase with thrombospondin type 1 motif, 15
ENSGALG00000054856	114.431	1.29662	0.292722	4.42953	9.44e-06	7.21e-05	4	59974962	59980767	-	protein_coding	alcohol dehydrogenase 1-like
ENSGALG00000030985	3325.45	1.29597	0.32802	3.95088	7.79e-05	0.000483618	20	2590985	2616556	-	protein_coding	myosin, heavy chain 7B, cardiac muscle, beta
ENSGALG00000000690	35.0222	1.28775	0.294689	4.36987	1.24e-05	9.26e-05	1	194560364	194594269	+	protein_coding	glycerophosphodiester phosphodiesterase domain containing 4
ENSGALG00000014182	22.4575	1.28663	0.390814	3.29219	0.000994098	0.00452814	19	6587380	6595618	+	protein_coding	adenosine A2b receptor
ENSGALG00000026263	58.1188	1.28465	0.231757	5.54309	2.97e-08	3.82e-07	8	5960766	5974556	+	protein_coding	regulator of G-protein signaling 8
ENSGALG00000042744	931.476	1.28299	0.122543	10.4697	1.19e-25	7.34e-24	8	3955423	3958244	-	protein_coding	regulator of G-protein signaling 2
ENSGALG00000043435	54.6213	1.28257	0.271455	4.72478	2.3e-06	2.03e-05	5	205917	211190	+	protein_coding	carnosine synthase 1
ENSGALG00000011930	200.89	1.28073	0.106862	11.9849	4.27e-33	3.77e-31	1	76409968	76447113	-	protein_coding	ovostatin-like
ENSGALG00000033025	367.063	1.27948	0.112473	11.3759	5.51e-30	4.31e-28	12	16797266	16828199	-	protein_coding	RING1 and YY1 binding protein
ENSGALG00000028602	18.3534	1.27489	0.392811	3.24554	0.00117227	0.00520416	13	10211260	10285881	+	protein_coding	HMP19 protein
ENSGALG00000004365	66.4687	1.27316	0.272431	4.67332	2.96e-06	2.55e-05	15	5996364	6006391	+	protein_coding	NIL
ENSGALG00000049408	54.0964	1.26993	0.249074	5.09858	3.42e-07	3.64e-06	1	48087184	48088021	+	protein_coding	histone cluster 1, H2B-VIII
ENSGALG00000030270	34.5643	1.26723	0.363525	3.48594	0.00049041	0.00243938	16	2665727	2668557	-	protein_coding	CD1c molecule
ENSGALG00000015685	43.6528	1.26656	0.335197	3.77857	0.000157734	0.000901577	4	82596510	82644224	-	protein_coding	cilia and flagella associated protein 99
ENSGALG00000053680	204.822	1.2585	0.173994	7.23301	4.72e-13	1.15e-11	1	48078827	48079139	-	protein_coding	histone cluster 1, H4-IV, germinal H4-like 2
ENSGALG00000024298	127.416	1.25611	0.232836	5.39485	6.86e-08	8.32e-07	28	3331412	3336022	-	protein_coding	ADAMTS like 5
ENSGALG00000035879	226.326	1.25417	0.140985	8.89578	5.8e-19	2.32e-17	33	5470013	5483465	-	protein_coding	integrin subunit alpha 7
ENSGALG00000003751	29.3903	1.25142	0.412125	3.03651	0.00239331	0.00964528	6	10457504	10473583	+	protein_coding	N-acylsphingosine amidohydrolase 2
ENSGALG00000033694	216.627	1.24734	0.152792	8.16366	3.25e-16	1.04e-14	28	4098287	4100719	-	protein_coding	IFI30, lysosomal thiol reductase
ENSGALG00000033635	2422.73	1.24628	0.0805497	15.4722	5.35e-54	1.01e-51	8	10713266	10722126	+	protein_coding	prostaglandin-endoperoxide synthase 2
ENSGALG00000045436	27.4199	1.23855	0.298132	4.15435	3.26e-05	0.00022121	17	5299895	5303420	-	protein_coding	NIL
ENSGALG00000032980	24.8779	1.23618	0.376543	3.28296	0.00102725	0.00465031	23	4578051	4585150	+	protein_coding	DLG associated protein 3
ENSGALG00000005861	75.8702	1.22979	0.295115	4.16715	3.08e-05	0.000210235	14	6876092	6882097	-	protein_coding	hexosaminidase (glycosyl hydrolase family 20, catalytic domain) containing-like
ENSGALG00000010915	387.733	1.22831	0.090725	13.5389	9.22e-42	1.11e-39	2	30863309	30866004	+	protein_coding	interleukin 6
ENSGALG00000014569	1017.51	1.22557	0.0808519	15.1582	6.69e-52	1.18e-49	5	15965564	15987045	-	protein_coding	patatin like phospholipase domain containing 2
ENSGALG00000049414	1545.83	1.22108	0.123869	9.85787	6.34e-23	3.32e-21	6	18418467	18425791	-	protein_coding	cytochrome P450, family 2, subfamily C, polypeptide 23a
ENSGALG00000027231	454.697	1.21725	0.114819	10.6014	2.93e-26	1.9e-24	17	1016267	1016997	-	protein_coding	NOTCH regulated ankyrin repeat protein
ENSGALG00000044799	20.8453	1.21679	0.364015	3.34268	0.000829731	0.00386576	4	268904	277022	-	protein_coding	V-set and immunoglobulin domain containing 4
ENSGALG00000014944	202.027	1.21554	0.124151	9.79077	1.23e-22	6.31e-21	Z	24089345	24107538	+	protein_coding	glucosaminyl (N-acetyl) transferase 4, core 2
ENSGALG00000045608	37.4417	1.21431	0.343759	3.53244	0.000411751	0.00209557	22	3710876	3715597	+	protein_coding	family with sequence similarity 178, member B
ENSGALG00000040249	36.0156	1.21279	0.363358	3.33773	0.000844643	0.00392563	2	114381431	114383485	+	protein_coding	basic helix-loop-helix family member e22
ENSGALG00000054264	27.7433	1.2104	0.358633	3.37505	0.000738033	0.00349846	2	1043156	1061857	+	protein_coding	NIL
ENSGALG00000010256	3224	1.20969	0.052132	23.2043	4.12e-119	1.64e-116	9	23001766	23033870	-	protein_coding	TCDD inducible poly(ADP-ribose) polymerase
ENSGALG00000005701	2482.71	1.20795	0.0551248	21.913	1.95e-106	6.55e-104	12	9362449	9382321	+	protein_coding	inositol hexakisphosphate kinase 2
ENSGALG00000038488	1156.99	1.20615	0.0810366	14.8841	4.18e-50	6.76e-48	23	2395538	2404208	-	protein_coding	glucocorticoid modulatory element binding protein 1
ENSGALG00000043027	92.6942	1.20355	0.187562	6.4168	1.39e-10	2.52e-09	1	186999628	187029048	-	protein_coding	hephaestin like 1
ENSGALG00000041221	251.868	1.20293	0.111771	10.7625	5.18e-27	3.44e-25	W	1839718	1840514	-	protein_coding	NIL
ENSGALG00000010323	42.3065	1.19908	0.25013	4.79384	1.64e-06	1.49e-05	5	38487610	38497586	+	protein_coding	basic leucine zipper ATF-like transcription factor
ENSGALG00000007158	148.972	1.19862	0.181639	6.59892	4.14e-11	8.12e-10	14	9342201	9344743	+	protein_coding	suppressor of cytokine signaling 1
ENSGALG00000005037	351.111	1.19365	0.1122	10.6386	1.97e-26	1.29e-24	19	7214047	7221657	-	protein_coding	NIL
ENSGALG00000043623	23.8124	1.19186	0.362169	3.29089	0.000998696	0.00454305	9	22259517	22261234	+	protein_coding	ADP ribosylation factor like GTPase 14
ENSGALG00000036838	20.7445	1.18943	0.334952	3.55106	0.000383687	0.00197621	20	9036711	9076856	-	protein_coding	peroxidasin like
ENSGALG00000035350	42.3716	1.18642	0.352963	3.36131	0.000775751	0.003653	33	7092008	7095774	+	protein_coding	premelanosome protein
ENSGALG00000016459	244.851	1.17802	0.129983	9.06291	1.27e-19	5.21e-18	3	98547689	98550805	+	protein_coding	family with sequence similarity 84 member A
ENSGALG00000003562	469.058	1.17564	0.118667	9.90707	3.88e-23	2.07e-21	14	1586868	1639631	+	protein_coding	neuronal pentraxin 2
ENSGALG00000016086	137.856	1.17314	0.257864	4.54945	5.38e-06	4.36e-05	4	89672385	89673546	+	protein_coding	early growth response 4
ENSGALG00000032239	2216.02	1.17281	0.269171	4.35713	1.32e-05	9.76e-05	5	1225083	1232835	+	protein_coding	GTP cyclohydrolase I feedback regulator
ENSGALG00000047976	66.6327	1.1722	0.303543	3.86174	0.000112582	0.000671731	27	5488709	5491416	+	protein_coding	ankyrin repeat and SOCS box containing 16
ENSGALG00000021572	1300.16	1.17159	0.0633032	18.5075	1.8e-76	4.52e-74	19	6233051	6271407	-	protein_coding	slingshot protein phosphatase 2
ENSGALG00000015297	2058.22	1.1706	0.0854405	13.7008	1e-42	1.28e-40	3	67292562	67374494	-	protein_coding	forkhead box O3
ENSGALG00000006379	1688.66	1.16814	0.339348	3.44231	0.000576775	0.00281745	2	8166208	8175880	-	protein_coding	sonic hedgehog
ENSGALG00000054770	39.9076	1.16192	0.254656	4.56273	5.05e-06	4.12e-05	7	22055096	22058161	-	protein_coding	inhibin alpha subunit
ENSGALG00000030030	91.3165	1.1581	0.185823	6.23227	4.6e-10	7.62e-09	2	132071593	132172629	-	protein_coding	R-spondin 2
ENSGALG00000000731	24.6612	1.15807	0.333235	3.47525	0.000510384	0.00253065	23	1564115	1568510	+	protein_coding	thymocyte selection associated family member 2
ENSGALG00000031487	754.027	1.15072	0.292216	3.93791	8.22e-05	0.000508836	13	16943721	17130245	+	protein_coding	follistatin like 4
ENSGALG00000012704	888.776	1.14848	0.0749743	15.3184	5.76e-53	1.05e-50	2	61479710	61493929	+	protein_coding	myosin regulatory light chain interacting protein
ENSGALG00000014725	6481.23	1.14709	0.0379679	30.2122	1.64e-200	1.48e-197	Z	18019410	18025319	-	protein_coding	polo like kinase 2
ENSGALG00000016348	13379.5	1.14591	0.0694874	16.4908	4.27e-61	9.26e-59	1	119746942	119749754	-	protein_coding	spermidine/spermine N1-acetyltransferase 1
ENSGALG00000016492	352.148	1.14342	0.257211	4.44546	8.77e-06	6.79e-05	3	102274602	102281938	+	protein_coding	tudor domain containing 15
ENSGALG00000009732	1199.96	1.14259	0.0761278	15.0089	6.42e-51	1.06e-48	4	28645568	28654982	-	protein_coding	protocadherin 18
ENSGALG00000003360	23.1739	1.13987	0.362221	3.1469	0.00165014	0.00698538	13	11124637	11127201	-	protein_coding	ADP ribosylation factor like GTPase 10
ENSGALG00000004700	137.321	1.13607	0.341465	3.32703	0.000877761	0.00406083	8	7994108	8002276	-	protein_coding	neutrophil cytosolic factor 2
ENSGALG00000041257	37.271	1.13239	0.268547	4.21671	2.48e-05	0.000172469	7	36236394	36252054	-	protein_coding	activin A receptor type 1C
ENSGALG00000015474	81.668	1.13088	0.182836	6.18524	6.2e-10	1.01e-08	1	93674848	93698837	+	protein_coding	CD80 molecule
ENSGALG00000007690	81.7166	1.12984	0.22353	5.05453	4.31e-07	4.48e-06	20	11939843	11947261	-	protein_coding	transcription factor AP-2 gamma
ENSGALG00000006341	19.3842	1.12684	0.371322	3.03467	0.00240799	0.00968622	13	15959332	15976071	-	protein_coding	solute carrier family 25 member 48
ENSGALG00000053084	32.9564	1.12546	0.274938	4.0935	4.25e-05	0.00028016	4	51651494	51656384	-	protein_coding	NIL
ENSGALG00000030530	143.67	1.12055	0.174363	6.42651	1.31e-10	2.37e-09	4	43384477	43385619	-	protein_coding	heart and neural crest derivatives expressed 2
ENSGALG00000023576	5719.03	1.11437	0.0441062	25.2657	7.62e-141	4.5e-138	1	19335369	19339085	-	protein_coding	pim-3 oncogene
ENSGALG00000017317	23.3709	1.11392	0.317606	3.50723	0.000452795	0.00227818	1	196119542	196123843	-	protein_coding	DnaJ heat shock protein family (Hsp40) member B13
ENSGALG00000006407	2423.34	1.11154	0.0543172	20.4638	4.53e-93	1.27e-90	5	13256268	13266308	+	protein_coding	Gallus gallus death domain-containing tumor necrosis factor receptor superfamily member 23
ENSGALG00000031859	67.8581	1.11095	0.225424	4.92828	8.3e-07	8.1e-06	4	77421792	77422754	+	protein_coding	NK3 homeobox 2
ENSGALG00000040573	8038.96	1.10919	0.147207	7.53494	4.89e-14	1.32e-12	8	5192816	5199230	-	protein_coding	flavin containing monooxygenase 3
ENSGALG00000050840	17657	1.10691	0.12707	8.711	3.01e-18	1.16e-16	2	98307893	98337161	+	protein_coding	APC down-regulated 1
ENSGALG00000034973	3158.91	1.10454	0.0522076	21.1566	2.4e-99	7.34e-97	7	11682383	11685456	+	protein_coding	frizzled class receptor 7
ENSGALG00000029282	237.901	1.10261	0.143375	7.69041	1.47e-14	4.14e-13	9	5874580	5875710	-	protein_coding	forkhead box L2
ENSGALG00000007608	25.7403	1.10227	0.329462	3.34565	0.000820887	0.00383081	4	11685187	11872215	+	protein_coding	Cdc42 guanine nucleotide exchange factor 9
ENSGALG00000023640	29.6145	1.10002	0.312378	3.52143	0.000429229	0.00217418	20	9886559	9892837	+	protein_coding	R-spondin 4
ENSGALG00000020703	105.851	1.09514	0.322189	3.39906	0.000676171	0.00323927	7	20136712	20204198	+	protein_coding	growth factor receptor bound protein 14
ENSGALG00000035774	4274.05	1.09101	0.0616493	17.697	4.42e-70	1.08e-67	5	18089359	18134968	+	protein_coding	PTPRF interacting protein alpha 1
ENSGALG00000006775	600.603	1.09095	0.0998163	10.9296	8.32e-28	5.89e-26	20	10367591	10377566	+	protein_coding	transglutaminase 2
ENSGALG00000000881	499.348	1.08874	0.0827215	13.1615	1.46e-39	1.67e-37	23	1915118	1919682	-	protein_coding	G-patch domain containing 3
ENSGALG00000005460	589.272	1.08868	0.100058	10.8805	1.43e-27	9.87e-26	20	8179857	8205178	+	protein_coding	solute carrier organic anion transporter family member 4A1
ENSGALG00000050350	96.0538	1.08291	0.200459	5.40216	6.58e-08	8.03e-07	1	48071382	48071763	-	protein_coding	histone cluster 1, H2B-VII (similar to human histone cluster 1, class H2B, member N)
ENSGALG00000017091	118.682	1.08223	0.160229	6.75425	1.44e-11	2.98e-10	1	177165537	177266964	+	protein_coding	fms related tyrosine kinase 1
ENSGALG00000027165	61.3244	1.08034	0.240753	4.48733	7.21e-06	5.7e-05	6	9958421	9959631	-	protein_coding	leukocyte ribonuclease A-2
ENSGALG00000051280	3587.91	1.07741	0.0460409	23.4011	4.16e-121	1.7e-118	30	875943	879908	-	protein_coding	dnaJ homolog subfamily B member 1-like
ENSGALG00000007594	39.1213	1.07183	0.295418	3.62819	0.000285419	0.00151563	4	11654022	11659535	+	protein_coding	ankyrin repeat and SOCS box containing 12
ENSGALG00000011544	303.799	1.07119	0.252899	4.23564	2.28e-05	0.000159729	1	71628881	71641293	+	protein_coding	BCL2 like 14
ENSGALG00000014466	59.745	1.06591	0.29103	3.66253	0.000249735	0.00134829	1	77803620	77808412	-	protein_coding	PILR alpha associated neural protein
ENSGALG00000035903	1756.25	1.06105	0.0645778	16.4306	1.16e-60	2.44e-58	3	78460985	78465358	+	protein_coding	family with sequence similarity 46 member A
ENSGALG00000048097	173.854	1.06081	0.14821	7.15747	8.22e-13	1.93e-11	1	48123423	48123735	-	protein_coding	histone cluster 1, H4i
ENSGALG00000027874	1831.12	1.05929	0.102054	10.3796	3.07e-25	1.85e-23	5	24667320	24669438	+	protein_coding	ChaC glutathione specific gamma-glutamylcyclotransferase 1
ENSGALG00000020386	86.178	1.05379	0.205332	5.13214	2.86e-07	3.1e-06	5	46575152	46577714	+	protein_coding	bradykinin receptor B1
ENSGALG00000034344	2641.76	1.04871	0.0553284	18.9543	4.07e-80	1.04e-77	22	3867464	3874049	+	protein_coding	methylenetetrahydrofolate dehydrogenase (NADP+ dependent) 2, methenyltetrahydrofolate cyclohydrolase
ENSGALG00000011320	398.775	1.04808	0.107886	9.71474	2.61e-22	1.29e-20	1	45195311	45317916	-	protein_coding	transmembrane and coiled-coil domain family 3
ENSGALG00000044313	81.0493	1.04058	0.19412	5.36053	8.3e-08	9.96e-07	5	16056641	16063897	-	protein_coding	malignant fibrous histiocytoma-amplified sequence 1 homolog
ENSGALG00000007650	13599.1	1.0386	0.0617582	16.8172	1.83e-63	4.01e-61	18	10437506	10444800	+	protein_coding	SLC9A3 regulator 1
ENSGALG00000042538	891.484	1.03758	0.0687954	15.0821	2.12e-51	3.64e-49	18	9298042	9330926	-	protein_coding	BAI1 associated protein 2
ENSGALG00000026928	1762.85	1.03728	0.0657624	15.7732	4.76e-56	9.59e-54	Z	55788642	55792227	-	protein_coding	Kruppel like factor 4
ENSGALG00000013818	804.983	1.03521	0.0705657	14.6702	1e-48	1.53e-46	3	54059666	54061125	+	protein_coding	Cbp/p300 interacting transactivator with Glu/Asp rich carboxy-terminal domain 2
ENSGALG00000037744	31.0999	1.03304	0.307767	3.35655	0.000789215	0.00371028	26	260152	289532	+	protein_coding	calcium voltage-gated channel subunit alpha1 S
ENSGALG00000037029	275.758	1.03259	0.115566	8.93512	4.07e-19	1.64e-17	28	4087492	4091666	+	protein_coding	phosphodiesterase 4C
ENSGALG00000050497	114.586	1.03235	0.16512	6.25214	4.05e-10	6.77e-09	Z	44706093	44707218	+	protein_coding	NIL
ENSGALG00000035007	71.5188	1.0315	0.196874	5.2394	1.61e-07	1.84e-06	1	194252393	194279388	-	protein_coding	ubiquitin specific peptidase 35
ENSGALG00000035239	3294.41	1.01968	0.0642133	15.8796	8.78e-57	1.79e-54	2	24891741	24943662	+	protein_coding	glucocorticoid induced 1
ENSGALG00000004332	442.621	1.01892	0.26713	3.81431	0.000136567	0.000794098	6	11938527	11947762	+	protein_coding	phospholipase A2 group XIIB
ENSGALG00000016245	2140.02	1.01795	0.0706941	14.3993	5.22e-47	7.59e-45	1	113671429	113729288	+	protein_coding	BCL6 corepressor
ENSGALG00000007284	111.071	1.01562	0.170624	5.95237	2.64e-09	3.92e-08	12	13810283	13889941	+	protein_coding	synaptophysin
ENSGALG00000023348	218.477	1.01479	0.145577	6.97082	3.15e-12	7.07e-11	8	21383946	21385536	+	protein_coding	4-hydroxyphenylpyruvate dioxygenase-like
ENSGALG00000004958	45.2417	1.01167	0.226663	4.46334	8.07e-06	6.29e-05	4	2028579	2039548	+	protein_coding	Bruton tyrosine kinase
ENSGALG00000005969	183.259	1.0109	0.139532	7.2449	4.33e-13	1.06e-11	6	18741814	18788695	-	protein_coding	anthrax toxin receptor-like
ENSGALG00000007986	3583.28	1.00932	0.0765099	13.1921	9.75e-40	1.13e-37	20	13383257	13384664	-	protein_coding	molybdenum cofactor synthesis 3
ENSGALG00000013741	54.4626	1.00379	0.240342	4.1765	2.96e-05	0.000202587	3	52171020	52200623	+	protein_coding	synaptotagmin like 3
* NIL= Unannotated
