# Supplementary material for: Transcriptomic analyses of host-virus interactions during in vitro infection with wild-type and glycoprotein g-deficient (ΔgG) strains of ILTV in primary and continuous cell cultures
Source: PLoS One. 2024 Oct 11;19(10):e0311874. doi: 10.1371/journal.pone.0311874 (PMC11469545; doi:10.1371/journal.pone.0311874)
Supplement: S18 Table — (XLSX) [file pone.0311874.s020.xlsx]

## Sheet: S20 Table
S20 Table. Downregulated host gens in LMH cells at 12 hours post inoculation with CSW-1 ILTV.
Gene ID	Base mean	log2 (FC)	StdErr	Wald-Stats	P-value	P-adj	Chromosome	Start	End	Strand	Feature	Gene name*
ENSGALG00000041222	38.9982	-6.89844	0.707713	-9.74751	1.8905e-22	1.44222e-21	2	112027113	112034638	-	protein_coding	cytochrome P450 family 7 subfamily A member 1
ENSGALG00000030287	48.9051	-6.10869	0.475238	-12.854	8.17159e-38	1.05252e-36	2	48553368	48578636	+	protein_coding	neuronal differentiation 6
ENSGALG00000048035	36.7629	-5.62503	0.467213	-12.0395	2.20154e-33	2.50575e-32	2	63255947	63271625	-	protein_coding	glucosaminyl (N-acetyl) transferase 2, I-branching enzyme (I blood group)
ENSGALG00000010978	28.2685	-5.52857	0.522194	-10.5872	3.41714e-26	3.02898e-25	8	27897263	27905006	+	protein_coding	angiopoietin like 3
ENSGALG00000030034	1661.08	-5.0129	0.119444	-41.9685	0	0	27	7903741	7906398	+	protein_coding	glucose-6-phosphatase catalytic subunit
ENSGALG00000015492	3.96079	-4.79	1.02442	-4.67579	2.9282e-06	8.67047e-06	1	93917558	93930207	-	protein_coding	PDZ domain containing 1 pseudogene 1
ENSGALG00000027965	8.57057	-4.68691	0.782736	-5.98786	2.12625e-09	8.12382e-09	20	9251327	9263817	-	protein_coding	opioid related nociceptin receptor 1
ENSGALG00000034741	17.891	-4.5838	0.777305	-5.89704	3.70078e-09	1.39171e-08	4	37653711	37666930	+	protein_coding	ethanolamine-phosphate phospho-lyase
ENSGALG00000007311	71.488	-4.55826	0.280597	-16.2448	2.43012e-59	5.26468e-58	4	10939320	10941844	+	protein_coding	claudin 2
ENSGALG00000016881	55.9408	-4.47064	0.457665	-9.76837	1.53913e-22	1.17856e-21	1	146022450	146033636	+	protein_coding	G protein-coupled receptor 183
ENSGALG00000005062	4.66099	-4.28816	0.92774	-4.62216	3.79766e-06	1.11103e-05	15	6973567	6988195	-	protein_coding	forkhead box N4
ENSGALG00000011986	278.543	-4.28378	0.130736	-32.7666	1.76079e-235	2.17358e-233	4	54716738	54719703	+	protein_coding	fatty acid binding protein 2
ENSGALG00000006633	41.2924	-4.18114	0.817989	-5.11148	3.19642e-07	1.02693e-06	1	8021260	8028175	+	protein_coding	transmembrane protein 243
ENSGALG00000035052	33.0742	-4.16049	0.839853	-4.95383	7.27654e-07	2.27228e-06	4	45457336	45471666	+	protein_coding	bone morphogenetic protein 3
ENSGALG00000050568	6.21632	-4.12648	0.859173	-4.80285	1.56422e-06	4.75393e-06	8	14951226	14968630	+	protein_coding	HFM1, ATP dependent DNA helicase homolog
ENSGALG00000009266	718.79	-4.00977	0.085081	-47.1289	0	0	4	20321299	20328290	-	protein_coding	fibrinogen alpha chain
ENSGALG00000008439	119.851	-3.93753	0.224697	-17.5237	9.44992e-69	2.43094e-67	1	11333588	11371413	-	protein_coding	CD36 molecule
ENSGALG00000016832	48.9632	-3.93215	0.299752	-13.118	2.5961e-39	3.49818e-38	1	138904757	138912133	-	protein_coding	protein Z, vitamin K dependent plasma glycoprotein
ENSGALG00000003005	2.4203	-3.88197	1.09701	-3.53867	0.000402147	0.000954534	10	4055375	4067927	+	protein_coding	cholinergic receptor nicotinic beta 4 subunit
ENSGALG00000012770	3.23214	-3.86594	0.955958	-4.04405	5.25358e-05	0.000137609	2	63228310	63243379	+	protein_coding	male germ cell associated kinase
ENSGALG00000046966	8.15141	-3.85353	1.28841	-2.99092	0.00278135	0.00589438	W	1058083	1059214	+	protein_coding	NIL
ENSGALG00000004320	14.352	-3.79416	0.660464	-5.74469	9.20918e-09	3.35614e-08	13	13664152	13701069	+	protein_coding	FAT atypical cadherin 2
ENSGALG00000008701	56.5668	-3.75928	0.308719	-12.177	4.12026e-34	4.79039e-33	3	4475543	4516350	+	protein_coding	xanthine dehydrogenase
ENSGALG00000011220	135.115	-3.68898	0.268085	-13.7604	4.40798e-43	6.56485e-42	5	48730240	48739091	-	protein_coding	solute carrier family 25 member 29
ENSGALG00000007636	96.9344	-3.63066	0.331786	-10.9428	7.19625e-28	6.80168e-27	20	11554554	11562277	-	protein_coding	phosphoenolpyruvate carboxykinase 1
ENSGALG00000008462	2.96556	-3.60797	0.968751	-3.72435	0.000195818	0.000482153	18	4576202	4580639	-	protein_coding	cyclin dependent kinase 3
ENSGALG00000005408	82.9771	-3.59564	0.229205	-15.6874	1.84334e-55	3.68127e-54	11	15458802	15472631	+	protein_coding	Gallus gallus beta-carotene oxygenase 1 (BCO1), mRNA.
ENSGALG00000030376	1991.32	-3.5703	0.0838013	-42.6043	0	0	21	5314484	5343907	+	protein_coding	dehydrogenase/reductase 3
ENSGALG00000040561	26.9904	-3.52131	0.864938	-4.07117	4.6777e-05	0.000123139	9	23717092	23720109	+	protein_coding	G protein-coupled receptor 171
ENSGALG00000009705	69.4484	-3.51642	0.260805	-13.483	1.97037e-41	2.83576e-40	5	30373916	30541375	-	protein_coding	ryanodine receptor 3
ENSGALG00000011443	95.4745	-3.39742	0.194504	-17.4671	2.55287e-68	6.47653e-67	5	50298313	50318822	+	protein_coding	exocyst complex component 3 like 4
ENSGALG00000008608	1219.9	-3.39115	0.0917529	-36.9597	5.09626e-299	8.36924e-297	9	16303130	16310398	+	protein_coding	fetuin B
ENSGALG00000009041	7.58996	-3.38812	0.715335	-4.73641	2.17535e-06	6.52179e-06	3	8772208	8777996	+	protein_coding	ankyrin repeat domain 9-like
ENSGALG00000039334	36.1108	-3.3872	0.336791	-10.0573	8.53269e-24	6.91069e-23	5	939735	975245	-	protein_coding	chromosome 5 C15orf52 homolog
ENSGALG00000015618	3.83223	-3.37273	1.03599	-3.25556	0.00113169	0.0025403	Z	63542054	63557854	-	protein_coding	ATPase H+ transporting accessory protein 1 like
ENSGALG00000016985	122.554	-3.36537	0.168804	-19.9366	1.95983e-88	6.8271e-87	1	169324753	169340549	-	protein_coding	carboxypeptidase B2
ENSGALG00000012748	79.2789	-3.33967	0.205454	-16.2551	2.05599e-59	4.47525e-58	2	63142206	63181112	+	protein_coding	ELOVL fatty acid elongase 2
ENSGALG00000012285	179.636	-3.29927	0.148774	-22.1763	5.81387e-109	2.62094e-107	1	50999515	51007562	+	protein_coding	BAI1 associated protein 2 like 2
ENSGALG00000009289	5.06884	-3.24156	0.832782	-3.89245	9.92366e-05	0.000252352	6	30092808	30110773	+	protein_coding	solute carrier family 18 member A2
ENSGALG00000031734	74.7239	-3.19157	0.262579	-12.1547	5.41527e-34	6.28808e-33	1	194448530	194462713	-	protein_coding	aquaporin 11
ENSGALG00000026187	2.79126	-3.18431	0.982368	-3.24147	0.00118916	0.00266182	9	6113592	6134505	-	protein_coding	nicotinamide nucleotide adenylyltransferase 3
ENSGALG00000036133	352.903	-3.18187	0.150142	-21.1925	1.12037e-99	4.47008e-98	12	11023382	11032726	-	protein_coding	Kruppel like factor 15
ENSGALG00000004966	8.55674	-3.16463	0.657394	-4.8139	1.48015e-06	4.50959e-06	9	8894773	9020869	+	protein_coding	neuronal tyrosine-phosphorylated phosphoinositide-3-kinase adaptor 2
ENSGALG00000003899	7.3502	-3.16239	0.617269	-5.1232	3.004e-07	9.67307e-07	7	4804961	4812496	+	protein_coding	RAB17, member RAS oncogene family
ENSGALG00000009179	2591.46	-3.15413	0.0685243	-46.0294	0	0	9	19447017	19455676	+	protein_coding	tumor necrosis factor superfamily member 10
ENSGALG00000005430	557.821	-3.1135	0.10384	-29.9836	1.60438e-197	1.5951e-195	2	3313208	3355141	-	protein_coding	ALS2 C-terminal like
ENSGALG00000026578	176.386	-3.07993	0.35575	-8.65756	4.81961e-18	3.0369e-17	2	2365900	2379396	-	protein_coding	uncharacterized LOC769510
ENSGALG00000003647	2.43611	-3.07009	1.00875	-3.04345	0.00233885	0.00501615	19	5809555	5823321	+	protein_coding	solute carrier family 13 member 2
ENSGALG00000015389	32.2981	-3.0674	0.352035	-8.71334	2.95058e-18	1.88372e-17	1	89861240	89885047	+	protein_coding	transmembrane protease, serine 7
ENSGALG00000006374	23.07	-3.0498	0.354914	-8.59307	8.46768e-18	5.28311e-17	15	8525644	8536564	+	protein_coding	T-box 6
ENSGALG00000046159	2772.95	-3.00462	0.0922312	-32.577	8.67915e-233	1.05719e-230	9	16326595	16343758	+	protein_coding	kininogen 1
ENSGALG00000027423	32.6687	-2.98085	0.331836	-8.98289	2.63757e-19	1.77119e-18	Z	53622720	53657488	+	protein_coding	solute carrier family 26 member 1
ENSGALG00000037791	419.34	-2.96991	0.108779	-27.3022	3.99019e-164	3.17713e-162	12	15745788	15810437	-	protein_coding	FERM domain containing 4B
ENSGALG00000003972	28.1975	-2.96811	0.392495	-7.56215	3.9645e-14	2.04312e-13	13	12745889	12760743	+	protein_coding	fatty acid hydroxylase domain containing 2
ENSGALG00000008601	62.5513	-2.9666	0.231643	-12.8068	1.50234e-37	1.91892e-36	9	16291384	16337111	+	protein_coding	alpha 2-HS glycoprotein
ENSGALG00000011369	20.2392	-2.95792	0.794014	-3.72527	0.000195105	0.000480462	8	30056345	30067892	+	protein_coding	LIM homeobox 8
ENSGALG00000004267	1070.34	-2.95279	0.0942914	-31.3156	2.8592e-215	3.14906e-213	5	1777019	1781819	+	protein_coding	single Ig and TIR domain containing
ENSGALG00000042706	14.5917	-2.95261	0.467158	-6.32036	2.60947e-10	1.06753e-09	2	44255630	44282079	+	protein_coding	transmembrane channel like 2
ENSGALG00000012055	21.6813	-2.94479	0.453254	-6.497	8.19376e-11	3.46853e-10	7	28122091	28146591	+	protein_coding	anti-Mullerian hormone receptor, type II
ENSGALG00000000469	10.7939	-2.9328	0.567538	-5.16759	2.37133e-07	7.71963e-07	22	5083581	5098900	+	protein_coding	adrenoceptor alpha 1A
ENSGALG00000050857	50.4284	-2.9231	0.247382	-11.8161	3.22285e-32	3.51173e-31	6	18988963	19006416	-	protein_coding	FERM and PDZ domain containing 2
ENSGALG00000027960	3.06262	-2.91438	0.955078	-3.05145	0.00227736	0.00489453	1	123085238	123107985	-	protein_coding	gastrin releasing peptide receptor
ENSGALG00000015263	55.0754	-2.90607	0.259459	-11.2005	4.05584e-29	3.98074e-28	1	85710578	85718966	-	protein_coding	transmembrane protein 30C, pseudogene
ENSGALG00000020391	476.185	-2.88431	0.099219	-29.0702	8.55613e-186	7.79074e-184	5	45701183	45710860	-	protein_coding	serpin family A member 10
ENSGALG00000010969	82.2876	-2.87651	0.199319	-14.4317	3.26876e-47	5.31116e-46	5	45726287	45736369	-	protein_coding	serpin peptidase inhibitor, clade A (alpha-1 antiproteinase, antitrypsin), member 4
ENSGALG00000023454	532.045	-2.86701	0.0947022	-30.274	2.5228e-201	2.62158e-199	2	6264548	6270436	+	protein_coding	chromosome 2 open reading frame, human C9orf152
ENSGALG00000009078	57.7029	-2.85872	0.390564	-7.31946	2.48965e-13	1.22998e-12	3	8390483	8454832	+	protein_coding	polypeptide N-acetylgalactosaminyltransferase 14
ENSGALG00000039239	552.749	-2.8541	0.080619	-35.4024	1.5698e-274	2.40612e-272	15	409258	417626	-	protein_coding	serpin peptidase inhibitor, clade D (heparin cofactor), member 1
ENSGALG00000025804	15.5285	-2.84087	0.418994	-6.78022	1.19994e-11	5.34394e-11	9	16077579	16087791	-	protein_coding	chloride voltage-gated channel 2
ENSGALG00000035619	1272.13	-2.83631	0.0670829	-42.2807	0	0	4	60028588	60056286	+	protein_coding	microsomal triglyceride transfer protein
ENSGALG00000009870	13.0724	-2.81287	0.492504	-5.71136	1.12079e-08	4.0572e-08	4	29989428	30022148	+	protein_coding	interleukin 15
ENSGALG00000004285	759.988	-2.79806	0.0754247	-37.0974	3.09853e-301	5.13435e-299	20	5418332	5446344	-	protein_coding	hepatocyte nuclear factor 4 alpha
ENSGALG00000003425	5.82541	-2.7933	0.701741	-3.98053	6.87608e-05	0.000178004	11	3427528	3442713	-	protein_coding	galanin receptor type 1-like
ENSGALG00000011962	420.437	-2.78697	0.143193	-19.4631	2.2581e-84	7.42991e-83	4	54187800	54205828	+	protein_coding	neuron-derived neurotrophic factor
ENSGALG00000042446	8.69483	-2.78038	0.595605	-4.66817	3.03894e-06	8.98636e-06	14	14826693	14843917	-	protein_coding	acyl-CoA synthetase medium-chain family member 5
ENSGALG00000008514	71.2124	-2.77818	0.281015	-9.88624	4.77616e-23	3.73821e-22	5	24634299	24643252	+	protein_coding	delta like canonical Notch ligand 4
ENSGALG00000004614	39.8173	-2.77666	0.447332	-6.20716	5.39501e-10	2.1511e-09	8	7811902	7821247	+	protein_coding	N-acetylneuraminate pyruvate lyase
ENSGALG00000012783	23.4915	-2.76115	0.350311	-7.88199	3.22198e-15	1.74917e-14	1	55597279	55669104	-	protein_coding	myosin binding protein C, slow type
ENSGALG00000046639	23.7543	-2.73993	0.351773	-7.78892	6.75857e-15	3.60738e-14	3	108783013	108792150	+	protein_coding	cytochrome P450, family 2, subfamily AC, polypeptide 2
ENSGALG00000051604	17.6078	-2.73885	0.478237	-5.72698	1.02232e-08	3.71391e-08	9	22861123	22861291	+	protein_coding	NIL
ENSGALG00000006018	37.7669	-2.73635	0.319873	-8.55449	1.18388e-17	7.3317e-17	2	5008676	5015039	+	protein_coding	solute carrier family 22 member 13-like
ENSGALG00000006670	283.724	-2.71327	0.157717	-17.2034	2.50505e-66	6.15981e-65	6	20695688	20699934	-	protein_coding	protein phosphatase 1 regulatory subunit 3C
ENSGALG00000051258	495.055	-2.70599	0.131365	-20.5989	2.80463e-94	1.05492e-92	6	21454930	21458894	+	protein_coding	NIL
ENSGALG00000013265	113.86	-2.70591	0.180691	-14.9753	1.06445e-50	1.88981e-49	1	67048509	67088148	+	protein_coding	glycogen synthase 2
ENSGALG00000030303	338.911	-2.70331	0.123728	-21.8489	7.9654e-106	3.48828e-104	4	49546120	49550072	-	protein_coding	protein phosphatase 1 regulatory subunit 3B
ENSGALG00000016590	8.36179	-2.69608	0.864356	-3.11918	0.00181357	0.00395085	1	124490190	124497611	+	protein_coding	toll like receptor 7
ENSGALG00000010435	40.7655	-2.69432	0.303238	-8.88516	6.38295e-19	4.21701e-18	3	31182829	31220795	-	protein_coding	RAS guanyl releasing protein 3
ENSGALG00000040478	279.601	-2.68946	0.157236	-17.1047	1.3701e-65	3.31145e-64	1	194700307	194747859	-	protein_coding	calpain 5
ENSGALG00000019738	4.45777	-2.67752	0.778514	-3.43927	0.000583279	0.0013556	27	6883004	6889815	-	protein_coding	F-box protein 47
ENSGALG00000035207	212.432	-2.67152	0.132371	-20.1821	1.40705e-90	5.06457e-89	4	20868111	20906890	+	protein_coding	tryptophan 2,3-dioxygenase
ENSGALG00000053112	25.5902	-2.66551	0.328801	-8.10675	5.19929e-16	2.96621e-15	6	19012321	19019069	-	protein_coding	NIL
ENSGALG00000009861	30.7315	-2.66335	0.666405	-3.9966	6.42594e-05	0.000166891	3	22313881	22350044	+	protein_coding	retinal degeneration 3
ENSGALG00000053422	27.9738	-2.65644	0.381396	-6.96505	3.28277e-12	1.5095e-11	17	8283208	8317208	+	protein_coding	centrosome-associated protein 350-like
ENSGALG00000050406	102.789	-2.65154	0.548032	-4.83829	1.30963e-06	4.00999e-06	2	5027214	5037083	-	protein_coding	NIL
ENSGALG00000027908	414.483	-2.6472	0.0961237	-27.5396	5.90143e-167	4.82423e-165	4	37958014	37969284	-	protein_coding	cytochrome P450 family 2 subfamily U member 1
ENSGALG00000015665	178.99	-2.63708	0.146754	-17.9694	3.38474e-72	9.16871e-71	4	82359241	82394778	-	protein_coding	SH3 domain binding protein 2
ENSGALG00000012612	9.15876	-2.63618	0.677227	-3.89261	9.91725e-05	0.000252223	Z	41434018	41454584	-	protein_coding	fructose-bisphosphatase 2
ENSGALG00000012932	143.717	-2.61881	0.287615	-9.10525	8.6065e-20	5.90669e-19	1	58965080	59072088	-	protein_coding	FYVE, RhoGEF and PH domain containing 4
ENSGALG00000017089	58.6988	-2.61667	0.234184	-11.1736	5.49294e-29	5.36261e-28	1	177111040	177124879	+	protein_coding	solute carrier family 46 member 3
ENSGALG00000016651	487.44	-2.61657	0.102373	-25.5591	4.35193e-144	2.88971e-142	3	107177929	107186837	+	protein_coding	L-threonine dehydrogenase (pseudogene)
ENSGALG00000047706	5.05609	-2.60791	0.841922	-3.09756	0.00195118	0.00423158	8	11951331	11954052	+	protein_coding	NIL
ENSGALG00000013980	36.9015	-2.59467	0.350332	-7.4063	1.2987e-13	6.53362e-13	3	56302891	56331660	+	protein_coding	solute carrier family 2 member 12
ENSGALG00000044155	19.6582	-2.59462	0.446431	-5.81191	6.17632e-09	2.28528e-08	1	47922456	47927316	-	protein_coding	transmembrane protein 140
ENSGALG00000002466	131.794	-2.57445	0.148488	-17.3378	2.43714e-67	6.0658e-66	21	3244322	3253164	-	protein_coding	solute carrier family 2 member 5
ENSGALG00000016833	81.0824	-2.56232	0.20809	-12.3135	7.66369e-35	9.08821e-34	1	138939078	138948241	-	protein_coding	coagulation factor VII
ENSGALG00000012973	119.12	-2.55505	0.191026	-13.3754	8.4199e-41	1.18854e-39	3	49053964	49241576	+	protein_coding	estrogen receptor 1
ENSGALG00000015305	152.638	-2.54794	0.212283	-12.0026	3.44418e-33	3.89599e-32	3	67490384	67505356	-	protein_coding	nuclear receptor subfamily 2 group E member 1
ENSGALG00000031035	421.437	-2.54526	0.148166	-17.1784	3.85439e-66	9.43992e-65	2	109465994	109509669	-	protein_coding	protein-L-isoaspartate (D-aspartate) O-methyltransferase domain containing 1
ENSGALG00000054209	10.3022	-2.54288	0.63096	-4.03018	5.57335e-05	0.000145632	17	1751743	1798640	-	protein_coding	regulator of G-protein signaling 3
ENSGALG00000006662	136.208	-2.53928	0.164607	-15.4263	1.08886e-53	2.07538e-52	20	10288013	10296054	+	protein_coding	BPI fold containing family B member 3
ENSGALG00000046412	503.254	-2.52621	0.108307	-23.3245	2.50231e-120	1.28922e-118	27	7891210	7896570	+	protein_coding	amine oxidase, copper containing 3
ENSGALG00000040059	91.3178	-2.52079	0.413927	-6.08993	1.12957e-09	4.39614e-09	1	106444682	106445360	-	protein_coding	chromosome 1 open reading frame, human C21orf62
ENSGALG00000014252	50.7409	-2.51917	0.232403	-10.8397	2.23317e-27	2.06095e-26	1	75845884	75853747	+	protein_coding	NIL
ENSGALG00000028801	1102.38	-2.51614	0.069489	-36.2092	4.36087e-287	6.91462e-285	19	7369596	7400205	+	protein_coding	yippee like 2
ENSGALG00000051117	160.715	-2.50724	0.134222	-18.6798	7.22972e-78	2.17637e-76	4	38390649	38393306	+	protein_coding	GIMAP family P-loop NTPase domain containing 1
ENSGALG00000006473	84.3891	-2.49937	0.206065	-12.129	7.41167e-34	8.57376e-33	1	2887147	3334587	+	protein_coding	plexin A4
ENSGALG00000012938	25.6004	-2.49825	0.378471	-6.6009	4.08676e-11	1.76492e-10	1	59380845	59403925	+	protein_coding	antagonist of mitotic exit network 1 homolog
ENSGALG00000029862	77.7278	-2.49745	0.260429	-9.58975	8.82948e-22	6.5405e-21	3	27397531	27407370	-	protein_coding	NIL
ENSGALG00000027947	10.0538	-2.49627	0.570521	-4.37543	1.21193e-05	3.37231e-05	9	19459646	19464117	+	protein_coding	growth hormone secretagogue receptor
ENSGALG00000006421	27.853	-2.48827	0.395922	-6.28475	3.28389e-10	1.33188e-09	6	20194879	20203208	-	protein_coding	solute carrier family 16 member 12
ENSGALG00000030801	4.65835	-2.47744	0.750415	-3.30143	0.000961939	0.00217679	4	73203370	73210227	+	protein_coding	cholecystokinin A receptor
ENSGALG00000005476	158.033	-2.45959	0.200008	-12.2975	9.34749e-35	1.1021e-33	2	3652704	3758795	+	protein_coding	parathyroid hormone 2 receptor
ENSGALG00000003765	569.712	-2.44801	0.0927113	-26.4046	1.21272e-153	8.67918e-152	6	10482682	10502453	-	protein_coding	APOBEC1 complementation factor
ENSGALG00000010974	16.7668	-2.43998	0.469531	-5.19663	2.02935e-07	6.64635e-07	5	45910320	45911817	-	protein_coding	goosecoid homeobox
ENSGALG00000015433	133.543	-2.4385	0.227895	-10.7001	1.01638e-26	9.18633e-26	Z	54811099	54902450	-	protein_coding	ATP-binding cassette, sub-family A (ABC1), member 1
ENSGALG00000005481	610.031	-2.43743	0.0986542	-24.7068	9.03823e-135	5.43269e-133	12	8830148	8941812	-	protein_coding	Rho guanine nucleotide exchange factor 3
ENSGALG00000028830	6.295	-2.42652	0.76311	-3.17978	0.00147387	0.00325358	15	10186977	10189770	+	protein_coding	cilia and flagella associated protein 73
ENSGALG00000019932	16.0425	-2.41953	0.401856	-6.02089	1.73461e-09	6.66625e-09	3	66959617	67045327	-	protein_coding	uncharacterized LOC101748060
ENSGALG00000009700	1107.62	-2.40971	0.0682915	-35.2857	9.73658e-273	1.45598e-270	2	23905071	23914501	-	protein_coding	pyruvate dehydrogenase kinase 4
ENSGALG00000043128	546.491	-2.3971	0.103166	-23.2352	2.00551e-119	1.01618e-117	21	135940	156749	-	protein_coding	Rho guanine nucleotide exchange factor 10 like
ENSGALG00000009002	27.4752	-2.39519	0.379751	-6.30727	2.84005e-10	1.15774e-09	1	23415783	23554158	-	protein_coding	cadherin-like and PC-esterase domain containing 1
ENSGALG00000009973	145.415	-2.39266	0.149194	-16.0373	7.01362e-58	1.47768e-56	3	25588911	25603301	+	protein_coding	solute carrier family 3 member 1
ENSGALG00000009682	79.7087	-2.38616	0.199248	-11.9758	4.75612e-33	5.34388e-32	9	22884603	22895776	+	protein_coding	ventricular zone expressed PH domain containing 1
ENSGALG00000042168	17.1209	-2.38512	0.417476	-5.7132	1.10869e-08	4.01656e-08	8	26974400	26980880	-	protein_coding	RING finger protein 170-like
ENSGALG00000019077	985.072	-2.37679	0.118382	-20.0773	1.16606e-89	4.12449e-88	1	178515944	178724914	+	protein_coding	spermatogenesis associated 13
ENSGALG00000006968	811.128	-2.37621	0.0686585	-34.6092	1.83849e-262	2.62134e-260	15	9390983	9405373	-	protein_coding	HNF1 homeobox A
ENSGALG00000011314	13.0463	-2.37374	0.469759	-5.0531	4.34706e-07	1.3814e-06	2	38121821	38167107	+	protein_coding	leucine rich repeat containing 3B
ENSGALG00000015466	72.8685	-2.37047	0.256661	-9.23581	2.56334e-20	1.78319e-19	3	70959453	70999506	+	protein_coding	SIM bHLH transcription factor 1
ENSGALG00000014030	38.4188	-2.36774	0.29991	-7.89482	2.90733e-15	1.58302e-14	1	67162846	67181904	-	protein_coding	cancer susceptibility candidate 1
ENSGALG00000008646	1369.83	-2.36328	0.0884431	-26.7209	2.68894e-157	2.00234e-155	9	16312851	16324176	+	protein_coding	histidine rich glycoprotein
ENSGALG00000015970	17.0053	-2.36224	0.369957	-6.38517	1.71205e-10	7.08432e-10	3	82821168	82887349	+	protein_coding	collagen type IX alpha 1 chain
ENSGALG00000013869	248.926	-2.35998	0.141477	-16.6811	1.79994e-62	4.15908e-61	3	54956241	54977305	+	protein_coding	interleukin 20 receptor subunit alpha
ENSGALG00000002473	141.133	-2.34593	0.223858	-10.4795	1.07261e-25	9.3191e-25	21	3257955	3270047	-	protein_coding	G protein-coupled receptor 157
ENSGALG00000008055	11.6721	-2.34536	0.664758	-3.52814	0.000418493	0.000991032	5	22558107	22570827	-	protein_coding	synaptotagmin 13
ENSGALG00000007503	166.128	-2.3446	0.168648	-13.9023	6.13322e-44	9.277e-43	7	7165129	7176245	+	protein_coding	kynurenine 3-monooxygenase
ENSGALG00000008885	165.577	-2.34327	0.15642	-14.9807	9.82308e-51	1.74566e-49	7	13988322	14095263	+	protein_coding	phosphodiesterase 1A
ENSGALG00000046299	290.306	-2.34011	0.127498	-18.354	3.06406e-75	8.88916e-74	23	344661	350577	-	protein_coding	connector enhancer of kinase suppressor of Ras 1
ENSGALG00000030614	1311.72	-2.33733	0.0793734	-29.4473	1.36369e-190	1.2929e-188	4	59984685	59995027	-	protein_coding	alcohol dehydrogenase 1C (class I), gamma polypeptide
ENSGALG00000010818	1227.31	-2.33229	0.0575562	-40.5219	0	0	8	26048186	26090895	-	protein_coding	phospholipid phosphatase 3
ENSGALG00000003733	626.068	-2.32543	0.145213	-16.0139	1.02192e-57	2.14569e-56	Z	12007436	12057034	-	protein_coding	leukemia inhibitory factor receptor alpha
ENSGALG00000047480	47.7095	-2.32457	0.243698	-9.53874	1.44581e-21	1.05485e-20	1	75835802	75841835	+	protein_coding	NIL
ENSGALG00000048876	9.6331	-2.32394	0.547791	-4.24239	2.2115e-05	6.00741e-05	13	17778125	17781262	+	protein_coding	liver enriched antimicrobial peptide 2
ENSGALG00000051748	137.854	-2.32362	0.155064	-14.9849	9.21813e-51	1.63974e-49	8	5342014	5361828	-	protein_coding	methyltransferase like 11B
ENSGALG00000006989	25.5425	-2.31776	0.327243	-7.08269	1.41384e-12	6.66615e-12	6	22372080	22447792	+	protein_coding	heparan sulfate glucosamine 3-O-sulfotransferase 1-like
ENSGALG00000004141	22.0669	-2.3101	0.337595	-6.84282	7.76511e-12	3.48946e-11	23	5776685	5779203	-	protein_coding	liver basic fatty acid binding protein
ENSGALG00000033522	1221.89	-2.30979	0.10624	-21.7413	8.35714e-105	3.61677e-103	27	7896285	7900911	+	protein_coding	amine oxidase, copper containing 3
ENSGALG00000034107	27.9239	-2.30692	0.359849	-6.4108	1.44759e-10	6.02389e-10	23	3365952	3371497	+	protein_coding	tripartite motif containing 63
ENSGALG00000004261	171.37	-2.30157	0.120865	-19.0425	7.5866e-81	2.40587e-79	10	7520346	7547386	-	protein_coding	aquaporin 9
ENSGALG00000040802	36.4688	-2.29959	0.342607	-6.71203	1.91936e-11	8.43554e-11	13	17730597	17732517	+	protein_coding	sosondowah ankyrin repeat domain family member A
ENSGALG00000013969	346.287	-2.29899	0.0972393	-23.6426	1.40516e-123	7.42676e-122	3	55914704	55924998	+	protein_coding	aldehyde dehydrogenase 8 family member A1
ENSGALG00000006413	90.6686	-2.29896	0.190718	-12.0543	1.84166e-33	2.10265e-32	10	12689663	12736649	-	protein_coding	cell migration inducing hyaluronan binding protein
ENSGALG00000010769	71.439	-2.29511	0.313303	-7.32553	2.37953e-13	1.17779e-12	4	43759686	43785536	-	protein_coding	hydroxyprostaglandin dehydrogenase 15-(NAD)
ENSGALG00000001968	4.49581	-2.28295	0.721142	-3.16574	0.0015469	0.00340536	26	3808444	3837071	-	protein_coding	synaptotagmin 6
ENSGALG00000011594	516.837	-2.27826	0.0840487	-27.1064	8.27765e-162	6.42409e-160	1	47342860	47375651	+	protein_coding	nuclear receptor subfamily 1 group H member 4
ENSGALG00000015544	7266.81	-2.26508	0.0987995	-22.9261	2.55344e-116	1.24577e-114	Z	65311684	65338122	+	protein_coding	aldolase, fructose-bisphosphate B
ENSGALG00000006705	1946.74	-2.26295	0.0822642	-27.5083	1.39576e-166	1.13594e-164	6	21390656	21454748	+	protein_coding	myoferlin
ENSGALG00000014758	442.621	-2.25839	0.35998	-6.27364	3.52693e-10	1.42824e-09	2	99623421	99648395	-	protein_coding	Rho GTPase activating protein 28
ENSGALG00000016144	99.8847	-2.25736	0.187172	-12.0604	1.71035e-33	1.9576e-32	1	110262820	110276844	-	protein_coding	transmembrane protease, serine 2
ENSGALG00000029827	4.9147	-2.25381	0.792054	-2.84553	0.00443376	0.00914752	14	14811414	14826780	-	protein_coding	acyl-CoA synthetase medium-chain family member 4
ENSGALG00000010853	71.259	-2.25086	0.192954	-11.6652	1.91865e-31	2.05292e-30	8	26178920	26194902	-	protein_coding	complement C8 beta chain
ENSGALG00000004078	397.847	-2.24852	0.095237	-23.6098	3.05813e-123	1.60709e-121	13	13001200	13010129	+	protein_coding	LON peptidase N-terminal domain and RING finger protein 2-like
ENSGALG00000010847	713.089	-2.24509	0.135071	-16.6216	4.85826e-62	1.10592e-60	4	44468358	44536888	-	protein_coding	vascular endothelial growth factor C
ENSGALG00000007419	174.132	-2.24445	0.148525	-15.1116	1.35735e-51	2.46211e-50	9	15017995	15035605	+	protein_coding	mannan binding lectin serine peptidase 1
ENSGALG00000011124	769.009	-2.23997	0.125097	-17.9059	1.06119e-71	2.8494e-70	4	46061675	46215503	-	protein_coding	Rho GTPase activating protein 24
ENSGALG00000010579	269.168	-2.23217	0.146734	-15.2124	2.92817e-52	5.402e-51	5	41075416	41130702	-	protein_coding	stonin 2
ENSGALG00000008040	474.681	-2.23097	0.138434	-16.1158	1.97523e-58	4.20492e-57	15	11192648	11209492	+	protein_coding	putative acyl-CoA dehydrogenase AidB-like
ENSGALG00000006855	812.523	-2.22817	0.0907584	-24.5505	4.26832e-133	2.48441e-131	9	12619517	12636112	-	protein_coding	melanotransferrin
ENSGALG00000052583	26.0264	-2.22295	0.310199	-7.16621	7.71049e-13	3.69224e-12	1	75827258	75833847	+	protein_coding	NIL
ENSGALG00000010469	4.22941	-2.21794	0.757312	-2.9287	0.00340382	0.00713464	8	22236672	22243748	+	protein_coding	cytochrome P450, family 4, subfamily B, polypeptide 7
ENSGALG00000002525	343.022	-2.21296	0.111497	-19.8478	1.1517e-87	3.9521e-86	6	5430789	5475162	+	protein_coding	RasGEF domain family member 1A
ENSGALG00000008006	8.30667	-2.21273	0.6777	-3.26506	0.00109441	0.00245962	4	13332486	13379286	+	protein_coding	calpain 6
ENSGALG00000030677	335.741	-2.20913	0.111605	-19.7942	3.34012e-87	1.13348e-85	6	18374423	18392107	+	protein_coding	ATP binding cassette subfamily G member 2 (Junior blood group)
ENSGALG00000014966	52.1487	-2.2079	0.230865	-9.56358	1.1375e-21	8.36209e-21	1	80581690	80599590	+	protein_coding	homogentisate 1,2-dioxygenase
ENSGALG00000000498	51.9155	-2.20422	0.322879	-6.82677	8.68463e-12	3.89411e-11	27	5066556	5082805	+	protein_coding	angiotensin I converting enzyme
ENSGALG00000029836	124.382	-2.19913	0.14552	-15.1123	1.34414e-51	2.44296e-50	2	57826955	57848803	+	protein_coding	glycosylphosphatidylinositol specific phospholipase D1
ENSGALG00000031487	754.027	-2.19881	0.0923824	-23.8011	3.24985e-125	1.75292e-123	13	16943721	17130245	+	protein_coding	follistatin like 4
ENSGALG00000028691	272.437	-2.19865	0.125811	-17.4759	2.1876e-68	5.57292e-67	14	12442147	12455061	+	protein_coding	N-methylpurine DNA glycosylase
ENSGALG00000054554	5.50924	-2.19636	0.688171	-3.19159	0.00141493	0.00313401	15	5330841	5358070	-	protein_coding	NIL
ENSGALG00000011838	659.772	-2.19441	0.079042	-27.7625	1.2307e-169	1.03362e-167	1	48945371	48990389	-	protein_coding	guanylate cyclase 2C
ENSGALG00000037671	21.2715	-2.19032	0.454625	-4.81785	1.4511e-06	4.42476e-06	1	56805533	56829441	+	protein_coding	pseudouridine-5'-phosphate glycosidase-like
ENSGALG00000012814	1049.14	-2.18916	0.0850011	-25.7545	2.86971e-146	1.93343e-144	2	66063478	66086421	+	protein_coding	PX domain containing 1
ENSGALG00000010891	60.6681	-2.17891	0.248049	-8.78421	1.57468e-18	1.01661e-17	7	18864632	18912832	+	protein_coding	ATP binding cassette subfamily B member 11
ENSGALG00000001392	96.0818	-2.17848	0.175596	-12.4062	2.41902e-35	2.90615e-34	21	2032640	2041878	-	protein_coding	matrix metallopeptidase 23A (pseudogene)
ENSGALG00000054680	16.3933	-2.17466	0.387461	-5.61258	1.99328e-08	7.07496e-08	2	29400057	29520708	+	protein_coding	NIL
ENSGALG00000017302	18.7097	-2.16673	0.431226	-5.02458	5.04547e-07	1.5959e-06	1	195701720	195741913	+	protein_coding	solute carrier organic anion transporter family member 2B1
ENSGALG00000011322	73.269	-2.16085	0.171855	-12.5737	2.94601e-36	3.63908e-35	2	38299505	38378275	-	protein_coding	NIMA related kinase 10
ENSGALG00000042784	504.053	-2.15359	0.120629	-17.8529	2.74291e-71	7.34359e-70	2	55608567	55657394	+	protein_coding	tubulin polymerization promoting protein
ENSGALG00000044889	75.5758	-2.1521	0.187201	-11.4962	1.37925e-30	1.4268e-29	8	26134543	26153376	-	protein_coding	chromosome 8 C1orf168 homolog
ENSGALG00000015166	147.282	-2.14802	0.244279	-8.7933	1.45225e-18	9.412e-18	Z	37363153	37376174	+	protein_coding	glucosaminyl (N-acetyl) transferase 1, core 2
ENSGALG00000007596	1386.76	-2.14785	0.0626481	-34.2844	1.34258e-257	1.88504e-255	12	15030284	15057873	+	protein_coding	monocarboxylate transporter 2-like
ENSGALG00000008346	219.389	-2.14702	0.117623	-18.2535	1.94186e-74	5.54606e-73	7	11436084	11444574	+	protein_coding	initiator caspase
ENSGALG00000045085	282.379	-2.14212	0.57879	-3.70104	0.000214719	0.000526297	6	20187815	20191669	+	protein_coding	interferon induced protein with tetratricopeptide repeats 5
ENSGALG00000039403	17.9728	-2.13544	0.381394	-5.59902	2.15563e-08	7.62324e-08	1	21072335	21395611	+	protein_coding	glutamate metabotropic receptor 8
ENSGALG00000001531	58.0255	-2.13435	0.262893	-8.11871	4.71158e-16	2.69382e-15	18	3342108	3349216	-	protein_coding	fructosamine 3 kinase
ENSGALG00000016592	950.654	-2.1318	0.0654911	-32.5509	2.03045e-232	2.45698e-230	1	124459465	124485720	+	protein_coding	phosphoribosyl pyrophosphate synthetase 2
ENSGALG00000052979	5.73	-2.12773	0.63006	-3.37702	0.000732745	0.00168341	Z	74959515	75010565	+	protein_coding	NIL
ENSGALG00000001136	15.1717	-2.12346	0.429481	-4.94425	7.64366e-07	2.38248e-06	21	1417762	1419447	-	protein_coding	hairy and enhancer of split 5-like
ENSGALG00000041255	269.983	-2.1217	0.145703	-14.5618	4.91181e-48	8.18323e-47	6	33533588	33704427	-	protein_coding	ADAM metallopeptidase domain 12
ENSGALG00000009306	409.687	-2.12135	0.124639	-17.0199	5.84379e-65	1.39591e-63	9	19861345	19868706	+	protein_coding	solute carrier family 2 member 2
ENSGALG00000014537	224.043	-2.11874	0.200563	-10.5639	4.37845e-26	3.86434e-25	5	29608118	29626791	+	protein_coding	Bcl2 modifying factor
ENSGALG00000011544	303.799	-2.11642	0.133922	-15.8034	2.94823e-56	5.97869e-55	1	71628881	71641293	+	protein_coding	BCL2 like 14
ENSGALG00000026727	174.462	-2.10648	0.136179	-15.4685	5.65741e-54	1.08732e-52	3	18978771	18984357	+	protein_coding	solute carrier family 30 member 10
ENSGALG00000015762	84.389	-2.1055	0.19093	-11.0276	2.81312e-28	2.69208e-27	3	75541475	75544276	+	protein_coding	LYR motif containing 2
ENSGALG00000023070	347.269	-2.10466	0.0948189	-22.1966	3.70254e-109	1.67736e-107	5	45754127	45759449	-	protein_coding	serpin peptidase inhibitor, clade A (alpha-1 antiproteinase, antitrypsin), member 1
ENSGALG00000033512	263.326	-2.10096	0.170722	-12.3063	8.37499e-35	9.89346e-34	13	10151256	10183669	+	protein_coding	cytoplasmic polyadenylation element binding protein 4
ENSGALG00000013489	68.3923	-2.09551	0.252898	-8.286	1.17124e-16	6.93583e-16	1	186228662	186241876	+	protein_coding	coiled-coil domain containing 82
ENSGALG00000010826	54.2752	-2.08539	0.219418	-9.50417	2.01641e-21	1.4613e-20	8	26110378	26128996	+	protein_coding	protein kinase AMP-activated catalytic subunit alpha 2
ENSGALG00000008912	67.3206	-2.08535	0.189773	-10.9886	4.3346e-28	4.12875e-27	2	20665074	20706383	-	protein_coding	ATP-binding cassette, sub-family B (MDR/TAP), member 1-like A
ENSGALG00000014192	285.436	-2.08075	0.181407	-11.4701	1.86431e-30	1.91566e-29	4	66765328	66794720	-	protein_coding	ATPase phospholipid transporting 10D (putative)
ENSGALG00000032958	39.4246	-2.07395	0.253951	-8.16674	3.16846e-16	1.83435e-15	2	49138835	49243786	-	protein_coding	amphiphysin
ENSGALG00000043591	23.8227	-2.07391	0.360868	-5.74701	9.08379e-09	3.3157e-08	5	25782296	25801921	-	protein_coding	phospholipase A2 group IVF
ENSGALG00000002116	55.5165	-2.0649	0.241757	-8.5412	1.32832e-17	8.20686e-17	18	4582295	4586252	-	protein_coding	TEN1 CST complex subunit
ENSGALG00000000692	375.323	-2.0647	0.117384	-17.5893	2.97726e-69	7.70194e-68	26	2156869	2171973	+	protein_coding	cyclin dependent kinase 18
ENSGALG00000005901	698.684	-2.06337	0.0868853	-23.7482	1.14547e-124	6.14247e-123	20	9080297	9091978	-	protein_coding	protein-L-isoaspartate (D-aspartate) O-methyltransferase domain containing 2
ENSGALG00000011801	9.68823	-2.06002	0.514492	-4.00399	6.22823e-05	0.000161962	5	53184724	53226447	+	protein_coding	estrogen receptor 2
ENSGALG00000005294	207.44	-2.0548	0.114167	-17.9982	2.01338e-72	5.49437e-71	5	7591668	7664920	+	protein_coding	PPFIA binding protein 2
ENSGALG00000012906	140.726	-2.05296	0.147883	-13.8824	8.1006e-44	1.22227e-42	2	68583086	68696145	-	protein_coding	cadherin 20, type 2
ENSGALG00000013304	45.9167	-2.05175	0.227816	-9.00618	2.13364e-19	1.44068e-18	5	3630869	3646132	-	protein_coding	solute carrier family 5 member 12
ENSGALG00000006511	108.587	-2.04913	0.191718	-10.6883	1.15475e-26	1.04115e-25	10	13078380	13081323	+	protein_coding	BCL2 related protein A1
ENSGALG00000012061	2184.11	-2.042	0.0480631	-42.4858	0	0	7	28185900	28203831	+	protein_coding	glycerol-3-phosphate dehydrogenase 1-like 2
ENSGALG00000005442	86.4703	-2.03917	0.168228	-12.1215	8.13008e-34	9.37533e-33	8	12531462	12557002	-	protein_coding	palmdelphin
ENSGALG00000041663	167.737	-2.03746	0.127566	-15.9718	2.00982e-57	4.19599e-56	4	69297197	69312286	-	protein_coding	klotho beta
ENSGALG00000012177	477.009	-2.03448	0.221689	-9.17718	4.42532e-20	3.06572e-19	7	29785116	30106820	-	protein_coding	NCK associated protein 5
ENSGALG00000052052	948.359	-2.03014	0.0636944	-31.8731	6.29355e-223	7.32641e-221	6	33715992	33779443	-	protein_coding	chromosome 6 open reading frame, human C10orf90
ENSGALG00000036441	412.252	-2.03005	0.13924	-14.5796	3.78922e-48	6.34168e-47	7	16834578	16863607	+	protein_coding	WAS/WASL interacting protein family member 1
ENSGALG00000035927	2381.33	-2.02963	0.0683968	-29.6744	1.64213e-193	1.58967e-191	Z	1821761	1881535	+	protein_coding	ST8 alpha-N-acetyl-neuraminide alpha-2,8-sialyltransferase 5
ENSGALG00000005648	285.825	-2.02059	0.119415	-16.9207	3.16645e-64	7.49556e-63	4	2395596	2401986	+	protein_coding	sestrin 2
ENSGALG00000001791	53.5076	-2.02033	0.570188	-3.54327	0.000395204	0.000939024	11	1073447	1076886	+	protein_coding	uncharacterized oxidoreductase-like
ENSGALG00000006137	12.9456	-2.01991	0.46155	-4.37636	1.20676e-05	3.35844e-05	6	19118046	19156066	-	protein_coding	Rho GTPase activating protein 22
ENSGALG00000023083	90.1408	-2.01846	0.24041	-8.3959	4.62325e-17	2.7963e-16	Z	66163514	66184739	-	protein_coding	KIAA1958
ENSGALG00000019690	184.822	-2.00967	0.192943	-10.4159	2.09751e-25	1.79606e-24	2	6292139	6311275	-	protein_coding	WD repeat domain 86
ENSGALG00000013617	378.925	-2.00954	0.141113	-14.2407	5.12255e-46	8.04604e-45	4	63002338	63021875	-	protein_coding	platelet derived growth factor receptor like
ENSGALG00000036043	2023.99	-2.00813	0.0721969	-27.8146	2.88978e-170	2.44939e-168	15	12495130	12505106	+	protein_coding	T-box 3
ENSGALG00000015055	70.2432	-2.00714	0.275124	-7.2954	2.97775e-13	1.46326e-12	3	66523051	66554168	+	protein_coding	solute carrier family 22 member 16
ENSGALG00000030542	117.699	-2.0062	0.153779	-13.046	6.6953e-39	8.94961e-38	10	10215218	10367585	+	protein_coding	semaphorin 6D
ENSGALG00000007732	9.61727	-1.99257	0.536817	-3.71181	0.000205781	0.000505128	15	10623517	10688187	+	protein_coding	reticulon 4 receptor
ENSGALG00000001373	8.26406	-1.98759	0.525908	-3.77936	0.000157233	0.000390915	26	3154637	3288987	+	protein_coding	TRAF3 interacting protein 3
ENSGALG00000004070	1495.19	-1.98588	0.0798888	-24.8581	2.11384e-136	1.28741e-134	14	2927830	2938908	-	protein_coding	MICAL like 2
ENSGALG00000003403	8.05636	-1.9811	0.622951	-3.18019	0.00147179	0.00324941	27	7580079	7589611	-	protein_coding	zinc finger protein 385C
ENSGALG00000014935	641.335	-1.97668	0.116925	-16.9056	4.0911e-64	9.63477e-63	2	102336919	102408052	+	protein_coding	GREB1 like retinoic acid receptor coactivator
ENSGALG00000041202	877.319	-1.97171	0.0978757	-20.1451	2.97391e-90	1.06212e-88	2	138061818	138086470	-	protein_coding	F-box protein 32
ENSGALG00000039587	26.3216	-1.97124	0.327065	-6.02706	1.66973e-09	6.42898e-09	3	15796599	15900738	+	protein_coding	synapse differentiation inducing 1
ENSGALG00000027138	27.0297	-1.97089	0.352508	-5.59103	2.25721e-08	7.9748e-08	25	2538235	2543668	+	protein_coding	ETS variant transcription factor 3 like
ENSGALG00000007240	215.192	-1.96847	0.182856	-10.7651	5.03062e-27	4.59197e-26	4	9589705	9595509	-	protein_coding	TNF-related apoptosis inducing ligand-like
ENSGALG00000002492	562.016	-1.96725	0.103535	-19.0009	1.67636e-80	5.26166e-79	21	3301147	3309683	+	protein_coding	hexose-6-phosphate dehydrogenase (glucose 1-dehydrogenase)
ENSGALG00000046409	4.87271	-1.96666	0.65549	-3.00029	0.00269726	0.00572608	5	45784599	45790095	-	protein_coding	serpin peptidase inhibitor, clade A (alpha-1 antiproteinase, antitrypsin), member 9
ENSGALG00000020386	86.178	-1.96641	0.25825	-7.61436	2.65e-14	1.37844e-13	5	46575152	46577714	+	protein_coding	bradykinin receptor B1
ENSGALG00000004058	340.521	-1.96539	0.0925688	-21.2317	4.86969e-100	1.95992e-98	14	2703951	2736640	+	protein_coding	G protein-coupled receptor 146
ENSGALG00000054430	444.321	-1.96059	0.0928575	-21.114	5.91302e-99	2.33889e-97	12	3396475	3408876	+	protein_coding	glycerate kinase
ENSGALG00000033925	13.4786	-1.96003	0.478851	-4.09319	4.2547e-05	0.000112357	4	83135256	83149163	-	protein_coding	uncharacterized LOC422895
ENSGALG00000005814	152.792	-1.95842	0.13529	-14.4757	1.72664e-47	2.83049e-46	Z	7654556	7656593	-	protein_coding	KIAA1161
ENSGALG00000033698	33.3693	-1.95588	0.30639	-6.38364	1.7293e-10	7.15248e-10	2	43559726	43594328	-	protein_coding	NIL
ENSGALG00000010858	332.105	-1.95051	0.295929	-6.59115	4.36419e-11	1.8834e-10	7	18736748	18812213	+	protein_coding	LDL receptor related protein 2
ENSGALG00000043493	2638.43	-1.95022	0.0776806	-25.1056	4.32293e-139	2.68621e-137	2	54916521	54922765	+	protein_coding	insulin like growth factor binding protein 1
ENSGALG00000000529	75.4355	-1.94786	0.301838	-6.45333	1.09417e-10	4.59265e-10	27	5186051	5190752	-	protein_coding	LIM domain containing 2
ENSGALG00000004230	65.1598	-1.94745	0.225617	-8.6317	6.04466e-18	3.79581e-17	10	7430734	7445902	-	protein_coding	lipase C, hepatic type
ENSGALG00000020975	42.336	-1.94629	0.230806	-8.43257	3.38143e-17	2.06011e-16	15	9936602	9950264	-	protein_coding	transmembrane protein 233
ENSGALG00000012613	1797.43	-1.9455	0.0821738	-23.6755	6.45551e-124	3.44163e-122	Z	41459117	41469158	-	protein_coding	fructose-bisphosphatase 1
ENSGALG00000037587	227.413	-1.94549	0.428913	-4.53585	5.73714e-06	1.64854e-05	3	57331048	57364433	-	protein_coding	ectonucleotide pyrophosphatase/phosphodiesterase 3
ENSGALG00000011717	7.28144	-1.93828	0.622432	-3.11403	0.00184548	0.00401607	1	47862543	47884993	+	protein_coding	solute carrier family 23 member 1-like
ENSGALG00000003319	38.6724	-1.93374	0.513266	-3.76751	0.000164881	0.000408933	18	6639243	6650095	+	protein_coding	ArfGAP with dual PH domains 2
ENSGALG00000014455	18.9543	-1.93315	0.379874	-5.08892	3.60114e-07	1.15073e-06	1	77694434	77702350	-	protein_coding	lysophosphatidic acid receptor 5
ENSGALG00000013627	71.5153	-1.93193	0.220349	-8.76762	1.82489e-18	1.17566e-17	4	63027357	63067114	-	protein_coding	solute carrier family 7 member 2
ENSGALG00000012754	843.01	-1.93063	0.101837	-18.9581	3.78777e-80	1.17485e-78	1	55078824	55114899	+	protein_coding	phenylalanine hydroxylase
ENSGALG00000026677	617.545	-1.93023	0.0923714	-20.8964	5.7737e-97	2.22632e-95	1	138924430	138937050	-	protein_coding	coagulation factor X
ENSGALG00000007717	248.745	-1.93017	0.116944	-16.5051	3.37005e-61	7.54998e-60	20	11976790	11984112	+	protein_coding	glucosaminyl (N-acetyl) transferase family member 7
ENSGALG00000034605	60.4455	-1.92995	0.273479	-7.05705	1.7007e-12	7.98278e-12	5	875772	882206	+	protein_coding	NIL
ENSGALG00000037576	7.11804	-1.92765	0.641226	-3.00619	0.00264544	0.0056232	3	16155289	16157946	-	protein_coding	visual system homeobox 1
ENSGALG00000016721	133.393	-1.92601	0.186032	-10.3531	4.05146e-25	3.43087e-24	1	131370526	131395496	-	protein_coding	phosphatidylinositol specific phospholipase C X domain containing 1
ENSGALG00000039327	1444.36	-1.92466	0.0636847	-30.2217	1.22812e-200	1.26903e-198	8	1386093	1534129	-	protein_coding	vav 3 guanine nucleotide exchange factor
ENSGALG00000012894	4.9391	-1.92311	0.657621	-2.92435	0.00345177	0.00723103	1	57808037	57809438	-	protein_coding	cholinergic receptor muscarinic 2
ENSGALG00000014812	152.288	-1.92305	0.13243	-14.5212	8.88847e-48	1.46887e-46	1	80053839	80093005	-	protein_coding	SID1 transmembrane family member 1
ENSGALG00000016690	675.11	-1.92025	0.136302	-14.0882	4.48616e-45	6.94561e-44	3	108774928	108782996	+	protein_coding	cytochrome P450, family 2, subfamily AC, polypeptide 1
ENSGALG00000014876	236.809	-1.91617	0.123495	-15.5162	2.69654e-54	5.20435e-53	3	61886380	61968901	+	protein_coding	TBC1 domain family member 32
ENSGALG00000034756	9.29933	-1.9143	0.607569	-3.15075	0.00162851	0.00357564	23	2734268	2742975	+	protein_coding	connective tissue growth factor-like
ENSGALG00000005956	139.227	-1.91175	0.169803	-11.2587	2.09927e-29	2.08038e-28	6	18712500	18725961	-	protein_coding	annexin A8-like 1
ENSGALG00000038923	105.694	-1.91067	0.166274	-11.4911	1.46304e-30	1.51009e-29	11	11180970	11193897	-	protein_coding	fatty acyl-CoA hydrolase precursor, medium chain-like
ENSGALG00000014267	777.387	-1.90959	0.0860965	-22.1797	5.39776e-109	2.43934e-107	4	68865636	68933834	+	protein_coding	RNA binding motif protein 47
ENSGALG00000044343	10.0113	-1.90795	0.48821	-3.90805	9.30429e-05	0.000237126	31	5252577	5287083	-	protein_coding	E3 ubiquitin-protein ligase TRIM39-like
ENSGALG00000002804	148.592	-1.90302	0.170872	-11.1371	8.27893e-29	8.02289e-28	27	7945963	7960601	+	protein_coding	Rho family GTPase 2
ENSGALG00000041882	27.6351	-1.9018	0.364137	-5.22277	1.76269e-07	5.80194e-07	Z	1766201	1782160	-	protein_coding	katanin catalytic subunit A1 like 2
ENSGALG00000013422	77.0747	-1.89753	0.252075	-7.52764	5.16641e-14	2.64917e-13	1	75327636	75331844	-	protein_coding	RAD9-HUS1-RAD1 interacting nuclear orphan 1
ENSGALG00000041977	767.623	-1.89515	0.0810177	-23.3918	5.18309e-121	2.68543e-119	4	17326689	17364019	+	protein_coding	ring finger protein 128, E3 ubiquitin protein ligase
ENSGALG00000049616	24.5788	-1.89419	0.507128	-3.73514	0.000187613	0.000462816	3	42525652	42527287	+	protein_coding	tubulin tyrosine ligase like 2
ENSGALG00000009262	4267.36	-1.89386	0.0477207	-39.6864	0	0	4	20308596	20315123	+	protein_coding	fibrinogen beta chain
ENSGALG00000020788	11.2028	-1.88665	0.644106	-2.92909	0.00339956	0.00712653	7	15082039	15139517	+	protein_coding	coiled-coil domain containing 141
ENSGALG00000006629	4780.38	-1.88233	0.0713423	-26.3845	2.06496e-153	1.47212e-151	6	21325447	21360467	+	protein_coding	retinol binding protein 4 A, plasma
ENSGALG00000001038	552.868	-1.87722	0.111792	-16.7921	2.78579e-63	6.47775e-62	23	2453388	2495023	-	protein_coding	mannosidase, alpha, class 1C, member 1
ENSGALG00000004129	28.764	-1.86555	0.287325	-6.4928	8.42536e-11	3.56576e-10	7	5641272	5649047	+	protein_coding	secreted phosphoprotein 2
ENSGALG00000016300	91.8162	-1.86492	0.186396	-10.0051	1.44746e-23	1.16005e-22	3	87866279	87910198	-	protein_coding	tubulointerstitial nephritis antigen
ENSGALG00000026396	428.086	-1.86345	0.0971224	-19.1866	4.79146e-82	1.53804e-80	16	2549854	2554710	-	protein_coding	BG-like antigen 1
ENSGALG00000004249	317.065	-1.85706	0.187021	-9.92967	3.0928e-23	2.43936e-22	23	5839055	5875552	+	protein_coding	grainyhead like transcription factor 3
ENSGALG00000015221	28.4177	-1.85657	0.517421	-3.58812	0.000333066	0.000797874	1	84792951	84802664	+	protein_coding	coiled-coil domain containing 181
ENSGALG00000039155	411.176	-1.85598	0.110676	-16.7695	4.08002e-63	9.47523e-62	20	4936184	4966601	-	protein_coding	zinc fingers and homeoboxes 3
ENSGALG00000005550	909.193	-1.85551	0.0728605	-25.4666	4.61926e-143	3.00219e-141	9	5412061	5444046	+	protein_coding	ST6 beta-galactoside alpha-2,6-sialyltransferase 1
ENSGALG00000054822	66.0681	-1.8509	0.195423	-9.47125	2.76504e-21	1.98507e-20	11	11167442	11171267	-	protein_coding	NIL
ENSGALG00000012944	154.631	-1.85054	0.176585	-10.4796	1.07202e-25	9.31833e-25	1	59422544	59528716	+	protein_coding	DENN domain containing 5B
ENSGALG00000004781	54.0595	-1.84909	0.255498	-7.23719	4.58083e-13	2.22134e-12	21	6175386	6201927	-	protein_coding	zinc finger and BTB domain containing 40
ENSGALG00000004921	7.21866	-1.84866	0.539193	-3.42857	0.000606761	0.00140778	12	4639387	4696883	+	protein_coding	solute carrier family 6 member 1
ENSGALG00000052829	131.115	-1.84764	0.183988	-10.0421	9.94892e-24	8.03294e-23	17	918450	928380	-	protein_coding	MAM domain containing 4
ENSGALG00000044466	270.594	-1.84716	0.0973178	-18.9807	2.46521e-80	7.68519e-79	11	2644432	2658115	+	protein_coding	receptor-interacting serine-threonine kinase 3
ENSGALG00000027472	633.28	-1.84566	0.0988595	-18.6695	8.77212e-78	2.63206e-76	Z	55185286	55200427	+	protein_coding	transmembrane protein 38B
ENSGALG00000003340	143.577	-1.84046	0.197372	-9.32484	1.11149e-20	7.8089e-20	17	7130051	7137248	-	protein_coding	globoside alpha-1,3-N-acetylgalactosaminyltransferase 1
ENSGALG00000023812	280.004	-1.83769	0.146038	-12.5837	2.59708e-36	3.21238e-35	13	17680387	17687210	+	protein_coding	cyclin I family member 2
ENSGALG00000002397	696.046	-1.8369	0.146183	-12.5658	3.25647e-36	4.01719e-35	19	5020303	5035592	-	protein_coding	phosphoserine phosphatase
ENSGALG00000043728	211.053	-1.8363	0.232027	-7.91416	2.48925e-15	1.36143e-14	33	3182573	3222222	+	protein_coding	sodium voltage-gated channel alpha subunit 8
ENSGALG00000012282	463.538	-1.83574	0.0956797	-19.1863	4.8137e-82	1.54248e-80	5	57917716	57934479	-	protein_coding	L-2-hydroxyglutarate dehydrogenase
ENSGALG00000010364	854.15	-1.83297	0.0999085	-18.3465	3.51971e-75	1.0195e-73	9	23596911	23603064	-	protein_coding	arylacetamide deacetylase
ENSGALG00000005995	114.586	-1.82666	0.539537	-3.3856	0.00071022	0.00163513	19	9919985	9937317	+	protein_coding	solute carrier family 13 member 5
ENSGALG00000014918	16.5057	-1.82627	0.398743	-4.58007	4.6482e-06	1.34594e-05	3	63709870	63742912	-	protein_coding	regulatory factor X6
ENSGALG00000000761	1123.88	-1.82614	0.0598253	-30.5245	1.2323e-204	1.30263e-202	1	194859309	194874075	-	protein_coding	tsukushi, small leucine rich proteoglycan
ENSGALG00000044678	30.7738	-1.82377	0.366651	-4.97414	6.55389e-07	2.05639e-06	13	17350295	17362470	-	protein_coding	meiotic kinetochore factor
ENSGALG00000052593	31.1022	-1.82206	0.461207	-3.95063	7.79461e-05	0.000200568	KZ626828.1	160	2376	-	protein_coding	NIL
ENSGALG00000006891	59.9281	-1.81421	0.436236	-4.15877	3.19961e-05	8.54515e-05	1	4720810	4767090	-	protein_coding	inter-alpha-trypsin inhibitor heavy chain family member 5
ENSGALG00000032836	239.665	-1.81416	0.368894	-4.91784	8.75029e-07	2.71407e-06	1	112544501	112593382	+	protein_coding	monoamine oxidase B
ENSGALG00000047827	275.503	-1.81231	0.14299	-12.6744	8.19924e-37	1.02731e-35	5	12827687	12849683	+	protein_coding	transmembrane protein 86A
ENSGALG00000001701	54.7439	-1.8109	0.2594	-6.9811	2.92883e-12	1.35216e-11	21	2351876	2357793	-	protein_coding	Gallus gallus lysophosphatidic acid receptor 6-like (LOC114977882), mRNA.
ENSGALG00000016491	3296.4	-1.80852	0.213954	-8.45284	2.84305e-17	1.73786e-16	3	102199404	102233660	-	protein_coding	apolipoprotein B
ENSGALG00000003446	12.7874	-1.8063	0.47907	-3.77044	0.000162963	0.000404558	Z	10610211	10705011	-	protein_coding	prolactin receptor
ENSGALG00000032467	550.691	-1.80264	0.0846115	-21.3049	1.02144e-100	4.18427e-99	24	6229477	6236297	-	protein_coding	chromosome 24 open reading frame, human C11orf52
ENSGALG00000050173	134.991	-1.80198	0.177242	-10.1668	2.78917e-24	2.29947e-23	23	2329423	2335100	-	protein_coding	transcription elongation factor A3
ENSGALG00000011153	2671.68	-1.8013	0.0792378	-22.7329	2.12106e-114	1.01331e-112	7	21882267	21921613	+	protein_coding	lymphocyte antigen 75
ENSGALG00000033597	230.909	-1.80032	0.115946	-15.5272	2.26974e-54	4.38523e-53	17	7205750	7218582	+	protein_coding	NIL
ENSGALG00000035916	95.8404	-1.79925	0.359832	-5.00027	5.72509e-07	1.80434e-06	5	18179809	18393764	-	protein_coding	SH3 and multiple ankyrin repeat domains 2
ENSGALG00000003604	362.521	-1.79823	0.0875034	-20.5503	7.6413e-94	2.8336e-92	19	5804284	5807797	-	protein_coding	solute carrier family 46 member 1
ENSGALG00000030858	32.2048	-1.79794	0.308494	-5.82813	5.60527e-09	2.08278e-08	10	20298565	20337526	+	protein_coding	FERM domain containing 5
ENSGALG00000018439	17.3692	-1.79737	0.350301	-5.13091	2.88339e-07	9.29771e-07	7	17839143	17841101	-	protein_coding	distal-less homeobox 1
ENSGALG00000010055	856.805	-1.79563	0.167328	-10.7312	7.26582e-27	6.59301e-26	3	28856439	29039975	-	protein_coding	dishevelled associated activator of morphogenesis 2
ENSGALG00000048624	90.7488	-1.7946	0.209363	-8.57172	1.01951e-17	6.33509e-17	9	8124372	8146246	+	protein_coding	sphingosine-1-phosphate phosphatase 2
ENSGALG00000030187	5223.36	-1.79431	0.0486534	-36.8794	9.88999e-298	1.60979e-295	5	18920695	18939330	+	protein_coding	catalase
ENSGALG00000025991	45.8211	-1.78984	0.214114	-8.35926	6.31103e-17	3.78356e-16	4	11340029	11346550	-	protein_coding	glyoxalase domain containing 5
ENSGALG00000005352	148.328	-1.78929	0.138334	-12.9345	2.87469e-38	3.74994e-37	20	8019681	8030097	-	protein_coding	GATA binding protein 5
ENSGALG00000053278	89.6458	-1.78836	0.24759	-7.22308	5.08212e-13	2.46182e-12	9	23590631	23593408	-	protein_coding	succinate receptor 1
ENSGALG00000044733	26.9079	-1.78728	0.278868	-6.40905	1.46425e-10	6.08907e-10	2	106140240	106146311	+	protein_coding	transthyretin-like
ENSGALG00000000997	2100.03	-1.7868	0.203943	-8.76124	1.93114e-18	1.24151e-17	27	3660177	3663464	-	protein_coding	gap junction protein gamma 3
ENSGALG00000045938	15.6912	-1.78643	0.462046	-3.86636	0.000110474	0.000279308	20	7962305	7972833	-	protein_coding	RBBP8 N-terminal like
ENSGALG00000006982	627.199	-1.78388	0.0830859	-21.4703	2.95283e-102	1.23999e-100	14	9045103	9069244	+	protein_coding	eukaryotic elongation factor 2 kinase
ENSGALG00000009791	685.153	-1.78062	0.118727	-14.9976	7.61115e-51	1.35651e-49	3	21385126	21421817	-	protein_coding	prospero homeobox 1
ENSGALG00000009092	276.372	-1.77801	0.133401	-13.3283	1.58396e-40	2.21382e-39	3	8270255	8292236	-	protein_coding	stonin 1
ENSGALG00000050054	14.1098	-1.77724	0.438393	-4.05399	5.03522e-05	0.000132153	14	13691803	13713916	+	protein_coding	NIL
ENSGALG00000014950	279.752	-1.77723	0.0984243	-18.0569	6.96812e-73	1.91576e-71	3	63813420	63820420	+	protein_coding	sulfotransferase family 3A, member 1-like
ENSGALG00000018700	12.853	-1.77657	0.405633	-4.37974	1.1882e-05	3.30828e-05	17	6447597	6458124	+	protein_coding	phospholipid phosphatase 7 (inactive)
ENSGALG00000009315	42.2689	-1.77576	0.297431	-5.97033	2.36775e-09	9.02029e-09	5	26533054	26554073	-	protein_coding	papilin, proteoglycan like sulfated glycoprotein
ENSGALG00000012850	263.267	-1.775	0.266383	-6.66336	2.67641e-11	1.16763e-10	1	56771258	56776787	+	protein_coding	RAB19, member RAS oncogene family
ENSGALG00000009730	1888.01	-1.77388	0.0719218	-24.664	2.60162e-134	1.53863e-132	1	31222995	31253936	-	protein_coding	solute carrier family 38 member 4
ENSGALG00000002579	279.098	-1.7711	0.097393	-18.1851	6.77321e-74	1.91661e-72	15	3506969	3627749	+	protein_coding	RIMS binding protein 2
ENSGALG00000010315	187.174	-1.77094	0.134687	-13.1485	1.73608e-39	2.34619e-38	3	30981414	30989558	+	protein_coding	GTP binding protein 2
ENSGALG00000015591	145	-1.76874	0.157793	-11.2092	3.6731e-29	3.61666e-28	4	80933352	80968494	-	protein_coding	acyl-CoA oxidase 3, pristanoyl
ENSGALG00000017204	212.186	-1.76855	0.131793	-13.4192	4.6687e-41	6.63612e-40	1	186709568	186747771	+	protein_coding	sestrin 3
ENSGALG00000011721	129.44	-1.76643	0.258422	-6.83545	8.17468e-12	3.67082e-11	5	53102806	53104597	-	protein_coding	A-kinase anchoring protein 5
ENSGALG00000029378	699.39	-1.76459	0.112868	-15.6341	4.26622e-55	8.45567e-54	2	48649046	48868823	-	protein_coding	integrin subunit alpha 9
ENSGALG00000012890	34.2637	-1.75968	0.372408	-4.72513	2.29969e-06	6.87889e-06	1	57435330	57641794	+	protein_coding	diacylglycerol kinase iota
ENSGALG00000000824	57.1143	-1.75613	0.199792	-8.78979	1.49845e-18	9.69776e-18	27	3764702	3768368	+	protein_coding	myosin light chain kinase, smooth muscle-like
ENSGALG00000002952	81.0036	-1.75537	0.175648	-9.99371	1.62395e-23	1.2981e-22	10	3918767	3940587	+	protein_coding	neuregulin 4
ENSGALG00000004545	40.1698	-1.75354	0.224297	-7.81796	5.36878e-15	2.88484e-14	10	8767590	8861883	+	protein_coding	WD repeat domain 72
ENSGALG00000007112	54.8384	-1.75098	0.250046	-7.00261	2.51237e-12	1.16515e-11	10	17767526	17779753	-	protein_coding	ceramide synthase 3
ENSGALG00000015729	579.801	-1.75082	0.0755664	-23.1692	9.30351e-119	4.6754e-117	Z	67015029	67081222	-	protein_coding	lysophosphatidic acid receptor 1
ENSGALG00000033920	29.6706	-1.75026	0.361744	-4.8384	1.30891e-06	4.00846e-06	17	608978	632013	-	protein_coding	ankyrin repeat and MYND domain containing 1
ENSGALG00000042422	44.5356	-1.74775	0.287974	-6.06914	1.28601e-09	4.98495e-09	33	5544435	5553014	-	protein_coding	GLI family zinc finger 1
ENSGALG00000002200	100.78	-1.74679	0.166912	-10.4653	1.24638e-25	1.07932e-24	14	15208574	15219030	+	protein_coding	acyl-CoA synthetase medium-chain family member 3
ENSGALG00000006976	127.514	-1.74523	0.348521	-5.00754	5.51294e-07	1.73897e-06	9	12801541	12825362	+	protein_coding	3-hydroxybutyrate dehydrogenase, type 1 B
ENSGALG00000002786	17.1657	-1.74448	0.365151	-4.77741	1.77563e-06	5.3707e-06	10	3594814	3641597	-	protein_coding	proline-serine-threonine phosphatase interacting protein 1
ENSGALG00000009690	940.825	-1.74273	0.0946622	-18.41	1.09291e-75	3.19076e-74	3	21085199	21149788	-	protein_coding	centromere protein F
ENSGALG00000034992	414.361	-1.7425	0.341842	-5.09738	3.44382e-07	1.10314e-06	1	7410003	7438493	-	protein_coding	FERM domain containing 4A
ENSGALG00000038574	116.171	-1.73948	0.153725	-11.3155	1.09988e-29	1.09887e-28	18	4814671	4820273	-	protein_coding	NIL
ENSGALG00000004128	25.0019	-1.73845	0.343499	-5.06102	4.17026e-07	1.32659e-06	4	1346529	1359078	-	protein_coding	cysteinyl leukotriene receptor 1
ENSGALG00000010857	192.26	-1.7362	0.155692	-11.1515	7.03917e-29	6.8431e-28	8	26201305	26289893	-	protein_coding	DAB1, reelin adaptor protein
ENSGALG00000013503	357.476	-1.72958	0.115762	-14.9409	1.78644e-50	3.14732e-49	4	61340938	61353442	+	protein_coding	family with sequence similarity 149 member A
ENSGALG00000015344	328.767	-1.72874	0.101434	-17.043	3.93753e-65	9.47944e-64	1	86495571	86513442	+	protein_coding	neurexophilin and PC-esterase domain family member 3
ENSGALG00000038971	86.5977	-1.7283	0.217164	-7.9585	1.74136e-15	9.62115e-15	2	126377894	126392868	-	protein_coding	chromosome 2 open reading frame, human C8orf37
ENSGALG00000007525	12.9962	-1.7279	0.539797	-3.20103	0.00136939	0.0030412	5	17320111	17337040	-	protein_coding	inner centromere protein antigens 135/155kDa-like
ENSGALG00000003537	56.2517	-1.72692	0.19379	-8.91129	5.04404e-19	3.34928e-18	20	3642071	3654543	-	protein_coding	SGK2, serine/threonine kinase 2
ENSGALG00000034297	861.878	-1.72418	0.0887731	-19.4223	4.99762e-84	1.6327e-82	19	7778744	7786908	-	protein_coding	T-box 2
ENSGALG00000003118	192.907	-1.72376	0.133814	-12.8818	5.70196e-38	7.40129e-37	22	2510163	2527342	+	protein_coding	adhesion G protein-coupled receptor A2
ENSGALG00000023172	15.5188	-1.72351	0.54982	-3.13468	0.00172039	0.00376256	4	49567943	49579912	+	protein_coding	low-density lipoprotein receptor-related protein 2-like
ENSGALG00000054317	19.4492	-1.72284	0.402977	-4.27529	1.90889e-05	5.21775e-05	1	84390197	84399002	+	protein_coding	NIL
ENSGALG00000020084	480.032	-1.71883	0.0772146	-22.2605	8.93073e-110	4.076e-108	3	8479767	8512438	+	protein_coding	calpain 13
ENSGALG00000048038	31.5898	-1.71822	0.304131	-5.64959	1.60833e-08	5.74965e-08	1	171562968	171579572	-	protein_coding	NIL
ENSGALG00000013535	742.054	-1.7168	0.0713657	-24.0564	7.15002e-128	3.96115e-126	4	61357026	61369973	+	protein_coding	cytochrome P450 family 4 subfamily V member 2
ENSGALG00000042003	96.5976	-1.71373	0.180065	-9.51731	1.77714e-21	1.29147e-20	15	3714867	3717110	-	protein_coding	frizzled class receptor 10
ENSGALG00000009926	7.71051	-1.71193	0.499979	-3.424	0.000617064	0.00143033	3	24223734	24254972	-	protein_coding	3-hydroxyanthranilate 3,4-dioxygenase
ENSGALG00000014263	640.588	-1.70981	0.0773614	-22.1016	3.04845e-108	1.36756e-106	1	75865513	75884654	+	protein_coding	polyhomeotic homolog 1
ENSGALG00000051072	12.6174	-1.70952	0.427719	-3.99684	6.41938e-05	0.000166768	16	912010	976071	+	protein_coding	NIL
ENSGALG00000002356	135.223	-1.70841	0.164658	-10.3755	3.20526e-25	2.72685e-24	11	1510104	1514127	+	protein_coding	cap methyltransferase 2
ENSGALG00000011259	12.6067	-1.70648	0.464349	-3.67499	0.000237856	0.000579456	8	29124294	29130623	-	protein_coding	RPE65, retinoid isomerohydrolase
ENSGALG00000003144	853.148	-1.70295	0.12571	-13.5466	8.29613e-42	1.20435e-40	18	6279756	6287152	-	protein_coding	tripartite motif containing 25
ENSGALG00000004436	175.859	-1.70157	0.13839	-12.2955	9.57736e-35	1.12848e-33	14	4288118	4299512	+	protein_coding	cytochrome P450 family 3 subfamily A member 4
ENSGALG00000015388	698.586	-1.70086	0.124053	-13.7107	8.76352e-43	1.29364e-41	3	68350476	68445504	-	protein_coding	PR/SET domain 1
ENSGALG00000011800	526.648	-1.69347	0.077224	-21.9293	1.36426e-106	6.04648e-105	1	48265082	48286901	+	protein_coding	family with sequence similarity 234 member B
ENSGALG00000015143	2683.7	-1.693	0.0802758	-21.0898	9.86207e-99	3.89255e-97	2	106129429	106138301	+	protein_coding	transthyretin
ENSGALG00000010189	1939.34	-1.69129	0.0426847	-39.6229	0	0	5	37829238	37858026	+	protein_coding	melanoma inhibitory activity 2
ENSGALG00000004598	104.734	-1.69119	0.165972	-10.1896	2.20626e-24	1.82299e-23	15	6370782	6391511	+	protein_coding	cut like homeobox 2
ENSGALG00000007993	74.1981	-1.68942	0.355034	-4.75849	1.95051e-06	5.87453e-06	4	13231207	13304309	+	protein_coding	doublecortin
ENSGALG00000049446	272.701	-1.6886	0.10606	-15.9212	4.51776e-57	9.38929e-56	6	12506249	12513523	+	protein_coding	solute carrier family 29 member 3
ENSGALG00000009864	35.7658	-1.68638	0.366813	-4.59738	4.27834e-06	1.24354e-05	3	22364628	22387324	-	protein_coding	TNF receptor associated factor 5
ENSGALG00000054981	8.87533	-1.6855	0.484778	-3.47685	0.000507346	0.00118874	1	138914224	138918510	-	protein_coding	NIL
ENSGALG00000026258	211.202	-1.68518	0.160084	-10.5269	6.49634e-26	5.68716e-25	11	14531507	14691257	-	protein_coding	MAF bZIP transcription factor
ENSGALG00000031410	225.648	-1.68422	0.108317	-15.549	1.61724e-54	3.13446e-53	4	57825702	57859115	-	protein_coding	glutamyl aminopeptidase
ENSGALG00000010737	13.3228	-1.67976	0.458235	-3.66571	0.000246652	0.000599771	3	35569975	35737294	+	protein_coding	phospholipase D family member 5
ENSGALG00000053631	301.994	-1.67975	0.128209	-13.1017	3.22086e-39	4.33367e-38	19	5787020	5791459	+	protein_coding	kinesin family member 12
ENSGALG00000014428	119.018	-1.67185	0.176123	-9.49252	2.25506e-21	1.62656e-20	1	77546386	77554991	+	protein_coding	TAP binding protein like
ENSGALG00000036742	796.861	-1.6699	0.0630284	-26.4944	1.12354e-154	8.13595e-153	19	2690574	2780557	+	protein_coding	GATS protein like 2
ENSGALG00000009207	884.083	-1.66773	0.207307	-8.04474	8.64274e-16	4.87775e-15	4	19768463	19870165	+	protein_coding	tripartite motif containing 2
ENSGALG00000025921	14.3415	-1.66681	0.417794	-3.98956	6.61965e-05	0.00017168	Z	7645534	7647631	+	protein_coding	LOC431653
ENSGALG00000021158	14.7785	-1.66583	0.422122	-3.94632	7.936e-05	0.00020395	11	9941797	9954055	-	protein_coding	solute carrier family 7 member 9
ENSGALG00000014561	753.981	-1.66474	0.0737728	-22.5658	9.3934e-113	4.45291e-111	1	77994635	78014698	+	protein_coding	protein tyrosine phosphatase, non-receptor type 6
ENSGALG00000041955	152.617	-1.66442	0.235676	-7.06232	1.63749e-12	7.6911e-12	5	16144138	16175492	-	protein_coding	leucine rich repeat containing 56
ENSGALG00000047781	33.6614	-1.66414	0.299808	-5.55067	2.84584e-08	9.97971e-08	15	6242792	6250178	+	protein_coding	RAD9 checkpoint clamp component B
ENSGALG00000001252	715.749	-1.66407	0.0795772	-20.9114	4.21252e-97	1.62775e-95	28	2707241	2712155	-	protein_coding	cAMP responsive element binding protein 3 like 3
ENSGALG00000017021	426.514	-1.66379	0.100066	-16.6269	4.44977e-62	1.01797e-60	1	171640607	171674156	-	protein_coding	ATPase copper transporting beta
ENSGALG00000004057	1217.57	-1.66335	0.0783499	-21.2298	5.06911e-100	2.03572e-98	23	5743505	5747633	-	protein_coding	3-hydroxymethyl-3-methylglutaryl-CoA lyase
ENSGALG00000009905	423.072	-1.66048	0.116587	-14.2424	5.00017e-46	7.86535e-45	1	35233247	35257392	-	protein_coding	Mdm1 nuclear protein
ENSGALG00000029264	66.877	-1.65896	0.192917	-8.59934	8.01772e-18	5.00917e-17	2	118380779	118403137	+	protein_coding	peptidase inhibitor 15
ENSGALG00000013773	313.772	-1.65444	0.125185	-13.2159	7.10277e-40	9.73482e-39	3	52529963	52540546	+	protein_coding	fucosidase, alpha-L- 2, plasma
ENSGALG00000002111	21.7466	-1.65285	0.37588	-4.39728	1.09617e-05	3.06317e-05	14	13715894	13723537	+	protein_coding	NIL
ENSGALG00000015147	9215.59	-1.64957	0.0770233	-21.4166	9.36518e-102	3.89714e-100	Z	35905443	35958334	-	protein_coding	aldehyde dehydrogenase 1 family member A1
ENSGALG00000001709	396.118	-1.64909	0.144783	-11.3901	4.6821e-30	4.74478e-29	12	1237477	1240970	-	protein_coding	musculoskeletal, embryonic nuclear protein 1
ENSGALG00000054231	34.7157	-1.64901	0.562691	-2.93058	0.00338325	0.00709639	1	174015960	174041100	+	protein_coding	coiled-coil domain containing 169
ENSGALG00000012756	221.179	-1.64899	0.126523	-13.0331	7.93354e-39	1.05664e-37	1	55369892	55417954	-	protein_coding	PARP1 binding protein
ENSGALG00000016554	133.118	-1.64897	0.362577	-4.5479	5.41831e-06	1.56034e-05	1	123308764	123331190	+	protein_coding	angiotensin I converting enzyme 2
ENSGALG00000015081	59.1633	-1.64797	0.31562	-5.22136	1.7761e-07	5.84503e-07	Z	33744115	33762006	+	protein_coding	alkaline ceramidase 2
ENSGALG00000038374	163.808	-1.64763	0.139356	-11.8232	2.96104e-32	3.24181e-31	11	6176431	6187342	+	protein_coding	sorting nexin 20
ENSGALG00000008845	184.974	-1.64677	0.116414	-14.1459	1.98008e-45	3.08118e-44	3	14754614	14781742	+	protein_coding	hydroxyacid oxidase 1
ENSGALG00000048343	207.557	-1.64325	0.169327	-9.70459	2.88226e-22	2.17893e-21	11	11155097	11177848	-	protein_coding	carboxylesterase 1 like 2
ENSGALG00000012658	2321.28	-1.6386	0.0481353	-34.0416	5.40538e-254	7.41948e-252	1	53881514	53897895	-	protein_coding	t-complex 11 family, X-linked 2
ENSGALG00000012377	61.8164	-1.63728	0.187328	-8.74019	2.32729e-18	1.49045e-17	7	31246873	31261994	+	protein_coding	histamine N-methyltransferase
ENSGALG00000006942	492.886	-1.63566	0.0936205	-17.4712	2.37338e-68	6.03785e-67	15	9331195	9336290	+	protein_coding	phosphoinositide-3-kinase interacting protein 1
ENSGALG00000002769	389.639	-1.63436	0.0904283	-18.0735	5.14941e-73	1.42212e-71	6	7337218	7349970	+	protein_coding	DnaJ heat shock protein family (Hsp40) member C12
ENSGALG00000037642	33.6705	-1.63352	0.289981	-5.63318	1.76919e-08	6.29781e-08	13	3188489	3191561	+	protein_coding	solute carrier family 23 member 1
ENSGALG00000031411	365.26	-1.63154	0.107126	-15.2301	2.23127e-52	4.12461e-51	28	3455155	3460673	+	protein_coding	potassium calcium-activated channel subfamily N member 1
ENSGALG00000053000	1868.42	-1.63083	0.138778	-11.7514	6.94951e-32	7.51897e-31	4	89068634	89132168	-	protein_coding	chromosome 4 open reading frame, human C20orf194
ENSGALG00000009154	169.01	-1.63074	0.142616	-11.4344	2.81342e-30	2.86847e-29	4	18056169	18086637	+	protein_coding	iduronate 2-sulfatase
ENSGALG00000036796	173.817	-1.62831	0.131823	-12.3522	4.73981e-35	5.63538e-34	24	342189	348186	+	protein_coding	HYLS1, centriolar and ciliogenesis associated
ENSGALG00000050676	30.2083	-1.62577	0.503433	-3.22936	0.00124066	0.00276934	2	77415601	77769332	+	protein_coding	NIL
ENSGALG00000005472	79.1141	-1.62323	0.198219	-8.18905	2.63301e-16	1.53014e-15	11	15783045	15792110	+	protein_coding	N-acetyltransferase, liver isozyme
ENSGALG00000005180	351.229	-1.6225	0.479503	-3.38371	0.000715134	0.00164603	8	11693570	11741165	+	protein_coding	NIL
ENSGALG00000006327	902.732	-1.6224	0.075703	-21.4311	6.851e-102	2.85738e-100	13	15919409	15932584	-	protein_coding	F-box and leucine rich repeat protein 21
ENSGALG00000011225	40.1344	-1.62024	0.282541	-5.73452	9.77894e-09	3.55832e-08	5	48749876	48755650	+	protein_coding	solute carrier family 25 member 47
ENSGALG00000039102	34.3113	-1.61771	0.310018	-5.21814	1.80731e-07	5.94348e-07	2	112154196	112372740	-	protein_coding	thymocyte selection associated high mobility group box
ENSGALG00000016196	527.006	-1.61732	0.103257	-15.6632	2.70135e-55	5.38309e-54	1	111011327	111035262	-	protein_coding	cystathionine-beta-synthase like
ENSGALG00000011335	66.6917	-1.61355	0.212167	-7.60511	2.84654e-14	1.47774e-13	7	22266261	22298170	+	protein_coding	non-homologous end joining factor 1
ENSGALG00000012106	7.82132	-1.61078	0.521945	-3.0861	0.00202801	0.00438888	7	28353281	28366950	+	protein_coding	secretin receptor
ENSGALG00000009352	46.2137	-1.60821	0.239103	-6.726	1.74385e-11	7.68917e-11	5	26716365	26875132	+	protein_coding	double PHD fingers 3
ENSGALG00000004747	11.0187	-1.6076	0.546892	-2.93953	0.00328715	0.00690663	6	12645143	12647593	-	protein_coding	NIL
ENSGALG00000016142	85.6744	-1.60695	0.420643	-3.82022	0.000133332	0.000333839	1	110239566	110260524	+	protein_coding	myxovirus (influenza virus) resistance 1, interferon-inducible protein p78 (mouse)
ENSGALG00000009261	11.0108	-1.60415	0.420264	-3.81699	0.000135088	0.00033805	6	30033927	30037380	-	protein_coding	ventral anterior homeobox 1
ENSGALG00000001856	176.308	-1.60253	0.132158	-12.1259	7.70271e-34	8.89365e-33	Z	68835616	68871648	-	protein_coding	MOB kinase activator 3B
ENSGALG00000006597	96.3665	-1.6013	0.184313	-8.68793	3.6911e-18	2.34024e-17	9	4285877	4290793	+	protein_coding	DAZ interacting zinc finger protein 1 like
ENSGALG00000028886	127.244	-1.59673	0.136225	-11.7213	9.9191e-32	1.06629e-30	3	45471259	45491688	+	protein_coding	plasminogen-like
ENSGALG00000001513	761.152	-1.59564	0.0700036	-22.7937	5.2941e-115	2.54907e-113	17	8643904	8676088	+	protein_coding	centriolin
ENSGALG00000028803	60.5632	-1.59318	0.243631	-6.53929	6.18108e-11	2.64269e-10	15	6090644	6093060	+	protein_coding	UDP-GlcNAc:betaGal beta-1,3-N-acetylglucosaminyltransferase 4
ENSGALG00000020160	280.07	-1.59149	0.157751	-10.0886	6.20618e-24	5.04643e-23	4	59962435	59973183	-	protein_coding	alcohol dehydrogenase 1-like
ENSGALG00000009415	995.668	-1.59078	0.0934933	-17.0149	6.36468e-65	1.51836e-63	5	27925917	28047170	-	protein_coding	SPARC related modular calcium binding 1
ENSGALG00000007955	82.6677	-1.59077	0.21725	-7.32229	2.43769e-13	1.20561e-12	18	10639257	10647713	+	protein_coding	solute carrier family 16 member 5
ENSGALG00000026491	63.1239	-1.58852	0.249004	-6.37949	1.7768e-10	7.34561e-10	3	9728740	9733446	-	protein_coding	transmembrane protein 17
ENSGALG00000013033	1913.54	-1.58816	0.0632577	-25.1063	4.2462e-139	2.64747e-137	2	78356446	78363091	+	protein_coding	carboxymethylenebutenolidase homolog
ENSGALG00000028373	278.882	-1.5878	0.11553	-13.7436	5.56657e-43	8.2636e-42	1	47377776	47392139	+	protein_coding	growth arrest specific 2 like 3
ENSGALG00000032239	2216.02	-1.58601	0.0630236	-25.1654	9.59731e-140	6.04532e-138	5	1225083	1232835	+	protein_coding	GTP cyclohydrolase I feedback regulator
ENSGALG00000043053	134.502	-1.58493	0.133351	-11.8854	1.41031e-32	1.55889e-31	15	6902658	6911582	+	protein_coding	D-amino acid oxidase
ENSGALG00000015708	2526.34	-1.58464	0.0513186	-30.8785	2.32519e-209	2.51572e-207	4	83408776	83460342	-	protein_coding	fibroblast growth factor receptor 3
ENSGALG00000030776	1296.87	-1.58398	0.110413	-14.3459	1.12959e-46	1.81139e-45	33	3166724	3168701	-	protein_coding	methyltransferase like 7A
ENSGALG00000045856	60.9095	-1.58349	0.190689	-8.30403	1.00637e-16	5.97487e-16	5	37934573	37943482	+	protein_coding	basal body orientation factor 1
ENSGALG00000002846	1138.32	-1.58139	0.113699	-13.9086	5.61712e-44	8.51737e-43	13	9642876	9751876	-	protein_coding	neuralized E3 ubiquitin protein ligase 1B
ENSGALG00000005909	606.723	-1.58059	0.235115	-6.72263	1.78478e-11	7.8591e-11	12	9596108	9612130	+	protein_coding	GATA binding protein 2
ENSGALG00000011922	144.934	-1.57752	0.152379	-10.3526	4.07202e-25	3.44669e-24	5	54775093	54784642	-	protein_coding	pecanex homolog 4 (Drosophila)
ENSGALG00000050753	115.725	-1.57708	0.263144	-5.9932	2.05751e-09	7.87355e-09	3	107808977	107835879	+	protein_coding	NIL
ENSGALG00000041365	1712.61	-1.57414	0.0609875	-25.8109	6.69142e-147	4.52483e-145	20	13087624	13101795	+	protein_coding	spalt like transcription factor 4
ENSGALG00000015728	20.8702	-1.57385	0.554305	-2.83933	0.00452082	0.0093146	Z	66921864	66966158	+	protein_coding	muscle associated receptor tyrosine kinase
ENSGALG00000005932	9.75229	-1.57143	0.465221	-3.37782	0.000730642	0.001679	20	9103179	9131619	-	protein_coding	myelin transcription factor 1
ENSGALG00000016648	29.7305	-1.5693	0.274632	-5.71419	1.10228e-08	3.9965e-08	1	129773838	129788312	+	protein_coding	arylsulfatase D
ENSGALG00000002175	265.936	-1.56562	0.121772	-12.857	7.86008e-38	1.01453e-36	8	1849526	1897406	+	protein_coding	kinesin family member 14
ENSGALG00000012418	104.203	-1.56367	0.192188	-8.13613	4.08119e-16	2.34359e-15	7	32639734	32697227	+	protein_coding	kynureninase
ENSGALG00000001369	1003.57	-1.56085	0.329963	-4.7304	2.24082e-06	6.70823e-06	26	3151327	3154238	+	protein_coding	hydroxysteroid (11-beta) dehydrogenase 1b
ENSGALG00000047637	14.07	-1.56062	0.429021	-3.63763	0.000275156	0.000664776	7	7152923	7163467	+	protein_coding	chromosome 7 C21orf58 homolog
ENSGALG00000051135	155.889	-1.56038	0.20815	-7.49644	6.55746e-14	3.34302e-13	3	3133520	3141086	+	protein_coding	BCL2 like 11
ENSGALG00000021686	35.733	-1.55791	0.274311	-5.67935	1.35211e-08	4.86015e-08	23	709460	710346	-	protein_coding	NIL
ENSGALG00000012472	8.60024	-1.5566	0.485886	-3.20364	0.00135703	0.0030163	1	51457536	51470895	+	protein_coding	interleukin 2 receptor subunit beta
ENSGALG00000015688	867.46	-1.55624	0.0674111	-23.0858	6.43812e-118	3.21784e-116	4	82843120	82879154	+	protein_coding	MAX dimerization protein 4
ENSGALG00000017304	127.202	-1.55508	0.168617	-9.22257	2.90057e-20	2.01702e-19	1	195816615	195850848	-	protein_coding	phosphoglucomutase 2 like 1
ENSGALG00000030032	50.3772	-1.552	0.217072	-7.14973	8.69483e-13	4.15171e-12	7	21180844	21299422	-	protein_coding	solute carrier family 4 member 10
ENSGALG00000017219	761.18	-1.55156	0.0681887	-22.7539	1.31165e-114	6.29901e-113	1	187105313	187114711	-	protein_coding	chromosome 1 open reading frame, human C11orf54
ENSGALG00000005203	1215.2	-1.54869	0.0587226	-26.3731	2.79149e-153	1.98239e-151	8	11872298	11926941	+	protein_coding	olfactomedin 3
ENSGALG00000006562	123.017	-1.54695	0.14387	-10.7524	5.77594e-27	5.25665e-26	4	5025239	5073391	-	protein_coding	MCF.2 cell line derived transforming sequence
ENSGALG00000008731	60.4746	-1.54588	0.247827	-6.23774	4.4395e-10	1.78016e-09	3	15499039	15539871	+	protein_coding	double zinc ribbon and ankyrin repeat domains 1
ENSGALG00000007478	83.0722	-1.54246	0.180803	-8.53118	1.44867e-17	8.93839e-17	9	15076580	15078779	-	protein_coding	solute carrier family 51 alpha subunit
ENSGALG00000006912	66.8531	-1.54043	0.239237	-6.43895	1.20304e-10	5.03472e-10	6	21812766	21889131	+	protein_coding	cytoplasmic polyadenylation element binding protein 3
ENSGALG00000053315	27.9305	-1.54025	0.311228	-4.94893	7.46228e-07	2.3287e-06	3	59817467	59821582	+	protein_coding	NIL
ENSGALG00000005035	322.684	-1.53748	0.130765	-11.7576	6.4547e-32	6.99595e-31	6	15829761	15916612	-	protein_coding	lysine acetyltransferase 6B
ENSGALG00000011139	469.543	-1.53578	0.107714	-14.258	3.99769e-46	6.32241e-45	5	48214227	48312719	-	protein_coding	coiled-coil domain containing 85C
ENSGALG00000037698	151.316	-1.53406	0.162469	-9.44217	3.65124e-21	2.61414e-20	2	142538177	142625924	-	protein_coding	zinc finger and AT-hook domain containing
ENSGALG00000033683	1169.87	-1.53125	0.086485	-17.7054	3.80714e-70	1.00035e-68	27	6034508	6040276	+	protein_coding	phosphoethanolamine/phosphocholine phosphatase
ENSGALG00000039440	18.4285	-1.53101	0.404747	-3.78265	0.000155169	0.000386043	2	43625546	43626903	-	protein_coding
ENSGALG00000011805	1224.74	-1.53078	0.0881265	-17.3703	1.38544e-67	3.45759e-66	4	51771901	51779687	-	protein_coding	UDP glucuronosyltransferase 2 family, polypeptide A1, complex locus
ENSGALG00000008034	1318.27	-1.52935	0.0973622	-15.7078	1.33677e-55	2.67834e-54	18	10835667	10861578	-	protein_coding	CASK interacting protein 2
ENSGALG00000040292	18.8743	-1.52898	0.310026	-4.93179	8.1478e-07	2.53531e-06	8	5180247	5184770	-	protein_coding	NIL
ENSGALG00000005474	177.197	-1.52842	0.118621	-12.8849	5.47813e-38	7.11576e-37	11	15793377	15797891	+	protein_coding	N-acetyltransferase, pineal gland isozyme NAT-10
ENSGALG00000047952	96.3096	-1.52771	0.162265	-9.41489	4.73596e-21	3.37892e-20	1	89066899	89072961	+	protein_coding	NIL
ENSGALG00000009841	174.742	-1.52748	0.16427	-9.29864	1.42253e-20	9.97126e-20	7	18643642	18660105	+	protein_coding	FAST kinase domains 1
ENSGALG00000007012	503.403	-1.52692	0.0894578	-17.0686	2.54335e-65	6.13908e-64	10	16900545	16908325	+	protein_coding	arrestin domain containing 4
ENSGALG00000032558	18.6021	-1.52657	0.450796	-3.38639	0.000708184	0.00163085	5	10855014	10936272	+	protein_coding	inscuteable homolog (Drosophila)
ENSGALG00000007132	355.943	-1.52518	0.0963652	-15.8271	2.02401e-56	4.11811e-55	12	12238653	12252445	-	protein_coding	acyl-CoA oxidase 2
ENSGALG00000034069	173.493	-1.52413	0.197857	-7.70318	1.32723e-14	6.98674e-14	33	7312519	7316977	-	protein_coding	transmembrane protein 106C
ENSGALG00000012552	672.667	-1.52224	0.0805984	-18.8867	1.46646e-79	4.51047e-78	1	52116278	52137392	-	protein_coding	target of myb1 membrane trafficking protein
ENSGALG00000011391	157.617	-1.52223	0.139635	-10.9015	1.13433e-27	1.06285e-26	5	50083576	50100328	+	protein_coding	amnion associated transmembrane protein
ENSGALG00000051438	167.924	-1.52063	0.167764	-9.06408	1.25664e-19	8.55737e-19	8	12167219	12172091	+	protein_coding	exostosin like glycosyltransferase 2
ENSGALG00000002692	18.3704	-1.51953	0.390695	-3.88929	0.000100537	0.00025541	26	4178713	4184847	+	protein_coding	t-complex 11
ENSGALG00000004293	654.355	-1.51656	0.0666604	-22.7506	1.41641e-114	6.78438e-113	3	45498434	45518857	+	protein_coding	plasminogen
ENSGALG00000009032	111.541	-1.51511	0.197891	-7.65625	1.9144e-14	1.00118e-13	8	19953423	19965159	-	protein_coding	PIF1 5'-to-3' DNA helicase
ENSGALG00000040428	414.413	-1.51454	0.102407	-14.7894	1.71457e-49	2.97791e-48	4	88534785	88542860	-	protein_coding	mitochondrial antiviral signaling protein
ENSGALG00000004553	3228.89	-1.51283	0.054822	-27.5953	1.26709e-167	1.0451e-165	6	12299750	12327380	+	protein_coding	sphingosine-1-phosphate lyase 1
ENSGALG00000015180	2207.3	-1.51164	0.0673976	-22.4287	2.06448e-111	9.66207e-110	Z	37974729	37990032	+	protein_coding	phosphoserine aminotransferase 1
ENSGALG00000009004	13.5446	-1.51161	0.411512	-3.6733	0.000239434	0.00058276	2	21172332	21382361	+	protein_coding	zinc finger protein 804B
ENSGALG00000038217	3230.04	-1.51138	0.0625977	-24.1443	8.57794e-129	4.79557e-127	5	22211472	22245391	+	protein_coding	CD82 molecule
ENSGALG00000012293	20.7013	-1.51114	0.469834	-3.21634	0.00129839	0.00289155	1	51071011	51075308	+	protein_coding	chromosome 1 C22orf23 homolog
ENSGALG00000044391	28.3219	-1.50883	0.292233	-5.16312	2.42869e-07	7.89516e-07	1	99412224	99420340	+	protein_coding	RNA binding motif protein 11
ENSGALG00000032146	34.6145	-1.50865	0.312661	-4.82519	1.39869e-06	4.27274e-06	22	3876047	3897181	-	protein_coding	solute carrier family 4 member 5
ENSGALG00000029944	256.07	-1.50862	0.108764	-13.8706	9.54499e-44	1.43667e-42	15	7119921	7130987	+	protein_coding	family with sequence similarity 222 member A
ENSGALG00000006681	29.299	-1.50842	0.360705	-4.18188	2.89111e-05	7.75389e-05	5	14526604	14822859	-	protein_coding	BR serine/threonine kinase 1
ENSGALG00000014649	130.879	-1.50656	0.137812	-10.932	8.10024e-28	7.64432e-27	Z	59920982	59929566	+	protein_coding	metallo-beta-lactamase domain containing 2
ENSGALG00000014938	85.2363	-1.5065	0.191675	-7.85966	3.8518e-15	2.08494e-14	2	102443795	102465867	-	protein_coding	abhydrolase domain containing 3
ENSGALG00000029659	485.654	-1.50578	0.083457	-18.0426	9.02217e-73	2.4731e-71	2	66289352	66312310	-	protein_coding	biphenyl hydrolase like
ENSGALG00000034289	230.157	-1.50522	0.113289	-13.2865	2.772e-40	3.83926e-39	12	10886478	10909611	-	protein_coding	solute carrier family 41 member 3
ENSGALG00000027925	244.786	-1.50377	0.179392	-8.38256	5.17879e-17	3.12511e-16	2	32588886	32628505	-	protein_coding	homeobox A3
ENSGALG00000007022	10.9098	-1.50326	0.464858	-3.23381	0.0012215	0.00272984	10	17114478	17120457	+	protein_coding	pyroglutamyl-peptidase I like
ENSGALG00000039011	2231.77	-1.50306	0.0565316	-26.588	9.3481e-156	6.823e-154	2	129839388	129867420	-	protein_coding	dihydropyrimidinase
ENSGALG00000047077	9416.45	-1.50304	0.0703441	-21.3669	2.7135e-101	1.12156e-99	15	320871	329664	-	protein_coding	solute carrier family 25 member 1
ENSGALG00000014680	560.457	-1.50183	0.0858893	-17.4856	1.84415e-68	4.71759e-67	1	78087296	78096282	-	protein_coding	solute carrier family 25 member 33-like
ENSGALG00000043787	1293.6	-1.50156	0.0591834	-25.3714	5.22322e-142	3.35912e-140	2	136698115	136770823	+	protein_coding	DEP domain containing 6
ENSGALG00000043756	100.35	-1.50081	0.168308	-8.91707	4.78803e-19	3.18273e-18	28	4159761	4161927	+	protein_coding	peroxisomal biogenesis factor 11 gamma
ENSGALG00000038768	1268.36	-1.49985	0.0933169	-16.0727	3.96713e-58	8.36782e-57	14	2130705	2182145	+	protein_coding	FAM20C, golgi associated secretory pathway kinase
ENSGALG00000008735	10.6876	-1.4986	0.508512	-2.94702	0.0032085	0.00675448	3	12088677	12107322	+	protein_coding	beaded filament structural protein 1
ENSGALG00000012988	889.687	-1.49854	0.129026	-11.6142	3.4906e-31	3.70044e-30	1	60296872	60354263	+	protein_coding	beta-1,4-N-acetyl-galactosaminyltransferase 3
ENSGALG00000028759	1037.96	-1.49844	0.102728	-14.5865	3.4249e-48	5.74764e-47	7	34863518	34870762	+	protein_coding	LY6/PLAUR domain containing 6B
ENSGALG00000037030	352.024	-1.49725	0.112177	-13.3472	1.22939e-40	1.72612e-39	1	71960833	71970851	+	protein_coding	cAMP responsive element binding protein like 2
ENSGALG00000017392	60.4766	-1.49677	0.210067	-7.12523	1.03911e-12	4.92585e-12	3	9243264	9249046	-	protein_coding	speedy/RINGO cell cycle regulator family member A
ENSGALG00000000071	232.264	-1.49565	0.10577	-14.1405	2.13698e-45	3.32253e-44	1	190327367	190335382	+	protein_coding	DNA damage induced apoptosis suppressor
ENSGALG00000038549	75.2014	-1.49542	0.194564	-7.68601	1.51797e-14	7.97259e-14	3	2416490	2431112	+	protein_coding	NIL
ENSGALG00000004538	36.0881	-1.49512	0.267682	-5.58545	2.33093e-08	8.23054e-08	8	7454047	7474177	-	protein_coding	tenascin N
ENSGALG00000005626	402.494	-1.49495	0.0950072	-15.7351	8.68822e-56	1.74267e-54	15	7454491	7464825	-	protein_coding	tyrosylprotein sulfotransferase 2
ENSGALG00000040573	8038.96	-1.49271	0.0550853	-27.0982	1.03261e-161	7.98017e-160	8	5192816	5199230	-	protein_coding	flavin containing monooxygenase 3
ENSGALG00000011455	517.7	-1.49104	0.0947476	-15.737	8.43403e-56	1.69353e-54	4	49624940	49625982	-	protein_coding	liver ribonuclease A
ENSGALG00000016805	2562.8	-1.49067	0.0715187	-20.8431	1.75976e-96	6.74318e-95	1	137466313	137472566	+	protein_coding	sulfotransferase family 1C member 3
ENSGALG00000002024	316.657	-1.48739	0.0988788	-15.0426	3.86243e-51	6.9309e-50	15	1326280	1366341	+	protein_coding	catechol-O-methyltransferase
ENSGALG00000016622	475.797	-1.48625	0.0867654	-17.1295	8.93921e-66	2.16626e-64	1	127723783	127825809	-	protein_coding	steroid sulfatase
ENSGALG00000015626	177.956	-1.48408	0.164115	-9.04293	1.52533e-19	1.03487e-18	4	81997698	82036497	-	protein_coding	regulator of G-protein signaling 12
ENSGALG00000012987	308.575	-1.48175	0.100496	-14.7444	3.34374e-49	5.76396e-48	1	60277782	60290283	+	protein_coding	coiled-coil domain containing 77
ENSGALG00000042577	71.9906	-1.4814	0.185095	-8.00347	1.20961e-15	6.75833e-15	1	84357506	84390333	+	protein_coding	cilia and flagella associated protein 44
ENSGALG00000030526	31.1785	-1.4813	0.433647	-3.41591	0.000635704	0.00147131	1	135138719	135153025	+	protein_coding	interleukin 1 receptor-like 2
ENSGALG00000014729	161.982	-1.48076	0.141972	-10.43	1.80939e-25	1.55442e-24	Z	18855386	18874705	-	protein_coding	DEP domain containing 1B
ENSGALG00000036286	768.341	-1.47937	0.387555	-3.81718	0.000134984	0.000337837	5	48336526	48353084	+	protein_coding	HHIP like 1
ENSGALG00000004907	207.386	-1.47926	0.121931	-12.1319	7.15326e-34	8.28004e-33	11	10693176	10733016	+	protein_coding	potassium channel tetramerization domain containing 15
ENSGALG00000013505	511.392	-1.4774	0.122336	-12.0766	1.40431e-33	1.61132e-32	3	49258197	49530795	-	protein_coding	spectrin repeat containing, nuclear envelope 1
ENSGALG00000034860	1088.67	-1.47477	0.0513844	-28.7008	3.73236e-181	3.30045e-179	9	21107789	21154158	+	protein_coding	butyrylcholinesterase
ENSGALG00000007868	26.4003	-1.47428	0.299655	-4.91992	8.65785e-07	2.6863e-06	24	6140067	6160788	-	protein_coding	beta-carotene oxygenase 2
ENSGALG00000017119	1658.37	-1.47425	0.0566183	-26.0383	1.82416e-149	1.25193e-147	1	178822908	178879534	-	protein_coding	TNF receptor superfamily member 19
ENSGALG00000040433	491.257	-1.4726	0.083356	-17.6664	7.60466e-70	1.98965e-68	1	187120477	187166088	-	protein_coding	centrosomal protein 295
ENSGALG00000038817	13.0889	-1.47256	0.426965	-3.44891	0.000562858	0.00131013	Z	43564224	43567168	+	protein_coding	CDC28 protein kinase regulatory subunit 2
ENSGALG00000026422	392.925	-1.4716	0.102127	-14.4095	4.50694e-47	7.29719e-46	7	28217914	28235171	-	protein_coding	poly(ADP-ribose) polymerase family member 14
ENSGALG00000011488	500.133	-1.47079	0.152321	-9.65584	4.64334e-22	3.47882e-21	2	40345058	40372785	+	protein_coding	CKLF like MARVEL transmembrane domain containing 7
ENSGALG00000005616	369.822	-1.46658	0.26851	-5.46192	4.71018e-08	1.6192e-07	13	13888544	13891555	+	protein_coding	arylsulfatase family member I
ENSGALG00000007998	29.2541	-1.46613	0.33778	-4.34047	1.42175e-05	3.92765e-05	1	14925154	14945434	+	protein_coding	solute carrier family 26 member 4
ENSGALG00000045232	34.387	-1.46545	0.293862	-4.98688	6.13621e-07	1.92797e-06	20	6834329	6844857	-	protein_coding	NIL
ENSGALG00000016322	3445.1	-1.46488	0.0727731	-20.1295	4.07406e-90	1.44661e-88	3	88359781	88366861	+	protein_coding	glutathione transferase
ENSGALG00000002551	11.9391	-1.46466	0.503012	-2.91179	0.0035937	0.00750867	14	13473276	13496508	+	protein_coding	cilia and flagella associated protein 70
ENSGALG00000012126	374.384	-1.46461	0.0978972	-14.9607	1.32599e-50	2.34734e-49	4	58121539	58134365	+	protein_coding	complement factor I
ENSGALG00000034188	68.5739	-1.46391	0.223996	-6.53542	6.34326e-11	2.71014e-10	2	121112770	121187441	-	protein_coding	phosphoprotein membrane anchor with glycosphingolipid microdomains 1
ENSGALG00000001620	81.4306	-1.46083	0.188324	-7.75696	8.69859e-15	4.62008e-14	17	8579237	8586394	+	protein_coding	cutA divalent cation tolerance homolog
ENSGALG00000034213	324.229	-1.4592	0.142337	-10.2517	1.16232e-24	9.68235e-24	21	5453940	5467117	-	protein_coding	TNF receptor superfamily member 1B
ENSGALG00000011414	173.16	-1.45787	0.125751	-11.5933	4.45422e-31	4.70571e-30	1	45700557	45708415	+	protein_coding	amidohydrolase domain containing 1
ENSGALG00000029445	223.73	-1.45622	0.101274	-14.3791	6.99853e-47	1.12817e-45	18	10523476	10528464	-	protein_coding	fatty acid desaturase 6
ENSGALG00000037629	598.446	-1.45604	0.145115	-10.0337	1.08342e-23	8.73601e-23	2	45896593	45935972	-	protein_coding	tetratricopeptide repeat and ankyrin repeat containing 1
ENSGALG00000034196	169.177	-1.45566	0.514589	-2.82878	0.00467261	0.00960906	26	3495148	3506642	+	protein_coding	Wnt family member 2B
ENSGALG00000054378	26.6637	-1.45527	0.309042	-4.70899	2.48949e-06	7.42341e-06	15	6083168	6088054	+	protein_coding	leucine rich repeat containing 43
ENSGALG00000009276	19.9619	-1.45487	0.403012	-3.61	0.000306198	0.000735716	4	20396155	20397656	+	protein_coding	lecithin retinol acyltransferase (phosphatidylcholine--retinol O-acyltransferase)
ENSGALG00000045063	32.0243	-1.45471	0.307286	-4.73404	2.20099e-06	6.59543e-06	4	39256631	39264968	+	protein_coding	LRP2 binding protein
ENSGALG00000028821	4514.69	-1.45226	0.0827998	-17.5394	7.17206e-69	1.85015e-67	2	89742578	89767957	-	protein_coding	GLI pathogenesis related 2
ENSGALG00000027122	2188.32	-1.45152	0.0482387	-30.0904	6.47272e-199	6.54136e-197	1	54211820	54244951	+	protein_coding	adaptor protein, phosphotyrosine interacting with PH domain and leucine zipper 2
ENSGALG00000041353	1206.7	-1.4478	0.0662107	-21.8665	5.41674e-106	2.3835e-104	2	126295051	126306005	-	protein_coding	tumor protein p53 inducible nuclear protein 1
ENSGALG00000042548	75.9562	-1.4476	0.388954	-3.72177	0.000197833	0.000486789	2	141638051	141668463	-	protein_coding	leucine rich repeat containing 6
ENSGALG00000017268	47.7183	-1.44751	0.254019	-5.69842	1.20924e-08	4.36366e-08	1	194285088	194285891	+	protein_coding	potassium channel tetramerization domain containing 21
ENSGALG00000010225	99.8788	-1.44519	0.161502	-8.94846	3.60487e-19	2.40844e-18	5	38054596	38064479	+	protein_coding	acyl-CoA synthetase short-chain family member 1B
ENSGALG00000009027	154.387	-1.44464	0.165092	-8.75052	2.12371e-18	1.36292e-17	8	19735940	19930919	-	protein_coding	ST6 N-acetylgalactosaminide alpha-2,6-sialyltransferase 3
ENSGALG00000002242	398	-1.44231	0.118932	-12.1271	7.58615e-34	8.76458e-33	15	2645753	2764117	+	protein_coding	polypeptide N-acetylgalactosaminyltransferase 9
ENSGALG00000040388	423.593	-1.43888	0.0885938	-16.2413	2.57459e-59	5.5711e-58	1	127826527	127886710	+	protein_coding	pseudouridine 5'-phosphatase
ENSGALG00000053043	1286.88	-1.43818	0.116398	-12.3557	4.53732e-35	5.39812e-34	14	10426230	10453559	+	protein_coding	calcium regulated heat stable protein 1
ENSGALG00000012160	558.432	-1.43815	0.076279	-18.8538	2.7352e-79	8.37079e-78	5	4100524	4143339	-	protein_coding	kinesin family member 18A
ENSGALG00000015768	107.047	-1.43728	0.175546	-8.18746	2.66796e-16	1.54947e-15	3	75547293	75651254	-	protein_coding	ankyrin repeat domain 6
ENSGALG00000011017	267.308	-1.43344	0.123216	-11.6336	2.78249e-31	2.96342e-30	4	45728694	45740095	+	protein_coding	kelch like family member 8
ENSGALG00000011518	208.516	-1.4334	0.125124	-11.4558	2.1999e-30	2.25294e-29	2	41055003	41087064	+	protein_coding	protein O-linked mannose N-acetylglucosaminyltransferase 2 (beta 1,4-)
ENSGALG00000031170	66.5788	-1.43221	0.252431	-5.67368	1.39766e-08	5.01505e-08	2	54710631	54882357	+	protein_coding	adenylate cyclase 1
ENSGALG00000009421	1639.25	-1.43032	0.0887959	-16.108	2.24177e-58	4.7613e-57	5	28087092	28091730	-	protein_coding	serine and arginine rich splicing factor 5
ENSGALG00000041403	1175.5	-1.42893	0.11202	-12.756	2.88559e-37	3.64774e-36	10	18527245	18563975	-	protein_coding	DENN domain containing 4A
ENSGALG00000013528	454.241	-1.42881	0.0764132	-18.6985	5.09454e-78	1.53865e-76	22	3902959	3937658	-	protein_coding	tetraspanin 33
ENSGALG00000048656	29.1205	-1.42856	0.269388	-5.30298	1.13926e-07	3.79884e-07	7	31426082	31584810	-	protein_coding	NIL
ENSGALG00000013420	406.496	-1.42537	0.095622	-14.9063	2.99773e-50	5.26119e-49	1	75332031	75341754	+	protein_coding	forkhead box M1
ENSGALG00000016132	308.875	-1.42355	0.0920639	-15.4627	6.19762e-54	1.18991e-52	1	109426311	109457601	+	protein_coding	immunoglobulin superfamily member 5
ENSGALG00000035369	334.285	-1.42153	0.0981602	-14.4818	1.57968e-47	2.5919e-46	27	5900472	5907537	+	protein_coding	dual specificity phosphatase 3
ENSGALG00000006038	298.014	-1.41962	0.119816	-11.8484	2.19431e-32	2.40811e-31	8	14742785	14850067	+	protein_coding	transforming growth factor beta receptor 3
ENSGALG00000007242	24.6537	-1.41951	0.324915	-4.36887	1.2489e-05	3.47153e-05	4	9901514	9904127	+	protein_coding	SLIT and NTRK like family member 4
ENSGALG00000014865	82.0012	-1.41871	0.21766	-6.51801	7.12453e-11	3.03e-10	Z	13710210	13721555	-	protein_coding	chromosome Z open reading frame, human C5orf34
ENSGALG00000016834	172.582	-1.41313	0.140754	-10.0397	1.01967e-23	8.22937e-23	1	138951175	139094938	-	protein_coding	MCF.2 cell line derived transforming sequence like
ENSGALG00000005209	168.135	-1.41178	0.28795	-4.90287	9.44471e-07	2.92304e-06	2	1186168	1206259	+	protein_coding	aquaporin 1
ENSGALG00000005763	1347.05	-1.41151	0.200869	-7.02703	2.10983e-12	9.83926e-12	2	4666084	4685727	+	protein_coding	villin like
ENSGALG00000004902	1766.22	-1.41074	0.0533955	-26.4205	7.96162e-154	5.72024e-152	14	5319980	5371193	-	protein_coding	target of myb1 like 2 membrane trafficking protein
ENSGALG00000055010	4692.95	-1.40989	0.0506623	-27.8292	1.92573e-170	1.64744e-168	11	17796380	17805114	+	protein_coding	microtubule associated protein 1 light chain 3 beta
ENSGALG00000015395	389.592	-1.40974	0.0969129	-14.5464	6.15309e-48	1.02142e-46	1	89959482	89966753	+	protein_coding	CD200 molecule-like
ENSGALG00000032398	1395.88	-1.40893	0.108816	-12.9478	2.41703e-38	3.16641e-37	8	2987283	3025151	+	protein_coding	abnormal spindle microtubule assembly
ENSGALG00000007720	59.7374	-1.40812	0.222331	-6.33346	2.39726e-10	9.83464e-10	15	10329428	10349666	+	protein_coding	apoptosis inducing factor, mitochondria associated 3
ENSGALG00000010230	145.068	-1.40726	0.142355	-9.8856	4.80715e-23	3.76087e-22	8	21400453	21458320	-	protein_coding	testis-specific kinase 2
ENSGALG00000006425	4958.37	-1.40718	0.0708576	-19.8592	9.16927e-88	3.15825e-86	12	11318268	11407020	+	protein_coding	solute carrier family 6 member 6
ENSGALG00000003261	3649.47	-1.40575	0.0594493	-23.6462	1.29111e-123	6.84363e-122	27	7732347	7746653	-	protein_coding	polymerase I and transcript release factor
ENSGALG00000010899	20.0924	-1.40367	0.395535	-3.54879	0.000386998	0.000920359	7	18917106	18922496	-	protein_coding	glucose-6-phosphatase catalytic subunit 2
ENSGALG00000010983	80.81	-1.4005	0.377031	-3.71454	0.00020357	0.000500302	2	31464054	31472130	+	protein_coding	neuropeptide Y
ENSGALG00000012688	107.115	-1.39971	0.17428	-8.03139	9.63749e-16	5.41921e-15	2	60384132	60385455	+	protein_coding	NHL repeat containing E3 ubiquitin protein ligase 1
ENSGALG00000035505	40.5098	-1.39965	0.284052	-4.92744	8.33144e-07	2.58895e-06	2	46604092	46670393	+	protein_coding	acyloxyacyl hydrolase
ENSGALG00000004945	63.9762	-1.39921	0.188866	-7.40849	1.27746e-13	6.43207e-13	10	10537714	10583316	+	protein_coding	solute carrier family 12 member 1
ENSGALG00000005470	45.6755	-1.39784	0.226254	-6.17821	6.48339e-10	2.56947e-09	8	12561719	12758336	+	protein_coding	phospholipid phosphatase related 5
ENSGALG00000017072	875.151	-1.39561	0.0862244	-16.1858	6.35455e-59	1.36541e-57	1	175888051	175900559	+	protein_coding	NEDD4 binding protein 2 like 1
ENSGALG00000018819	151.493	-1.39557	0.179818	-7.76102	8.42478e-15	4.47852e-14	24	3593116	3606579	-	protein_coding	tubulin folding cofactor E like
ENSGALG00000003845	314.735	-1.39324	0.11503	-12.112	9.11949e-34	1.04965e-32	28	2220233	2226350	+	protein_coding	MAP kinase interacting serine/threonine kinase 2
ENSGALG00000016563	407.756	-1.393	0.0913156	-15.2548	1.52941e-52	2.83859e-51	1	123496179	123509692	+	protein_coding	ankyrin repeat and SOCS box containing 9
ENSGALG00000009687	28.4085	-1.39274	0.366808	-3.79692	0.000146503	0.000365573	3	20934918	21040114	-	protein_coding	potassium two pore domain channel subfamily K member 2
ENSGALG00000010497	162.514	-1.39088	0.131081	-10.6109	2.65269e-26	2.35705e-25	14	4479912	4485230	+	protein_coding	solute carrier family 29 member 4
ENSGALG00000008628	48.7885	-1.39063	0.442097	-3.14554	0.00165779	0.00363541	5	25144345	25145743	+	protein_coding	NIL
ENSGALG00000008745	208.663	-1.3887	0.137098	-10.1293	4.09757e-24	3.36008e-23	3	11969796	11992290	+	protein_coding	aprataxin and PNKP like factor
ENSGALG00000001366	560.121	-1.38789	0.0953203	-14.5603	5.02547e-48	8.36502e-47	21	4924612	4930908	+	protein_coding	caspase 9
ENSGALG00000027633	292.258	-1.3852	0.154831	-8.94655	3.66777e-19	2.44868e-18	1	42160803	42190042	-	protein_coding	Ras association domain family member 9
ENSGALG00000010950	157.443	-1.38498	0.118106	-11.7266	9.31524e-32	1.00313e-30	5	45636525	45697900	+	protein_coding	protein phosphatase 4 regulatory subunit 4
ENSGALG00000002877	2006.06	-1.38343	0.0569632	-24.2864	2.73173e-130	1.54125e-128	18	4994147	5003643	-	protein_coding	leucine rich repeat containing 45
ENSGALG00000002968	215.952	-1.38341	0.130774	-10.5787	3.74158e-26	3.31179e-25	20	2146537	2166147	-	protein_coding	zinc finger protein 341
ENSGALG00000048042	1050.09	-1.38323	0.0962013	-14.3785	7.05846e-47	1.13683e-45	8	7491705	7502252	-	protein_coding	RAB GTPase activating protein 1 like
ENSGALG00000015057	70.7607	-1.38214	0.201457	-6.86071	6.85189e-12	3.08738e-11	3	66560137	66566914	+	protein_coding	D-aspartate oxidase
ENSGALG00000028142	25.0324	-1.38152	0.369283	-3.7411	0.000183219	0.000452341	Z	34263629	34278183	-	protein_coding	3-hydroxyacyl-CoA dehydratase 4
ENSGALG00000011189	17.0489	-1.38062	0.390765	-3.53313	0.000410678	0.000973527	3	41213957	41220324	+	protein_coding	t-complex-associated-testis-expressed 3
ENSGALG00000014847	424.488	-1.37972	0.132519	-10.4115	2.19715e-25	1.88051e-24	2	100908840	100986444	+	protein_coding	myomesin 1
ENSGALG00000046360	210.502	-1.37957	0.117153	-11.7757	5.20706e-32	5.65703e-31	2	56139511	56166222	-	protein_coding	probable 2-ketogluconate reductase-like
ENSGALG00000011811	2804.88	-1.37713	0.151972	-9.06177	1.2835e-19	8.73699e-19	5	53231804	53388473	-	protein_coding	spectrin repeat containing nuclear envelope protein 2
ENSGALG00000007864	23.4795	-1.37578	0.331412	-4.15128	3.30626e-05	8.81334e-05	2	17448658	17498050	-	protein_coding	armadillo repeat containing 3
ENSGALG00000030245	56.4561	-1.37483	0.268109	-5.12787	2.93038e-07	9.43931e-07	5	54739246	54749789	+	protein_coding	NIL
ENSGALG00000007766	1992.81	-1.37382	0.0671693	-20.453	5.64628e-93	2.0812e-91	2	16935029	17269638	-	protein_coding	KIAA1217
ENSGALG00000008727	27.4027	-1.37259	0.345934	-3.96779	7.25417e-05	0.000187186	5	25395586	25420105	+	protein_coding	phospholipase A2 group IVB
ENSGALG00000040498	41.7675	-1.37144	0.276345	-4.96279	6.94877e-07	2.17325e-06	26	130060	146496	-	protein_coding	solute carrier family 26 member 8
ENSGALG00000028214	76.018	-1.36813	0.193611	-7.06638	1.59028e-12	7.47893e-12	18	10560017	10566300	+	protein_coding	otopetrin 3
ENSGALG00000012802	75.1042	-1.36799	0.255424	-5.35577	8.51948e-08	2.86732e-07	2	65009435	65078561	+	protein_coding	coagulation factor XIII A chain
ENSGALG00000010417	82.4824	-1.36657	0.178152	-7.67084	1.70876e-14	8.95417e-14	8	21968377	21979987	-	protein_coding	vitamin D3 hydroxylase associated protein
ENSGALG00000005473	479.343	-1.3656	0.0904519	-15.0975	1.6828e-51	3.04343e-50	11	15783045	15786682	+	protein_coding	N-acetyltransferase, pineal gland isozyme NAT-3
ENSGALG00000054821	13.9295	-1.36549	0.377122	-3.62083	0.000293656	0.000707335	1	188891314	188922631	-	protein_coding	N-acetylated alpha-linked acidic dipeptidase 2
ENSGALG00000006534	24.1418	-1.36544	0.474356	-2.87852	0.00399547	0.00829818	10	13256886	13259232	+	protein_coding	peroxisomal biogenesis factor 11 alpha
ENSGALG00000007716	2379.24	-1.36334	0.0555172	-24.5572	3.62554e-133	2.11697e-131	24	5667699	5675589	-	protein_coding	solute carrier family 37 member 4
ENSGALG00000048246	122.385	-1.36291	0.17532	-7.77383	7.61478e-15	4.05262e-14	21	1795180	1799996	+	protein_coding	uncharacterized LOC107049018
ENSGALG00000019211	42.8135	-1.3628	0.244421	-5.5756	2.46677e-08	8.6935e-08	1	93236811	93258497	-	protein_coding	maelstrom spermatogenic transposon silencer
ENSGALG00000041861	184.17	-1.36093	0.150588	-9.03747	1.60341e-19	1.08744e-18	15	6275509	6287842	+	protein_coding	tectonic family member 1
ENSGALG00000027096	583.783	-1.36035	0.0751751	-18.0957	3.44397e-73	9.53991e-72	3	10338210	10344348	+	protein_coding	galectin like
ENSGALG00000014514	334.613	-1.36001	0.109807	-12.3854	3.13527e-35	3.74704e-34	4	76691323	76735809	-	protein_coding	coiled-coil and C2 domain containing 2A
ENSGALG00000016755	87.3282	-1.35836	0.167253	-8.12158	4.6016e-16	2.63384e-15	1	133708780	133728300	-	protein_coding	CRACD like
ENSGALG00000015511	3731.31	-1.35813	0.0895059	-15.1736	5.28573e-52	9.6833e-51	1	97569876	97995865	+	protein_coding	roundabout guidance receptor 1
ENSGALG00000054856	114.431	-1.35769	0.176118	-7.70899	1.2682e-14	6.6856e-14	4	59974962	59980767	-	protein_coding	alcohol dehydrogenase 1-like
ENSGALG00000050831	101.633	-1.35705	0.160985	-8.42968	3.46605e-17	2.10887e-16	11	11145379	11153143	-	protein_coding	fatty acyl-CoA hydrolase precursor, medium chain-like
ENSGALG00000007139	211.274	-1.35571	0.113938	-11.8987	1.2025e-32	1.33399e-31	12	12255791	12269886	-	protein_coding	family with sequence similarity 107 member A
ENSGALG00000013427	1074.49	-1.35553	0.101711	-13.3272	1.6076e-40	2.24514e-39	4	61098757	61239973	-	protein_coding	sorbin and SH3 domain containing 2
ENSGALG00000011281	432.344	-1.35384	0.0919337	-14.7263	4.3702e-49	7.50524e-48	2	35837239	35842547	-	protein_coding	shugoshin 1
ENSGALG00000000209	574.584	-1.3537	0.150198	-9.01277	2.00924e-19	1.35767e-18	22	577316	581857	-	protein_coding	prion protein
ENSGALG00000019384	287.705	-1.35156	0.11367	-11.8902	1.33151e-32	1.47355e-31	1	20526984	20555609	-	protein_coding	mitogen-activated protein kinase 12
ENSGALG00000014124	144.562	-1.35153	0.127357	-10.6121	2.61669e-26	2.32619e-25	4	66502756	66544534	+	protein_coding	tec protein tyrosine kinase
ENSGALG00000015141	32.3161	-1.35046	0.304813	-4.43046	9.40326e-06	2.64415e-05	Z	35688720	35713819	+	protein_coding	guanine deaminase
ENSGALG00000014949	649.736	-1.35026	0.0770852	-17.5165	1.07295e-68	2.75626e-67	1	80556279	80569250	+	protein_coding	RAB, member of RAS oncogene family like 3
ENSGALG00000014675	76.6082	-1.34959	0.242448	-5.56649	2.59915e-08	9.14252e-08	Z	57563914	57592147	-	protein_coding	Rho related BTB domain containing 3
ENSGALG00000054655	19.9352	-1.34727	0.39345	-3.42426	0.000616473	0.00142914	Z	765430	807123	-	protein_coding	alpha kinase 2
ENSGALG00000037687	83.0947	-1.34666	0.454501	-2.96293	0.00304723	0.00642711	2	128751880	128771842	+	protein_coding	NIL
ENSGALG00000008813	3402.84	-1.34661	0.0418295	-32.1928	2.22492e-227	2.65733e-225	2	20644329	20664067	+	protein_coding	carnitine O-octanoyltransferase
ENSGALG00000005418	649.312	-1.34284	0.0783082	-17.1482	6.48513e-66	1.57988e-64	8	12509732	12529822	+	protein_coding	ferric chelate reductase 1
ENSGALG00000051213	18.9091	-1.34215	0.383658	-3.49829	0.000468248	0.0011019	15	11060215	11062339	+	protein_coding	dual specificity phosphatase 21
ENSGALG00000041408	131.331	-1.34121	0.1665	-8.05536	7.9246e-16	4.48484e-15	11	17697774	17723497	-	protein_coding	NIL
ENSGALG00000023571	1564.75	-1.33869	0.0644395	-20.7744	7.37385e-96	2.80802e-94	9	22301096	22314263	+	protein_coding	tripartite motif containing 59
ENSGALG00000023552	57.6949	-1.33814	0.228813	-5.8482	4.96931e-09	1.85509e-08	Z	10794664	10840965	+	protein_coding	sperm flagellar 2
ENSGALG00000050110	58.9817	-1.33398	0.253667	-5.25879	1.45006e-07	4.79867e-07	Z	64308056	64314657	-	protein_coding	NIL
ENSGALG00000004745	630.516	-1.33225	0.0891395	-14.9457	1.66236e-50	2.93716e-49	14	4915960	4922198	+	protein_coding	N-acetyltransferase domain containing 1
ENSGALG00000004367	85.2145	-1.33178	0.1634	-8.15042	3.62669e-16	2.09043e-15	4	1219018	1224786	+	protein_coding	acyl-CoA wax alcohol acyltransferase 1
ENSGALG00000036021	56.5062	-1.33113	0.211607	-6.29059	3.16254e-10	1.28408e-09	4	63086799	63130477	+	protein_coding	myotubularin related protein 7
ENSGALG00000002069	206.575	-1.33102	0.21218	-6.27307	3.54e-10	1.43322e-09	Z	8598883	8606934	-	protein_coding	family with sequence similarity 214 member B
ENSGALG00000002358	731.439	-1.32912	0.0730709	-18.1895	6.25349e-74	1.77227e-72	Z	73146955	73156876	+	protein_coding	cysteine dioxygenase type 1
ENSGALG00000036327	647.193	-1.32515	0.0911787	-14.5335	7.43066e-48	1.23128e-46	9	1232429	1255560	-	protein_coding	neuronal guanine nucleotide exchange factor
ENSGALG00000006558	320.833	-1.32496	0.0987652	-13.4153	4.92244e-41	6.99138e-40	2	9627520	9652688	+	protein_coding	WD repeat domain 60
ENSGALG00000044581	248.412	-1.32382	0.102885	-12.8671	6.89818e-38	8.92251e-37	21	5494886	5501078	-	protein_coding	migration and invasion inhibitory protein
ENSGALG00000041449	23.755	-1.32353	0.374167	-3.53727	0.000404283	0.000959109	5	24740036	24756678	-	protein_coding	exonuclease 3'-5' domain containing 1
ENSGALG00000005848	190.391	-1.32324	0.1658	-7.98095	1.45217e-15	8.07183e-15	Z	8328564	8349086	+	protein_coding	interleukin 11 receptor subunit alpha
ENSGALG00000012834	122.228	-1.32301	0.44787	-2.95399	0.00313691	0.00661058	1	56550351	56584722	+	protein_coding	aldo-keto reductase family 1 member D1
ENSGALG00000026747	19.7634	-1.32255	0.318617	-4.15091	3.31158e-05	8.82623e-05	3	8253718	8265723	-	protein_coding	general transcription factor IIA, 1-like
ENSGALG00000012338	1478.67	-1.32232	0.078467	-16.852	1.0151e-63	2.37844e-62	4	60973337	60987632	-	protein_coding	3-hydroxybutyrate dehydrogenase, type 2
ENSGALG00000010196	96.2511	-1.32008	0.2008	-6.57412	4.89416e-11	2.10668e-10	5	37899535	37906784	-	protein_coding	family with sequence similarity 161, member B
ENSGALG00000029882	13.5307	-1.31941	0.440454	-2.99556	0.00273938	0.00580878	18	5058890	5060147	+	protein_coding	myeloid associated differentiation marker like 2
ENSGALG00000000906	309.942	-1.31878	0.0916954	-14.3822	6.69068e-47	1.07949e-45	17	10574804	10660252	+	protein_coding	Ral GEF with PH domain and SH3 binding motif 1
ENSGALG00000044480	512.907	-1.31783	0.0986911	-13.3531	1.13666e-40	1.59958e-39	4	3392322	3404401	+	protein_coding	interleukin 13 receptor subunit alpha 1
ENSGALG00000012194	260.55	-1.31766	0.10634	-12.391	2.92461e-35	3.49983e-34	5	3848101	3868453	-	protein_coding	coiled-coil domain containing 34
ENSGALG00000001711	109.618	-1.31677	0.174253	-7.55667	4.13522e-14	2.12991e-13	10	2810720	2835077	-	protein_coding	phosphopantothenoylcysteine decarboxylase
ENSGALG00000008011	128.653	-1.31632	0.148038	-8.8918	6.01252e-19	3.978e-18	18	10732595	10738621	-	protein_coding	solute carrier family 25 member 19
ENSGALG00000036969	726.402	-1.31626	0.0851324	-15.4613	6.32704e-54	1.21349e-52	2	106576891	106637507	-	protein_coding	kelch like family member 14
ENSGALG00000013720	56.6692	-1.31607	0.216428	-6.08089	1.1952e-09	4.64372e-09	2	91986879	92010837	+	protein_coding	F-box protein 15
ENSGALG00000007364	2544.1	-1.31499	0.0609068	-21.5902	2.22126e-103	9.43547e-102	18	10077442	10079309	+	protein_coding	transducer of ERBB2, 1
ENSGALG00000002671	544.514	-1.31469	0.0825917	-15.9179	4.76118e-57	9.88401e-56	15	3797790	3988984	+	protein_coding	transmembrane protein 132D
ENSGALG00000023120	97.215	-1.3142	0.191344	-6.86825	6.49929e-12	2.93281e-11	4	51792612	51795126	-	protein_coding	sulfotransferase family cytosolic 1B member 1
ENSGALG00000005188	196.48	-1.314	0.129659	-10.1343	3.89312e-24	3.19385e-23	2	1070521	1138100	+	protein_coding	family with sequence similarity 188 member B
ENSGALG00000002369	1264.27	-1.31384	0.0531047	-24.7406	3.91661e-135	2.36191e-133	8	3032091	3039022	+	protein_coding	coagulation factor XIII B chain
ENSGALG00000041808	700.378	-1.31291	0.254319	-5.16246	2.43728e-07	7.9203e-07	5	17981908	18053418	+	protein_coding	anoctamin 1
ENSGALG00000010347	3016.13	-1.31024	0.054246	-24.1537	6.82987e-129	3.82993e-127	4	35013346	35018533	-	protein_coding	cyclin G2
ENSGALG00000036873	760.283	-1.30845	0.0736708	-17.7607	1.42374e-70	3.78424e-69	24	89437	130728	+	protein_coding	salt inducible kinase 2
ENSGALG00000043573	312.069	-1.30779	0.120677	-10.8371	2.29737e-27	2.11701e-26	2	121412493	121426540	+	protein_coding	charged multivesicular body protein 4C
ENSGALG00000052223	1092.82	-1.3072	0.0705144	-18.5381	1.0184e-76	3.03097e-75	15	846448	859774	+	protein_coding	yippee like 1
ENSGALG00000015623	331.558	-1.30712	0.109123	-11.9784	4.61337e-33	5.18983e-32	4	81930558	81966939	-	protein_coding	coagulation factor XII
ENSGALG00000005128	99.4307	-1.30604	0.163022	-8.0114	1.13412e-15	6.34618e-15	12	6506036	6514868	-	protein_coding	protein tyrosine phosphatase domain containing 1
ENSGALG00000008861	31.8623	-1.30603	0.333951	-3.91083	9.19779e-05	0.000234509	17	1821890	1828716	-	protein_coding	B-box and SPRY domain containing
ENSGALG00000042767	644.001	-1.3052	0.0834899	-15.633	4.34068e-55	8.594e-54	30	1128564	1137195	-	protein_coding	lysophosphatidic acid receptor 2
ENSGALG00000051644	89.957	-1.30356	0.198198	-6.57705	4.79871e-11	2.06753e-10	15	5356425	5368687	+	protein_coding	NIL
ENSGALG00000012971	57.5903	-1.30323	0.293378	-4.44215	8.90664e-06	2.51026e-05	3	49020941	49053025	+	protein_coding	coiled-coil domain containing 170
ENSGALG00000053574	82.3329	-1.30234	0.200733	-6.48789	8.70474e-11	3.67553e-10	14	13247621	13258608	+	protein_coding	NIL
ENSGALG00000015662	187.487	-1.3	0.12169	-10.6829	1.22431e-26	1.10224e-25	1	99391577	99407800	-	protein_coding	lipase member I
ENSGALG00000004637	209.73	-1.29903	0.118446	-10.9672	5.49205e-28	5.20966e-27	19	6800174	6808318	+	protein_coding	sedoheptulokinase
ENSGALG00000017071	461.385	-1.29883	0.0964197	-13.4706	2.3284e-41	3.34058e-40	1	175842543	175866761	+	protein_coding	NEDD4 binding protein 2 like 2
ENSGALG00000029083	131.889	-1.29843	0.136622	-9.5038	2.02361e-21	1.46594e-20	7	31427109	31457806	-	protein_coding	neurexophilin 2
ENSGALG00000045520	83.9147	-1.29734	0.171833	-7.55002	4.35186e-14	2.24087e-13	13	11295209	11299437	+	protein_coding	ovoinhibitor-like
ENSGALG00000012421	48.4651	-1.29654	0.3655	-3.54731	0.000389182	0.000925194	7	32698929	33027332	+	protein_coding	Rho GTPase activating protein 15
ENSGALG00000028347	89.9329	-1.29598	0.198558	-6.52696	6.71199e-11	2.86236e-10	20	9829347	9834952	+	protein_coding	syndecan binding protein 2
ENSGALG00000043681	64.069	-1.29587	0.187915	-6.89604	5.34712e-12	2.42718e-11	4	60099125	60121038	+	protein_coding	dual adaptor of phosphotyrosine and 3-phosphoinositides
ENSGALG00000006320	139.104	-1.29534	0.12724	-10.1803	2.42875e-24	2.00503e-23	15	8345048	8354558	+	protein_coding	solute carrier family 2, facilitated glucose transporter member 11-like
ENSGALG00000006192	147.872	-1.29393	0.138764	-9.32471	1.1129e-20	7.81577e-20	5	12148431	12193954	-	protein_coding	USH1 protein network component harmonin
ENSGALG00000004081	135.074	-1.29337	0.154347	-8.37964	5.30916e-17	3.19749e-16	21	4788384	4825706	-	protein_coding	transmembrane and coiled-coil domains 4
ENSGALG00000010879	634.073	-1.29272	0.0958335	-13.4892	1.81112e-41	2.61065e-40	8	26692554	26971644	+	protein_coding	FGGY carbohydrate kinase domain containing
ENSGALG00000013776	223.262	-1.29262	0.120803	-10.7003	1.01467e-26	9.1754e-26	4	64924870	64954289	-	protein_coding	centrosomal protein 135
ENSGALG00000045642	1155.36	-1.2913	0.0653203	-19.7688	5.52883e-87	1.86933e-85	2	68209038	68232992	-	protein_coding	TNF receptor superfamily member 11a
ENSGALG00000034500	1637.56	-1.28925	0.0599639	-21.5005	1.54084e-102	6.48526e-101	2	97261547	97270754	-	protein_coding	cell death-inducing DFFA-like effector a
ENSGALG00000050781	16.0121	-1.28866	0.442708	-2.91087	0.00360425	0.00752816	7	27137618	27188090	+	protein_coding	NIL
ENSGALG00000052558	25.3928	-1.28801	0.34032	-3.7847	0.000153892	0.000383074	4	34967120	35004895	+	protein_coding	NIL
ENSGALG00000004728	2010.67	-1.28746	0.0466788	-27.5812	1.87211e-167	1.53722e-165	8	8032894	8108276	+	protein_coding	ral guanine nucleotide dissociation stimulator like 1
ENSGALG00000006131	96.0611	-1.28664	0.179203	-7.17978	6.98219e-13	3.35747e-12	7	6813341	6820174	-	protein_coding	formimidoyltransferase cyclodeaminase
ENSGALG00000013101	71.5185	-1.28441	0.192421	-6.67502	2.47192e-11	1.0797e-10	16	2276257	2395893	+	protein_coding	NIL
ENSGALG00000002631	93.0443	-1.28334	0.224787	-5.70915	1.13544e-08	4.10861e-08	19	5234531	5284091	+	protein_coding	leucine rich repeat containing 75A
ENSGALG00000007410	388.428	-1.283	0.115522	-11.1061	1.17109e-28	1.1307e-27	10	18372196	18447980	-	protein_coding	immunoglobulin superfamily DCC subclass member 4
ENSGALG00000009911	122.951	-1.28245	0.184465	-6.95227	3.59458e-12	1.64835e-11	3	23186937	23204981	+	protein_coding	GLTSCR1 like
ENSGALG00000010909	145.393	-1.28086	0.153964	-8.31919	8.85631e-17	5.27166e-16	4	45615048	45636930	+	protein_coding	protein kinase, cGMP-dependent, type II
ENSGALG00000006186	12.5576	-1.28063	0.445538	-2.87435	0.0040486	0.00840474	20	9847812	9861801	-	protein_coding	RAD21 cohesin complex component like 1
ENSGALG00000001697	37.3169	-1.27982	0.231985	-5.51681	3.45209e-08	1.20232e-07	12	1203187	1217526	+	protein_coding	inter-alpha-trypsin inhibitor heavy chain 3
ENSGALG00000005016	187.879	-1.27938	0.354278	-3.61122	0.00030476	0.000732644	Z	79844242	79926708	+	protein_coding	zinc finger protein 608
ENSGALG00000003655	636.08	-1.27861	0.088037	-14.5235	8.59992e-48	1.42247e-46	5	3197904	3276726	+	protein_coding	growth arrest specific 2
ENSGALG00000028015	1339.81	-1.27769	0.0820187	-15.578	1.02741e-54	2.00607e-53	9	13092442	13093885	-	protein_coding	hes family bHLH transcription factor 1
ENSGALG00000004562	322.818	-1.27761	0.182694	-6.99319	2.68712e-12	1.24369e-11	15	6282907	6293393	-	protein_coding	hydrogen voltage gated channel 1
ENSGALG00000002442	23.8171	-1.27478	0.363064	-3.51117	0.000446132	0.00105377	14	15365555	15370961	+	protein_coding	ankyrin repeat and sterile alpha motif domain containing 4B
ENSGALG00000054998	121.22	-1.27473	0.157099	-8.11419	4.89019e-16	2.7942e-15	4	60065471	60068429	-	protein_coding	NIL
ENSGALG00000001565	1433.48	-1.27282	0.0813266	-15.6507	3.28458e-55	6.51707e-54	17	8606510	8642257	-	protein_coding	complement component 5
ENSGALG00000008753	88.1584	-1.26935	0.17326	-7.32628	2.36635e-13	1.17158e-12	3	11966172	11969604	-	protein_coding	F-box protein 48
ENSGALG00000003461	183.73	-1.26858	0.123753	-10.2509	1.17193e-24	9.75799e-24	26	4986066	5018796	-	protein_coding	ubiquitin specific peptidase 49
ENSGALG00000054081	121.903	-1.26856	0.193069	-6.5705	5.01478e-11	2.15658e-10	4	82046468	82061471	-	protein_coding	NIL
ENSGALG00000011296	479.979	-1.26689	0.099154	-12.777	2.20498e-37	2.80665e-36	3	42134062	42159856	+	protein_coding	FERM domain containing 1
ENSGALG00000023881	435.337	-1.2668	0.111533	-11.3581	6.75864e-30	6.80787e-29	27	6899092	6910109	-	protein_coding	plexin domain containing 1
ENSGALG00000034511	363.182	-1.26674	0.118704	-10.6715	1.38416e-26	1.2425e-25	1	56624327	56633715	-	protein_coding	poly [ADP-ribose] polymerase 12-like
ENSGALG00000029015	56.4273	-1.26512	0.214284	-5.90395	3.54892e-09	1.33597e-08	28	3638981	3640925	+	protein_coding	transmembrane 6 superfamily member 2
ENSGALG00000008914	17.2	-1.26378	0.395433	-3.19593	0.00139379	0.00309239	6	28407510	28452857	-	protein_coding	nebulin-related anchoring protein
ENSGALG00000010316	1065.11	-1.26253	0.127201	-9.92551	3.22435e-23	2.54093e-22	4	34756077	34919149	-	protein_coding	Fraser extracellular matrix complex subunit 1
ENSGALG00000007116	14.2588	-1.26188	0.41988	-3.00533	0.00265295	0.00563657	15	9490218	9517591	-	protein_coding	calcium binding protein 5
ENSGALG00000003860	204.936	-1.25904	0.112635	-11.1781	5.21888e-29	5.09777e-28	4	1724354	1762986	-	protein_coding	midline 2
ENSGALG00000038543	14.7171	-1.25904	0.399822	-3.14899	0.00163837	0.00359601	7	20946473	21036251	+	protein_coding	potassium voltage-gated channel subfamily H member 7
ENSGALG00000023395	22.8878	-1.25752	0.283929	-4.42901	9.46657e-06	2.66074e-05	10	13263391	13268054	+	protein_coding	perilipin 1
ENSGALG00000001122	130.466	-1.25518	0.145123	-8.64907	5.19216e-18	3.26829e-17	19	1102759	1225316	+	protein_coding	calneuron 1
ENSGALG00000039169	386.719	-1.25372	0.0938951	-13.3523	1.1481e-40	1.61445e-39	2	45962363	45978539	+	protein_coding	mutL homolog 1
ENSGALG00000016654	17.0981	-1.25128	0.363229	-3.44488	0.000571318	0.00132898	1	129791261	129808979	+	protein_coding	arylsulfatase E (chondrodysplasia punctata 1)
ENSGALG00000001006	69.9277	-1.2487	0.201479	-6.19767	5.73036e-10	2.28037e-09	21	946987	976104	-	protein_coding	tumor protein p73
ENSGALG00000011484	1633.2	-1.2484	0.0541118	-23.0707	9.12304e-118	4.53514e-116	2	40304542	40340905	+	protein_coding	CKLF like MARVEL transmembrane domain containing 8
ENSGALG00000007346	1165.26	-1.24833	0.103075	-12.1109	9.24799e-34	1.06378e-32	2	14902022	14928738	-	protein_coding	KIAA1462
ENSGALG00000015568	38.547	-1.24767	0.269361	-4.63195	3.6223e-06	1.06243e-05	4	80793976	80825261	+	protein_coding	SH3 domain and tetratricopeptide repeats 1
ENSGALG00000050806	185.293	-1.24725	0.145579	-8.56747	1.05786e-17	6.5645e-17	6	5169301	5174545	+	protein_coding	uncharacterized LOC423629
ENSGALG00000028155	646.863	-1.24526	0.0913014	-13.639	2.34821e-42	3.436e-41	1	71872762	71904322	-	protein_coding	dual specificity phosphatase 16
ENSGALG00000005456	288.384	-1.24517	0.0970551	-12.8295	1.12067e-37	1.43841e-36	11	15732854	15735747	-	protein_coding	short chain dehydrogenase/reductase family 42E, member 1
ENSGALG00000006474	5922.75	-1.24438	0.0584572	-21.2871	1.496e-100	6.07417e-99	13	16610572	16623562	+	protein_coding	S-phase kinase-associated protein 1
ENSGALG00000010145	238.713	-1.24343	0.0958978	-12.9662	1.90177e-38	2.49852e-37	3	30006734	30187312	+	protein_coding	MAM domain containing glycosylphosphatidylinositol anchor 1
ENSGALG00000049347	198.158	-1.24321	0.118921	-10.4541	1.40313e-25	1.21277e-24	4	69351587	69367978	-	protein_coding	NIL
ENSGALG00000003885	53.3702	-1.24267	0.410815	-3.02489	0.00248723	0.00531024	8	6204757	6208758	-	protein_coding	KIAA1614
ENSGALG00000006900	38.3216	-1.2421	0.283123	-4.38714	1.14849e-05	3.20403e-05	18	9274038	9277147	+	protein_coding	ST6 (alpha-N-acetyl-neuraminyl-2,3-beta-galactosyl-1,3)-N-acetylgalactosaminide alpha-2,6-sialyltransferase 2-like
ENSGALG00000042354	365.582	-1.24173	0.120358	-10.3169	5.90952e-25	4.97227e-24	2	115620394	115787873	+	protein_coding	phosphatidylinositol-3,4,5-trisphosphate dependent Rac exchange factor 2
ENSGALG00000051184	107.72	-1.24143	0.144504	-8.59098	8.62273e-18	5.37438e-17	1	175877970	175887174	+	protein_coding	NIL
ENSGALG00000009651	86.1311	-1.23996	0.365368	-3.39374	0.000689442	0.00158968	9	22606346	22610846	+	protein_coding	latexin
ENSGALG00000002240	342.328	-1.23994	0.10305	-12.0324	2.39965e-33	2.72449e-32	12	2164235	2173206	-	protein_coding	chromosome 12 C3orf18 homolog
ENSGALG00000002266	257.786	-1.23866	0.0954338	-12.9792	1.60485e-38	2.11447e-37	6	3585025	3633966	+	protein_coding	oxoglutarate dehydrogenase like
ENSGALG00000005043	82.942	-1.23641	0.167245	-7.39277	1.43806e-13	7.20911e-13	15	6963504	6970903	+	protein_coding	acetyl-CoA carboxylase beta
ENSGALG00000008037	132.213	-1.23638	0.212102	-5.82915	5.57091e-09	2.07127e-08	15	11167230	11190833	-	protein_coding	HORMA domain containing 2
ENSGALG00000010636	104.625	-1.23631	0.156795	-7.88483	3.1496e-15	1.7124e-14	4	39481424	39497440	-	protein_coding	primase and DNA directed polymerase
ENSGALG00000001506	656.568	-1.23554	0.0861752	-14.3375	1.27568e-46	2.04387e-45	13	8539664	8542809	-	protein_coding	pituitary tumor-transforming 2
ENSGALG00000042079	2934.95	-1.23485	0.0917389	-13.4605	2.67257e-41	3.82244e-40	3	37941889	37973181	+	protein_coding	nidogen 1
ENSGALG00000027891	1300.57	-1.23394	0.129203	-9.5504	1.29196e-21	9.45604e-21	Z	46525373	46544858	+	protein_coding	neuronal regeneration related protein
ENSGALG00000012639	120.123	-1.23366	0.16219	-7.60624	2.82191e-14	1.46537e-13	1	53628603	53634012	+	protein_coding	mitochondrial transcription termination factor 2
ENSGALG00000007703	563.108	-1.23211	0.0917297	-13.4319	3.93072e-41	5.60447e-40	4	12171878	12187890	-	protein_coding	ligand of Numb protein X 2-like
ENSGALG00000015410	197.876	-1.22699	0.112751	-10.8823	1.39914e-27	1.29841e-26	3	68858595	68885270	+	protein_coding	blood vessel epicardial substance
ENSGALG00000001798	227.937	-1.22617	0.187765	-6.53032	6.56293e-11	2.80204e-10	10	2142295	2176785	+	protein_coding	Bardet-Biedl syndrome 4
ENSGALG00000010822	17.2421	-1.22592	0.405426	-3.02377	0.00249648	0.00532875	4	44348397	44355142	-	protein_coding	spermatogenesis associated 4
ENSGALG00000005647	1396.48	-1.2254	0.0575431	-21.2953	1.25561e-100	5.10937e-99	8	13947646	13974017	-	protein_coding	ATP binding cassette subfamily D member 3
ENSGALG00000009268	63.6276	-1.22471	0.180965	-6.76767	1.30874e-11	5.81159e-11	4	20332664	20338478	-	protein_coding	fibrinogen gamma chain
ENSGALG00000007244	229.377	-1.22418	0.109438	-11.1861	4.76993e-29	4.67163e-28	15	9670175	9678598	-	protein_coding	sirtuin 4
ENSGALG00000051263	37.8708	-1.22389	0.391858	-3.12329	0.00178842	0.00389975	1	42863330	42867926	-	protein_coding	NIL
ENSGALG00000004758	75.7795	-1.2238	0.164459	-7.44139	9.96325e-14	5.03861e-13	20	6525284	6624185	-	protein_coding	potassium voltage-gated channel subfamily B member 1
ENSGALG00000010628	3942.96	-1.22295	0.0371154	-32.9499	4.24507e-238	5.34792e-236	4	39432685	39469690	+	protein_coding	acyl-CoA synthetase long-chain family member 1
ENSGALG00000013878	1919.66	-1.22198	0.0442571	-27.6109	8.22144e-168	6.81157e-166	22	4138674	4143999	+	protein_coding	prenylcysteine oxidase 1
ENSGALG00000045092	69.6972	-1.22192	0.196472	-6.21929	4.99401e-10	1.99684e-09	Z	79040636	79049732	-	protein_coding	coiled-coil domain containing 112
ENSGALG00000052876	21.542	-1.22182	0.357336	-3.41924	0.00062796	0.00145485	16	1714897	1717308	-	protein_coding	zinc finger protein 239-like
ENSGALG00000004676	584.795	-1.22139	0.0999078	-12.2252	2.28126e-34	2.66916e-33	12	3703347	3704648	+	protein_coding	protein BTG1-like
ENSGALG00000016776	616.879	-1.22081	0.0815833	-14.964	1.26298e-50	2.23796e-49	1	134671344	134727061	-	protein_coding	TBC1 domain family member 8
ENSGALG00000049176	128.303	-1.21956	0.197993	-6.15959	7.29341e-10	2.8818e-09	1	42836698	42851268	-	protein_coding	NIL
ENSGALG00000010303	4685.31	-1.21712	0.0557216	-21.8429	9.07681e-106	3.96555e-104	3	30966868	30977586	+	protein_coding	epoxide hydrolase 1-like
ENSGALG00000014743	46.2442	-1.21706	0.318296	-3.82366	0.000131485	0.000329529	Z	20052492	20125241	+	protein_coding	ring finger protein 180
ENSGALG00000042624	320.948	-1.21617	0.0990972	-12.2725	1.27337e-34	1.49656e-33	23	332582	343552	-	protein_coding	centrosomal protein 85
ENSGALG00000013764	243.201	-1.21584	0.137506	-8.84206	9.39725e-19	6.15321e-18	4	64787541	64807047	+	protein_coding	aminoadipate-semialdehyde dehydrogenase
ENSGALG00000009104	190.851	-1.21527	0.141446	-8.59179	8.56211e-18	5.3384e-17	1	24435898	24484038	+	protein_coding	ankyrin repeat domain 26
ENSGALG00000010861	481.563	-1.21514	0.0789565	-15.39	1.91175e-53	3.62504e-52	8	26650129	26666710	-	protein_coding	OMA1 zinc metallopeptidase
ENSGALG00000016415	493.352	-1.21482	0.0979422	-12.4035	2.50272e-35	3.00277e-34	1	121300648	121335637	+	protein_coding	MAP7 domain containing 2
ENSGALG00000015327	143.762	-1.21348	0.151854	-7.99109	1.33753e-15	7.45493e-15	1	86429693	86436587	-	protein_coding	thioredoxin like 4B
ENSGALG00000051954	383.541	-1.21341	0.0920678	-13.1795	1.15114e-39	1.56953e-38	7	35095687	35100528	-	protein_coding	RNA binding motif protein 43
ENSGALG00000005107	490.663	-1.21077	0.0823012	-14.7115	5.44057e-49	9.32604e-48	6	16558509	16661215	+	protein_coding	N-deacetylase and N-sulfotransferase 2
ENSGALG00000009047	1340.92	-1.21037	0.0719015	-16.8338	1.38038e-63	3.22609e-62	3	8735998	8745985	-	protein_coding	yippee like 5
ENSGALG00000034303	398.534	-1.21011	0.0946088	-12.7907	1.84779e-37	2.35853e-36	3	18739693	18743264	-	protein_coding	chromosome 3 open reading frame, human C1orf115
ENSGALG00000009403	375.843	-1.21005	0.0850348	-14.23	5.96507e-46	9.35341e-45	6	30989132	31145085	+	protein_coding	G protein-coupled receptor kinase 5
ENSGALG00000030991	171.788	-1.20951	0.11805	-10.2458	1.23597e-24	1.02865e-23	2	87109991	87114778	+	protein_coding	iroquois homeobox 1
ENSGALG00000047034	16.6089	-1.20885	0.365303	-3.30918	0.000935693	0.00212027	31	5308538	5311883	-	protein_coding	butyrophilin subfamily 1 member A1-like
ENSGALG00000005332	113.32	-1.20819	0.159136	-7.59219	3.14547e-14	1.62879e-13	12	7450924	7616503	+	protein_coding	calcium voltage-gated channel subunit alpha1 D
ENSGALG00000006833	4172.15	-1.20727	0.050157	-24.0698	5.17809e-128	2.87736e-126	1	4774155	4799281	+	protein_coding	inter-alpha-trypsin inhibitor heavy chain 2
ENSGALG00000040152	38.4086	-1.20725	0.253882	-4.75517	1.98283e-06	5.96796e-06	13	8569416	8591200	+	protein_coding	cyclin J-like
ENSGALG00000008591	214.776	-1.20535	0.145392	-8.29035	1.12914e-16	6.69513e-16	2	19119895	19343839	-	protein_coding	calcium voltage-gated channel auxiliary subunit beta 2
ENSGALG00000016511	1462.69	-1.20365	0.093874	-12.822	1.23457e-37	1.5813e-36	1	121777764	121819130	+	protein_coding	adhesion G protein-coupled receptor G2
ENSGALG00000001473	1947.21	-1.20274	0.0492855	-24.4034	1.57244e-131	9.00992e-130	21	2049101	2082157	-	protein_coding	mindbomb E3 ubiquitin protein ligase 2
ENSGALG00000037957	30.5438	-1.20214	0.280248	-4.28956	1.79028e-05	4.90448e-05	3	2452396	2454234	-	protein_coding	NIL
ENSGALG00000051538	21.873	-1.20097	0.320554	-3.74655	0.000179284	0.000442983	4	60068449	60070516	-	protein_coding	NIL
ENSGALG00000004272	179.601	-1.19953	0.199859	-6.00188	1.95041e-09	7.47371e-09	7	6003929	6013310	+	protein_coding	ankyrin repeat and SOCS box containing 1
ENSGALG00000013926	156.537	-1.19914	0.178443	-6.71999	1.81737e-11	7.99879e-11	1	7993091	8003663	-	protein_coding	DNA cross-link repair 1C
ENSGALG00000001207	587.852	-1.19772	0.112055	-10.6886	1.15068e-26	1.03798e-25	21	1473953	1548181	-	protein_coding	phospholipase C eta 2
ENSGALG00000034708	344.944	-1.19287	0.120757	-9.87828	5.17152e-23	4.03906e-22	1	177672596	177703974	+	protein_coding	ubiquitin specific peptidase 12
ENSGALG00000033664	24.717	-1.19282	0.315486	-3.78089	0.000156267	0.000388671	1	20276229	20312309	+	protein_coding	Mov10 RISC complex RNA helicase like 1
ENSGALG00000006047	1786.91	-1.1928	0.0512884	-23.2568	1.21411e-119	6.20311e-118	12	10150243	10166115	+	protein_coding	transmembrane protein adipocyte associated 1
ENSGALG00000033068	70.0369	-1.1924	0.255447	-4.66788	3.0432e-06	8.99608e-06	11	323348	350122	+	protein_coding	Toll-like receptor 21
ENSGALG00000050380	413.403	-1.1922	0.0949646	-12.5542	3.77078e-36	4.633e-35	2	44408017	44413032	-	protein_coding	transmembrane protein with metallophosphoesterase domain
ENSGALG00000011162	322.205	-1.19216	0.122309	-9.74706	1.89896e-22	1.44807e-21	5	48358543	48373872	+	protein_coding	cytochrome P450 family 46 subfamily A member 1
ENSGALG00000005519	82.6264	-1.19157	0.176052	-6.76827	1.30331e-11	5.78889e-11	6	17425484	17478708	-	protein_coding	tolloid-like 2
ENSGALG00000025996	2986.08	-1.19125	0.0756111	-15.7549	6.35287e-56	1.27983e-54	6	34319707	34339712	+	protein_coding	marker of proliferation Ki-67
ENSGALG00000016692	308.975	-1.18949	0.0966492	-12.3073	8.27715e-35	9.79046e-34	3	108792602	108799691	-	protein_coding	centromere protein Q
ENSGALG00000014828	90.2057	-1.18925	0.157608	-7.54562	4.50139e-14	2.31398e-13	3	59266597	59303456	+	protein_coding	ethylmalonyl-CoA decarboxylase 1
ENSGALG00000005722	1721.55	-1.18765	0.071215	-16.677	1.92799e-62	4.44939e-61	6	18250653	18282430	+	protein_coding	SEC31 homolog B, COPII coat complex component
ENSGALG00000012941	107.026	-1.1875	0.136892	-8.67469	4.14662e-18	2.62453e-17	2	73025297	73384586	+	protein_coding	cadherin 12
ENSGALG00000011655	225.998	-1.1854	0.11355	-10.4394	1.63858e-25	1.40966e-24	7	26299420	26318288	-	protein_coding	IQ motif containing B1
ENSGALG00000005354	313.694	-1.18435	0.119702	-9.89419	4.41149e-23	3.45426e-22	Z	81855522	81857544	+	protein_coding	zinc finger and BTB domain containing 5
ENSGALG00000015051	662.827	-1.18412	0.0785035	-15.0836	2.0749e-51	3.74154e-50	3	66377570	66490935	+	protein_coding	cyclin dependent kinase 19
ENSGALG00000016027	1567.55	-1.18409	0.0600901	-19.7053	1.94323e-86	6.53417e-85	1	107912723	107920067	+	protein_coding	carbonyl reductase 3
ENSGALG00000000545	13.9616	-1.18368	0.377159	-3.1384	0.00169875	0.00371878	26	1725733	1730462	-	protein_coding	renin
ENSGALG00000012610	4357.04	-1.18325	0.065037	-18.1935	5.80798e-74	1.6511e-72	Z	41419264	41425489	+	protein_coding	cathepsin V
ENSGALG00000006516	661.794	-1.18219	0.0919536	-12.8564	7.91782e-38	1.02055e-36	10	13083180	13104916	+	protein_coding	methenyltetrahydrofolate synthetase
ENSGALG00000016828	221.058	-1.18091	0.120481	-9.80166	1.10753e-22	8.54118e-22	1	138803177	138831232	+	protein_coding	growth hormone regulated TBC protein 1
ENSGALG00000029653	131.618	-1.18041	0.162912	-7.24571	4.30189e-13	2.09048e-12	23	2842968	2885597	-	protein_coding	l(3)mbt-like 4 (Drosophila)
ENSGALG00000009029	1542.49	-1.17979	0.0568939	-20.7367	1.61497e-95	6.12456e-94	1	23609311	23654509	+	protein_coding	tetraspanin 12
ENSGALG00000010299	43.2023	-1.17893	0.251529	-4.68706	2.77151e-06	8.22864e-06	3	30923218	30942843	-	protein_coding	radial spoke head 9 homolog
ENSGALG00000006929	1181.29	-1.17872	0.0676995	-17.4111	6.80022e-68	1.70869e-66	4	8678573	8699226	-	protein_coding	zinc finger protein 711
ENSGALG00000040880	177.579	-1.17583	0.337389	-3.48509	0.000491971	0.00115478	20	10803307	10815864	-	protein_coding	endothelin 3
ENSGALG00000038421	422.687	-1.17307	0.122502	-9.57588	1.00994e-21	7.45116e-21	8	13715181	13724764	-	protein_coding	RWD domain containing 3
ENSGALG00000034124	236.499	-1.17253	0.125234	-9.36273	7.77049e-21	5.49491e-20	5	666667	692319	-	protein_coding	NLR family pyrin domain containing 3
ENSGALG00000031693	85.5444	-1.17145	0.196961	-5.94765	2.72016e-09	1.03159e-08	2	117418541	117607402	+	protein_coding	potassium voltage-gated channel subfamily B member 2
ENSGALG00000010079	6862.66	-1.1712	0.0366683	-31.9403	7.35831e-224	8.62047e-222	21	6729867	6749872	+	protein_coding	heterochromatin protein 1 binding protein 3
ENSGALG00000017073	696.313	-1.17084	0.0909314	-12.8761	6.1332e-38	7.94982e-37	1	175900476	175937209	-	protein_coding	BRCA2, DNA repair associated
ENSGALG00000006083	68.6623	-1.17082	0.222237	-5.26831	1.37683e-07	4.5629e-07	10	11903989	11918958	-	protein_coding	lamin-L(III)-like
ENSGALG00000033416	210.012	-1.16994	0.175141	-6.68002	2.38903e-11	1.04473e-10	15	535525	604454	-	protein_coding	hypermethylated in cancer 2
ENSGALG00000051375	115.453	-1.16992	0.157458	-7.43008	1.08535e-13	5.47978e-13	23	2355362	2360992	-	protein_coding	NIL
ENSGALG00000012886	204.647	-1.16991	0.107454	-10.8876	1.32085e-27	1.22823e-26	2	67949987	67966351	+	protein_coding	MARVEL domain containing 3
ENSGALG00000049547	30.119	-1.16965	0.278361	-4.2019	2.64684e-05	7.1331e-05	31	5396418	5402739	-	protein_coding	pyrin-like
ENSGALG00000013794	322.979	-1.16892	0.107262	-10.8978	1.18035e-27	1.10428e-26	2	97308618	97335244	+	protein_coding	metallophosphoesterase 1
ENSGALG00000040131	926.01	-1.16858	0.0637872	-18.32	5.73567e-75	1.65096e-73	15	5736464	5747274	-	protein_coding	calcium/calmodulin dependent protein kinase kinase 2
ENSGALG00000047988	518.769	-1.16712	0.0882789	-13.2209	6.6477e-40	9.12472e-39	17	7024056	7027504	-	protein_coding	NIL
ENSGALG00000011867	106.464	-1.16662	0.205196	-5.68537	1.30528e-08	4.70069e-08	1	49205226	49213282	-	protein_coding	serine hydrolase-like (pseudogene)
ENSGALG00000008698	610.901	-1.16474	0.0767763	-15.1706	5.53649e-52	1.01225e-50	3	15560648	15568643	-	protein_coding	mitochondrial genome maintenance exonuclease 1
ENSGALG00000003419	280.421	-1.16427	0.0977881	-11.9061	1.10034e-32	1.2214e-31	15	5364335	5380950	+	protein_coding	M-phase phosphoprotein 9
ENSGALG00000051829	42.4004	-1.16367	0.247659	-4.69868	2.61843e-06	7.78924e-06	1	20487637	20491358	-	protein_coding	NIL
ENSGALG00000004332	442.621	-1.16309	0.073335	-15.8599	1.20048e-56	2.46434e-55	6	11938527	11947762	+	protein_coding	phospholipase A2 group XIIB
ENSGALG00000040320	619.716	-1.16226	0.108645	-10.6978	1.04206e-26	9.4139e-26	27	6203737	6205370	+	protein_coding	homeobox B8
ENSGALG00000043754	1518.23	-1.15992	0.0628413	-18.458	4.49649e-76	1.32115e-74	8	6012849	6022834	+	protein_coding	glutamate-ammonia ligase
ENSGALG00000026957	622.449	-1.15838	0.0787751	-14.7048	6.00068e-49	1.02766e-47	6	24043810	24048263	-	protein_coding	semaphorin 4G
ENSGALG00000010158	1698.45	-1.15738	0.0638526	-18.1258	1.99251e-73	5.57651e-72	Z	25835637	25933937	+	protein_coding	KN motif and ankyrin repeat domains 1
ENSGALG00000006949	2897.06	-1.15653	0.0723885	-15.9766	1.859e-57	3.88552e-56	10	15061659	15113883	+	protein_coding	chromodomain helicase DNA binding protein 2
ENSGALG00000049461	31.0597	-1.15584	0.313378	-3.68832	0.00022574	0.000552058	16	2283022	2395890	+	protein_coding	MHC B-G antigen
ENSGALG00000003500	205.272	-1.15565	0.123802	-9.33469	1.01285e-20	7.13222e-20	17	7036632	7041507	-	protein_coding	NIL
ENSGALG00000020253	43.9299	-1.15499	0.309298	-3.73424	0.000188286	0.000464353	4	20616731	20625403	-	protein_coding	microtubule associated protein 9
ENSGALG00000030603	79.7138	-1.15462	0.278528	-4.14543	3.39178e-05	9.02524e-05	22	293080	383689	-	protein_coding	anthrax toxin receptor 1
ENSGALG00000008286	805.275	-1.15418	0.106481	-10.8393	2.2413e-27	2.06742e-26	12	18771300	18798301	-	protein_coding	sulfatase modifying factor 1
ENSGALG00000016382	164.994	-1.15297	0.119257	-9.66789	4.12805e-22	3.1016e-21	1	120491888	120522883	-	protein_coding	membrane bound transcription factor peptidase, site 2
ENSGALG00000041814	430.391	-1.15272	0.179096	-6.43634	1.22389e-10	5.11846e-10	1	183536861	183673100	-	protein_coding	dynein cytoplasmic 2 heavy chain 1
ENSGALG00000014209	355.994	-1.1519	0.0966655	-11.9164	9.72652e-33	1.08031e-31	7	16882458	16902727	+	protein_coding	G protein-coupled receptor 155
ENSGALG00000012483	529.453	-1.15037	0.0693329	-16.592	7.96108e-62	1.8033e-60	1	51474614	51491816	+	protein_coding	transmembrane protease, serine 6
ENSGALG00000037697	9140.41	-1.15	0.0415104	-27.7038	6.2816e-169	5.2517e-167	1	138832130	138850368	-	protein_coding	lysosomal associated membrane protein 1
ENSGALG00000050176	23.9835	-1.14996	0.298901	-3.84728	0.000119434	0.000300638	19	5799448	5801482	+	protein_coding	NIL
ENSGALG00000012287	163.207	-1.14934	0.156405	-7.34851	2.00434e-13	9.96911e-13	5	57934495	57941300	+	protein_coding	ATP synthase, H+ transporting, mitochondrial Fo complex subunit s (factor B)
ENSGALG00000012295	421.031	-1.14844	0.144257	-7.9611	1.70519e-15	9.42417e-15	5	57938575	57947538	-	protein_coding	cyclin dependent kinase like 1
ENSGALG00000002663	520.771	-1.14843	0.104606	-10.9786	4.84292e-28	4.60578e-27	9	10612523	10648117	-	protein_coding	ATR serine/threonine kinase
ENSGALG00000026460	181.108	-1.1483	0.116396	-9.86541	5.87963e-23	4.58238e-22	7	26259269	26296906	-	protein_coding	Rho guanine nucleotide exchange factor (GEF) 1
ENSGALG00000007748	338.864	-1.14748	0.214942	-5.33856	9.3687e-08	3.14221e-07	4	12310288	12331702	+	protein_coding	solute carrier family 16 member 2
ENSGALG00000037940	416.748	-1.14471	0.0831279	-13.7705	3.83748e-43	5.72447e-42	2	54930528	54947966	-	protein_coding	insulin like growth factor binding protein 3
ENSGALG00000007078	283.177	-1.14468	0.163347	-7.00766	2.42336e-12	1.12643e-11	6	22955040	22993260	+	protein_coding	ectonucleoside triphosphate diphosphohydrolase 1
ENSGALG00000016570	32.5405	-1.14365	0.244188	-4.68347	2.8206e-06	8.36764e-06	3	105054460	105067233	+	protein_coding	L-gulonolactone oxidase-like
ENSGALG00000009655	251.316	-1.14322	0.094712	-12.0704	1.51307e-33	1.73503e-32	4	25220325	25235195	+	protein_coding	aminoadipate aminotransferase
ENSGALG00000034109	227.495	-1.14301	0.10595	-10.7882	3.91353e-27	3.58652e-26	4	15743144	15884846	-	protein_coding	glutamate ionotropic receptor AMPA type subunit 3
ENSGALG00000020775	274.272	-1.14272	0.110463	-10.3448	4.42053e-25	3.73309e-24	6	21964043	21983509	-	protein_coding	dual specificity phosphatase 11 (RNA/RNP complex 1-interacting)
ENSGALG00000003258	99.6207	-1.14263	0.221195	-5.16571	2.39524e-07	7.79331e-07	11	2479809	2493248	-	protein_coding	dynein axonemal assembly factor 1
ENSGALG00000042308	994.874	-1.14222	0.0525694	-21.7278	1.11948e-104	4.83347e-103	3	105834155	105886228	+	protein_coding	frizzled class receptor 3
ENSGALG00000037603	1195.94	-1.14145	0.0843726	-13.5287	1.05945e-41	1.53558e-40	23	2253609	2261049	+	protein_coding	sestrin-2-like
ENSGALG00000044780	499.213	-1.1406	0.0855347	-13.335	1.44875e-40	2.02946e-39	7	5880480	5891470	-	protein_coding	NIL
ENSGALG00000003709	89.1799	-1.13989	0.165748	-6.87725	6.10197e-12	2.75894e-11	22	3021585	3034748	-	protein_coding	plasminogen activator, tissue
ENSGALG00000009048	266.02	-1.13773	0.138776	-8.19831	2.43796e-16	1.41993e-15	6	28775574	28948158	-	protein_coding	actin binding LIM protein 1
ENSGALG00000011681	684.713	-1.13764	0.0700049	-16.2509	2.20077e-59	4.78471e-58	5	7315553	7323897	-	protein_coding	DEP domain containing 7
ENSGALG00000054442	22.5589	-1.1374	0.309352	-3.6767	0.000236267	0.000575964	12	1219924	1224375	+	protein_coding	NIL
ENSGALG00000006074	64.1441	-1.13728	0.216345	-5.25676	1.46613e-07	4.8501e-07	5	11366629	11601652	-	protein_coding	SRY-box 6
ENSGALG00000015712	379.903	-1.13627	0.0972889	-11.6793	1.62602e-31	1.74489e-30	4	83930354	83937106	+	protein_coding	stem-loop binding protein
ENSGALG00000021653	488.525	-1.13554	0.0877888	-12.9349	2.85822e-38	3.73111e-37	19	3470553	3659524	-	protein_coding	intraflagellar transport 22
ENSGALG00000000791	624.422	-1.13378	0.0973878	-11.6419	2.52259e-31	2.68819e-30	26	2384159	2390966	-	protein_coding	family with sequence similarity 72 member A
ENSGALG00000043044	293.88	-1.13202	0.1832	-6.17916	6.4442e-10	2.55559e-09	1	135111321	135129457	+	protein_coding	interleukin 1 receptor type 1
ENSGALG00000011170	282.389	-1.13111	0.096213	-11.7563	6.555e-32	7.10047e-31	2	33838516	33863336	+	protein_coding	WAS/WASL interacting protein family member 3
ENSGALG00000053659	39.3352	-1.1309	0.301469	-3.75131	0.000175915	0.000435069	3	3292589	3299822	-	protein_coding	GDNF inducible zinc finger protein 1
ENSGALG00000014956	182.902	-1.13088	0.160419	-7.04955	1.79493e-12	8.40484e-12	Z	23872228	23901554	-	protein_coding	DNA polymerase kappa
ENSGALG00000034337	269.298	-1.12836	0.0987905	-11.4217	3.25767e-30	3.3159e-29	2	148431658	148455296	+	protein_coding	rhophilin Rho GTPase binding protein 1
ENSGALG00000009569	774.225	-1.12812	0.0784158	-14.3864	6.29487e-47	1.01652e-45	7	18072746	18156068	+	protein_coding	tousled like kinase 1
ENSGALG00000015233	19744.9	-1.12724	0.048832	-23.084	6.69892e-118	3.33911e-116	1	84899571	84913575	-	protein_coding	ATPase Na+/K+ transporting subunit beta 1
ENSGALG00000015038	208.281	-1.12641	0.104883	-10.7396	6.63108e-27	6.02002e-26	1	81317905	81339566	-	protein_coding	chromodomain helicase DNA binding protein 1 like
ENSGALG00000010333	738.562	-1.1264	0.088166	-12.776	2.23397e-37	2.83963e-36	4	34947964	34976929	+	protein_coding	CCR4-NOT transcription complex subunit 6 like
ENSGALG00000033376	2184.17	-1.126	0.0621399	-18.1204	2.20051e-73	6.14173e-72	18	7441138	7448075	+	protein_coding	apolipoprotein H
ENSGALG00000036892	1611.52	-1.12577	0.0589112	-19.1096	2.10063e-81	6.71944e-80	5	824100	848390	+	protein_coding	BUB1 mitotic checkpoint serine/threonine kinase B
ENSGALG00000005806	127.593	-1.12541	0.142297	-7.90886	2.59748e-15	1.41936e-14	Z	7583294	7612042	-	protein_coding	kinesin family member 24
ENSGALG00000038152	249.54	-1.12515	0.114287	-9.84498	7.20511e-23	5.60116e-22	14	8092681	8116502	-	protein_coding	ATP binding cassette subfamily C member 6
ENSGALG00000008584	1173.14	-1.12494	0.0592237	-18.9947	1.88643e-80	5.90086e-79	5	24796211	24810473	+	protein_coding	nucleolar and spindle associated protein 1
ENSGALG00000023742	198.633	-1.12467	0.298824	-3.76366	0.000167442	0.000414951	7	6598426	6621152	+	protein_coding	aryl hydrocarbon receptor 2
ENSGALG00000006405	81.0978	-1.12364	0.256651	-4.37811	1.19715e-05	3.3327e-05	9	4851072	4855829	+	protein_coding	centrosomal protein 19
ENSGALG00000006525	812.478	-1.12239	0.0565935	-19.8326	1.55861e-87	5.33844e-86	2	9508794	9542249	-	protein_coding	non-SMC condensin II complex subunit G2
ENSGALG00000007712	2875.02	-1.1218	0.0817516	-13.7221	7.48746e-43	1.10973e-41	7	8016185	8098275	+	protein_coding	myosin IB
ENSGALG00000001056	110.907	-1.11977	0.190738	-5.87074	4.33867e-09	1.62561e-08	19	851484	853634	-	protein_coding	abhydrolase domain containing 11
ENSGALG00000006494	215.164	-1.11952	0.108856	-10.2844	8.28482e-25	6.94227e-24	24	2929795	3036108	-	protein_coding	GRAM domain containing 1B
ENSGALG00000013657	596.162	-1.11935	0.093332	-11.9932	3.85504e-33	4.35004e-32	2	90579224	90647828	-	protein_coding	zinc finger protein 236
ENSGALG00000003736	205.27	-1.11841	0.126099	-8.86933	7.35858e-19	4.84765e-18	15	5511095	5523595	+	protein_coding	ATP binding cassette subfamily B member 9
ENSGALG00000028815	60.042	-1.11661	0.192113	-5.81227	6.16313e-09	2.28085e-08	24	6293150	6302449	+	protein_coding	von Willebrand factor A domain containing 5A
ENSGALG00000029462	30.7294	-1.11446	0.366299	-3.04248	0.00234637	0.00502992	4	11545348	11576801	-	protein_coding	NIL
ENSGALG00000009016	240.363	-1.11442	0.115237	-9.67066	4.0179e-22	3.02378e-21	3	13641961	13716976	-	protein_coding	SLX4 interacting protein
ENSGALG00000023546	417	-1.11332	0.0840365	-13.248	4.63121e-40	6.36636e-39	9	22401774	22412510	+	protein_coding	NLR family, pyrin domain containing 1-like
ENSGALG00000001472	6711.81	-1.1131	0.0585173	-19.0218	1.12586e-80	3.55195e-79	24	2520518	2547726	+	protein_coding	junctional adhesion molecule 3
ENSGALG00000029586	1400.2	-1.11259	0.0686511	-16.2065	4.53672e-59	9.76041e-58	5	9161643	9200596	+	protein_coding	ring finger protein 141
ENSGALG00000054624	142.858	-1.11251	0.174203	-6.3863	1.69947e-10	7.03702e-10	7	30521760	30531032	-	protein_coding	NA
ENSGALG00000053296	609.497	-1.11157	0.0889787	-12.4926	8.19746e-36	9.99177e-35	3	105068314	105078451	+	protein_coding	chromosome 3 open reading frame, human C8orf80
ENSGALG00000045846	405.116	-1.11139	0.101657	-10.9328	8.03175e-28	7.58357e-27	27	5584027	5593719	-	protein_coding	pyruvate dehydrogenase (acetyl-transferring) kinase isozyme 2, mitochondrial
ENSGALG00000054178	1023.23	-1.11119	0.0612347	-18.1465	1.36865e-73	3.83744e-72	2	21731910	21738947	+	protein_coding	claudin 12
ENSGALG00000000186	195.17	-1.11088	0.132827	-8.36335	6.09611e-17	3.65827e-16	26	1670780	1679287	-	protein_coding	mitochondrial carrier 1
ENSGALG00000021079	96.7141	-1.1108	0.178273	-6.23086	4.63888e-10	1.85889e-09	20	9335908	9349311	+	protein_coding	regulator of G-protein signaling 19
ENSGALG00000005305	46.4915	-1.11048	0.313696	-3.54	0.000400126	0.000950228	2	2162907	2166703	+	protein_coding	cytochrome P450 family 8 subfamily B member 1
ENSGALG00000010711	16.9934	-1.10818	0.356479	-3.10868	0.00187925	0.00408667	2	25087511	25222398	+	protein_coding	neurexophilin 1
ENSGALG00000017024	121.674	-1.10557	0.152606	-7.24463	4.33624e-13	2.10661e-12	1	171712441	171724935	-	protein_coding	NIMA related kinase 3
ENSGALG00000013697	49.6113	-1.10543	0.203837	-5.42308	5.85802e-08	1.9979e-07	2	91814325	91830339	-	protein_coding	carnosine dipeptidase 1
ENSGALG00000015675	165.88	-1.10528	0.11662	-9.47763	2.60135e-21	1.86828e-20	1	99421121	99454742	+	protein_coding	ATP-binding cassette, sub-family C (CFTR/MRP), member 13, pseudogene
ENSGALG00000047283	1551.38	-1.10513	0.0852348	-12.9658	1.91314e-38	2.51166e-37	31	4827949	4839801	+	protein_coding	deleted in malignant brain tumors 1
ENSGALG00000016529	161.848	-1.10406	0.174389	-6.33101	2.43556e-10	9.98157e-10	1	121923760	122022946	-	protein_coding	cyclin dependent kinase like 5
ENSGALG00000054787	271.878	-1.10401	0.104564	-10.5582	4.65367e-26	4.09938e-25	2	40601272	40633907	-	protein_coding	testis and ovary specific PAZ domain containing 1
ENSGALG00000014766	45.8316	-1.10309	0.191985	-5.74569	9.1548e-09	3.33765e-08	1	79328748	79338994	-	protein_coding	hydroxyacid oxidase 2
ENSGALG00000009269	451.36	-1.103	0.0831832	-13.2599	3.95452e-40	5.44428e-39	5	26296853	26311104	-	protein_coding	prostaglandin reductase 2
ENSGALG00000003759	39.2729	-1.10272	0.282382	-3.90507	9.41971e-05	0.000239968	10	5138734	5486292	+	protein_coding	RAR related orphan receptor A
ENSGALG00000032518	820.925	-1.10186	0.0626371	-17.5912	2.87769e-69	7.45483e-68	2	128779643	128829568	-	protein_coding	neurocalcin delta
ENSGALG00000015538	1195.5	-1.1015	0.0854221	-12.8948	4.81661e-38	6.26091e-37	4	79788885	79853583	+	protein_coding	KIAA0232
ENSGALG00000015363	564.866	-1.1013	0.082833	-13.2954	2.46208e-40	3.41517e-39	1	88927959	88942320	-	protein_coding	Holliday junction recognition protein
ENSGALG00000012470	54.7526	-1.1006	0.246748	-4.46041	8.18025e-06	2.31476e-05	7	34907318	34912403	+	protein_coding	LY6/PLAUR domain containing 6
ENSGALG00000015800	679.296	-1.10013	0.0759519	-14.4845	1.5178e-47	2.49481e-46	3	76380619	76418162	-	protein_coding	origin recognition complex subunit 3
ENSGALG00000010921	888.119	-1.09976	0.0620344	-17.7283	2.53568e-70	6.70096e-69	4	45641816	45656379	-	protein_coding	polycystin 2, transient receptor potential cation channel
ENSGALG00000005103	985.583	-1.09965	0.0658344	-16.7033	1.2398e-62	2.872e-61	19	7353283	7364909	+	protein_coding	glycerophosphodiester phosphodiesterase domain containing 1
ENSGALG00000033671	161.163	-1.09903	0.208044	-5.2827	1.27293e-07	4.23076e-07	1	172661161	172776030	-	protein_coding	FRAS1 related extracellular matrix protein 2
ENSGALG00000003553	1087.95	-1.09848	0.228201	-4.81366	1.48194e-06	4.51429e-06	7	4266277	4345086	-	protein_coding	ATP binding cassette subfamily A member 12
ENSGALG00000030988	181.178	-1.09822	0.13408	-8.19079	2.59526e-16	1.50916e-15	10	1554283	1575874	-	protein_coding	RNA binding protein, mRNA processing factor 2
ENSGALG00000007021	1310.66	-1.0981	0.0948176	-11.5811	5.13651e-31	5.41719e-30	7	7050185	7147718	-	protein_coding	pericentrin
ENSGALG00000004859	442.812	-1.09778	0.258683	-4.24372	2.19847e-05	5.97376e-05	20	6715284	6727531	-	protein_coding	zinc finger NFX1-type containing 1
ENSGALG00000012067	128.556	-1.09733	0.173779	-6.3145	2.71038e-10	1.10659e-09	7	28207850	28216993	-	protein_coding	leishmanolysin like peptidase
ENSGALG00000006712	22.579	-1.09723	0.338559	-3.24087	0.00119166	0.00266676	15	8978152	9048094	+	protein_coding	radial spoke head 14 homolog
ENSGALG00000006505	3289.83	-1.097	0.0523919	-20.9383	2.39878e-97	9.34763e-96	10	13022105	13071558	-	protein_coding	zinc finger AN1-type containing 6
ENSGALG00000040474	654.635	-1.09688	0.0890872	-12.3125	7.75947e-35	9.19587e-34	20	1461453	1496155	-	protein_coding	itchy E3 ubiquitin protein ligase
ENSGALG00000004196	8696.86	-1.09683	0.0364725	-30.0728	1.09818e-198	1.10376e-196	7	5831610	5843614	-	protein_coding	UDP glucuronosyltransferase family 1 member A1
ENSGALG00000012703	674.932	-1.09466	0.0804001	-13.6151	3.25637e-42	4.75352e-41	2	61271948	61340803	-	protein_coding	dystrobrevin binding protein 1
ENSGALG00000014064	111.516	-1.09436	0.167884	-6.51854	7.09927e-11	3.02121e-10	4	69378549	69390246	-	protein_coding	NIL
ENSGALG00000035219	212.35	-1.09374	0.108857	-10.0474	9.43068e-24	7.6212e-23	4	50822577	50848867	+	protein_coding	albumin
ENSGALG00000045028	39.2393	-1.09335	0.233327	-4.68592	2.78702e-06	8.27069e-06	Z	68732646	68738470	-	protein_coding	leucine rich repeat containing 19
ENSGALG00000002479	1285.3	-1.09296	0.0923028	-11.841	2.39532e-32	2.62714e-31	6	5149738	5166480	+	protein_coding	methionine adenosyltransferase 1A
ENSGALG00000010554	116.764	-1.09192	0.165024	-6.61674	3.67212e-11	1.58996e-10	3	31979442	32020628	+	protein_coding	regulator of microtubule dynamics 2
ENSGALG00000019845	165.9	-1.09112	0.168185	-6.48762	8.72054e-11	3.68052e-10	3	107433950	107437008	+	protein_coding	avian beta-defensin 9
ENSGALG00000042485	421.196	-1.09079	0.0784012	-13.913	5.28367e-44	8.01836e-43	23	2297593	2302162	+	protein_coding	NIL
ENSGALG00000031105	1555.64	-1.08948	0.109405	-9.95828	2.32039e-23	1.84279e-22	4	50212211	50372852	+	protein_coding	solute carrier family 4 member 4
ENSGALG00000040768	489.477	-1.08925	0.106632	-10.2151	1.69677e-24	1.40706e-23	2	136421909	136433628	+	protein_coding	mal, T-cell differentiation protein 2
ENSGALG00000055035	46.4349	-1.0886	0.265924	-4.09363	4.24664e-05	0.00011216	4	18701836	18702761	+	protein_coding	NIL
ENSGALG00000029760	400.977	-1.08838	0.0920989	-11.8175	3.17013e-32	3.45837e-31	2	149468978	149495570	-	protein_coding	nuclear receptor binding protein 2
ENSGALG00000050313	102.529	-1.08693	0.318565	-3.41196	0.000644968	0.00149219	3	107716218	107734871	+	protein_coding	NIL
ENSGALG00000021180	52.7647	-1.08621	0.237461	-4.57426	4.77915e-06	1.38256e-05	9	10760400	10761648	-	protein_coding	progestin and adipoQ receptor family member 9
ENSGALG00000031763	417.818	-1.08544	0.101607	-10.6828	1.22585e-26	1.10309e-25	3	37838821	37857318	-	protein_coding	EDAR associated death domain
ENSGALG00000006804	14.748	-1.08472	0.3726	-2.91121	0.00360033	0.00752082	8	16385300	16404071	+	protein_coding	outer dense fiber of sperm tails 2 like
ENSGALG00000003273	704.041	-1.08441	0.0712985	-15.2094	3.06357e-52	5.63482e-51	11	2493275	2499485	+	protein_coding	hydroxysteroid dehydrogenase like 1
ENSGALG00000011149	1032.53	-1.08381	0.101057	-10.7247	7.79282e-27	7.06423e-26	7	21828488	21864267	+	protein_coding	phospholipase A2 receptor 1
ENSGALG00000043771	235.089	-1.08365	0.123946	-8.74293	2.2714e-18	1.45618e-17	1	1110496	1128266	-	protein_coding	DENN domain containing 6B
ENSGALG00000003063	61.2699	-1.08355	0.220891	-4.90537	9.32511e-07	2.887e-06	10	4103098	4108004	-	protein_coding	hydroxylysine kinase
ENSGALG00000009012	119.97	-1.08317	0.139031	-7.79088	6.65444e-15	3.55457e-14	7	14842856	14976181	+	protein_coding	zinc finger protein 385B
ENSGALG00000027159	1112.25	-1.08316	0.068631	-15.7824	4.11516e-56	8.31761e-55	3	50251378	50311064	-	protein_coding	CNKSR family member 3
ENSGALG00000045596	25.0066	-1.08279	0.280098	-3.86575	0.000110747	0.000279959	1	89944360	89954039	+	protein_coding	OX-2 membrane glycoprotein-like
ENSGALG00000031932	1026.51	-1.08129	0.0624236	-17.3218	3.2238e-67	8.00207e-66	1	111540936	111555286	+	protein_coding	1-acylglycerol-3-phosphate O-acyltransferase 3
ENSGALG00000027922	508.457	-1.08121	0.0967661	-11.1734	5.50369e-29	5.37026e-28	3	11540823	11548744	+	protein_coding	Ewing tumor associated antigen 1
ENSGALG00000008803	309.193	-1.0796	0.094209	-11.4596	2.10537e-30	2.15733e-29	7	13788834	13797934	+	protein_coding	NIL
ENSGALG00000032342	420.398	-1.07937	0.0840141	-12.8475	8.88211e-38	1.14324e-36	17	5757925	5770107	+	protein_coding	mitoguardin 2
ENSGALG00000043363	381.043	-1.07917	0.102062	-10.5737	3.94687e-26	3.49014e-25	14	12293602	12347992	-	protein_coding	KIAA0556
ENSGALG00000011708	1016.13	-1.07825	0.281875	-3.82528	0.000130626	0.000327597	7	27172895	27356465	-	protein_coding	myosin light chain kinase
ENSGALG00000037521	705.419	-1.07814	0.0690732	-15.6086	6.35911e-55	1.25094e-53	1	190297678	190326959	-	protein_coding	prolylcarboxypeptidase
ENSGALG00000052770	229.185	-1.07773	0.114882	-9.3812	6.52259e-21	4.62669e-20	10	10796873	10804921	-	protein_coding	NIL
ENSGALG00000040729	38.1367	-1.07753	0.282036	-3.82056	0.000133151	0.000333431	5	15995178	15997679	+	protein_coding	NIL
ENSGALG00000015878	268.317	-1.07687	0.128651	-8.37046	5.73955e-17	3.45105e-16	3	79409440	79421209	+	protein_coding	LCA5, lebercilin
ENSGALG00000054561	160.07	-1.07632	0.148252	-7.26007	3.86889e-13	1.88805e-12	5	16002728	16009259	+	protein_coding	NIL
ENSGALG00000001768	547.771	-1.0762	0.10634	-10.1203	4.48864e-24	3.67258e-23	13	5570215	6186858	-	protein_coding	teneurin transmembrane protein 2
ENSGALG00000026363	387.11	-1.07563	0.0843675	-12.7493	3.14424e-37	3.96925e-36	2	80749030	80753201	-	protein_coding	fidgetin like 1
ENSGALG00000009400	29.5063	-1.07555	0.325156	-3.30781	0.000940292	0.00213042	5	27839046	27917728	+	protein_coding	solute carrier family 8 member A3
ENSGALG00000008548	32.4265	-1.07548	0.297567	-3.61424	0.000301229	0.000724629	7	12390868	12399996	+	protein_coding	malate dehydrogenase 1B
ENSGALG00000016449	211.637	-1.07499	0.116262	-9.2462	2.32621e-20	1.62129e-19	3	97160702	97165526	+	protein_coding	PQ loop repeat containing 3
ENSGALG00000008373	568.27	-1.07453	0.0838032	-12.822	1.23436e-37	1.5813e-36	7	11490897	11499873	+	protein_coding	STE20-related kinase adaptor beta
ENSGALG00000016024	89.4582	-1.0741	0.164727	-6.52051	7.00684e-11	2.98602e-10	1	107902286	107912598	-	protein_coding	SET domain containing 4
ENSGALG00000040770	2549.68	-1.07348	0.0805548	-13.3261	1.63184e-40	2.27727e-39	14	4486366	4494276	-	protein_coding	NIL
ENSGALG00000039628	220.881	-1.07265	0.116421	-9.21355	3.1551e-20	2.18988e-19	13	9243529	9261669	-	protein_coding	actin filament associated protein 1 like 1
ENSGALG00000009854	481.44	-1.07231	0.0871127	-12.3094	8.06195e-35	9.54205e-34	3	22263927	22270603	+	protein_coding	NIMA related kinase 2
ENSGALG00000001405	2409.4	-1.07184	0.062527	-17.142	7.21652e-66	1.75341e-64	26	3166588	3174135	-	protein_coding	interferon regulatory factor 6
ENSGALG00000013155	43.4968	-1.07146	0.292812	-3.65921	0.000252994	0.000613976	2	85442152	85618905	+	protein_coding	poly(rC) binding protein 2
ENSGALG00000027501	3401.29	-1.07143	0.077735	-13.7831	3.2223e-43	4.81852e-42	10	20435392	20443467	-	protein_coding	alanyl aminopeptidase, membrane
ENSGALG00000033677	7139.5	-1.07129	0.0509545	-21.0244	3.92127e-98	1.54111e-96	20	1530285	1555018	+	protein_coding	adenosylhomocysteinase
ENSGALG00000014793	60.2897	-1.07087	0.233659	-4.58304	4.5827e-06	1.32781e-05	2	100491422	100845080	+	protein_coding	discs, large (Drosophila) homolog-associated protein 1-like
ENSGALG00000039535	367.079	-1.07079	0.0820031	-13.0579	5.72962e-39	7.66994e-38	9	4934109	4943942	-	protein_coding	D-2-hydroxyglutarate dehydrogenase
ENSGALG00000039182	2835.84	-1.07057	0.069205	-15.4696	5.56383e-54	1.07046e-52	9	18059870	18184272	+	protein_coding	transducin beta like 1 X-linked receptor 1
ENSGALG00000040761	63.6245	-1.06914	0.166543	-6.41961	1.36621e-10	5.7007e-10	5	785915	791818	-	protein_coding	dopamine receptor D4
ENSGALG00000016697	789.603	-1.06831	0.0658984	-16.2114	4.18692e-59	9.02814e-58	3	108799742	108819150	+	protein_coding	methylmalonyl-CoA mutase
ENSGALG00000008431	578.481	-1.0683	0.0893769	-11.9527	6.28219e-33	7.03705e-32	4	14314489	14340811	+	protein_coding	SWI/SNF related, matrix associated, actin dependent regulator of chromatin, subfamily a, member 1
ENSGALG00000039541	688.126	-1.068	0.078922	-13.5324	1.00721e-41	1.46102e-40	17	5730630	5755696	-	protein_coding	SH3 domain containing GRB2 like endophilin B2
ENSGALG00000004266	415.582	-1.06771	0.089146	-11.9771	4.68523e-33	5.26745e-32	28	5040871	5047576	-	protein_coding	TNF alpha induced protein 8 like 1
ENSGALG00000011797	10547	-1.06674	0.0420311	-25.3798	4.21313e-142	2.71902e-140	5	53109027	53146645	-	protein_coding	methylenetetrahydrofolate dehydrogenase, cyclohydrolase and formyltetrahydrofolate synthetase 1
ENSGALG00000008332	3504.78	-1.0666	0.0531797	-20.0564	1.77312e-89	6.25969e-88	5	23673115	23683121	-	protein_coding	coagulation factor II, thrombin
ENSGALG00000054596	160.757	-1.0663	0.19567	-5.4495	5.05124e-08	1.73206e-07	3	107623726	107646351	+	protein_coding	NIL
ENSGALG00000013647	201.735	-1.06613	0.128563	-8.2927	1.1071e-16	6.5687e-16	3	50678047	50704801	-	protein_coding	transcription factor B1, mitochondrial
ENSGALG00000032544	3923.67	-1.06537	0.045782	-23.2705	8.83167e-120	4.52481e-118	2	57814627	57824901	-	protein_coding	aldehyde dehydrogenase 5 family member A1
ENSGALG00000001716	41.9391	-1.06478	0.230504	-4.61937	3.84915e-06	1.12413e-05	10	2728828	2736012	-	protein_coding	chromosome 10 open reading frame, human C15orf59
ENSGALG00000026891	347.154	-1.06449	0.139361	-7.63839	2.1996e-14	1.14805e-13	12	7012302	7029920	+	protein_coding	ninjurin 1
ENSGALG00000015218	72.1172	-1.06395	0.192761	-5.51955	3.39873e-08	1.1853e-07	1	84778680	84788885	+	protein_coding	solute carrier family 19 member 2
ENSGALG00000042321	1067.92	-1.06378	0.0600419	-17.7172	3.08636e-70	8.13287e-69	2	111134282	111181422	+	protein_coding	LYN proto-oncogene, Src family tyrosine kinase
ENSGALG00000015810	31.6381	-1.0633	0.338463	-3.14155	0.00168059	0.00368164	3	76468736	76481009	-	protein_coding	cilia and flagella associated protein 206
ENSGALG00000013468	224.967	-1.06284	0.143614	-7.40066	1.35513e-13	6.80822e-13	4	61315316	61322880	+	protein_coding	toll like receptor 3
ENSGALG00000048579	29.443	-1.06206	0.363268	-2.92364	0.00345968	0.00724678	4	51701344	51704391	-	protein_coding	NIL
ENSGALG00000054795	29.2382	-1.06141	0.346905	-3.05964	0.002216	0.00477082	1	75929263	75930926	+	protein_coding	NIL
ENSGALG00000000684	923.913	-1.06127	0.2995	-3.54347	0.0003949	0.000938422	26	2090545	2094449	-	protein_coding	kelch domain containing 8A
ENSGALG00000003201	426.757	-1.06121	0.0930557	-11.404	3.99261e-30	4.05276e-29	11	2455976	2460100	+	protein_coding	F-box and leucine rich repeat protein 8
ENSGALG00000051488	317.814	-1.05963	0.0993459	-10.6661	1.46634e-26	1.31499e-25	15	9238927	9263621	-	protein_coding	SFI1 centrin binding protein
ENSGALG00000028807	1772.62	-1.05958	0.0586678	-18.0607	6.50334e-73	1.79066e-71	4	57181657	57199844	-	protein_coding	adaptor related protein complex 1 associated regulatory protein
ENSGALG00000046204	70.6075	-1.05904	0.224631	-4.71458	2.42208e-06	7.23087e-06	20	5447807	5451704	-	protein_coding	R3H domain containing like
ENSGALG00000050553	167.281	-1.05896	0.229488	-4.61447	3.94101e-06	1.14949e-05	3	107765976	107773717	+	protein_coding	NIL
ENSGALG00000039173	137.129	-1.05738	0.151618	-6.97396	3.08149e-12	1.4205e-11	10	15117633	15137240	-	protein_coding	repulsive guidance molecule family member a
ENSGALG00000050687	130.83	-1.05632	0.189603	-5.57123	2.52942e-08	8.90406e-08	6	20274137	20277169	+	protein_coding	NIL
ENSGALG00000004068	696.078	-1.05355	0.0944913	-11.1497	7.18575e-29	6.9819e-28	13	12979763	12989584	+	protein_coding	family with sequence similarity 114 member A2
ENSGALG00000010642	1363.44	-1.05154	0.0543919	-19.3327	2.85355e-83	9.25666e-82	4	39520121	39561578	+	protein_coding	interferon regulatory factor 2
ENSGALG00000003818	223.132	-1.05134	0.162955	-6.45173	1.10578e-10	4.63929e-10	13	12072750	12112751	-	protein_coding	cytoplasmic FMR1 interacting protein 2
ENSGALG00000008918	179.945	-1.04991	0.155746	-6.7412	1.57088e-11	6.93716e-11	3	14045652	14055302	-	protein_coding	lysosomal associated membrane protein family member 5
ENSGALG00000012074	81.7957	-1.0495	0.172843	-6.07198	1.26342e-09	4.90152e-09	4	57133858	57167350	-	protein_coding	alpha kinase 1
ENSGALG00000026299	588.198	-1.04917	0.0972515	-10.7882	3.91338e-27	3.58652e-26	1	89913296	89928361	+	protein_coding	chromosome 3 open reading frame 52
ENSGALG00000009787	283.423	-1.04888	0.088015	-11.917	9.64839e-33	1.07228e-31	6	34219435	34227592	-	protein_coding	clarin 3
ENSGALG00000005407	653.979	-1.04816	0.0992812	-10.5575	4.69003e-26	4.12942e-25	8	12469817	12503713	-	protein_coding	amylo-alpha-1, 6-glucosidase, 4-alpha-glucanotransferase
ENSGALG00000010507	90.0002	-1.04729	0.21255	-4.92728	8.33817e-07	2.59061e-06	25	3769136	3773541	-	protein_coding	Fc receptor like 4
ENSGALG00000012200	665.975	-1.04717	0.0749371	-13.974	2.2457e-44	3.43066e-43	5	56530533	56547633	+	protein_coding	GTP cyclohydrolase 1
ENSGALG00000002878	160.685	-1.04651	0.142546	-7.3416	2.11059e-13	1.04806e-12	13	9873167	9892226	+	protein_coding	CREB3 regulatory factor
ENSGALG00000014371	1830.76	-1.04631	0.0525925	-19.8948	4.51747e-88	1.56773e-86	3	37820738	37836628	-	protein_coding	galectin 8
ENSGALG00000037655	1270.86	-1.04575	0.0682695	-15.318	5.79619e-53	1.08785e-51	1	93792987	93803389	+	protein_coding	B-cell CLL/lymphoma 9
ENSGALG00000038502	866.831	-1.04343	0.0744767	-14.0102	1.35021e-44	2.07472e-43	14	14610472	14620528	+	protein_coding	cyclin F
ENSGALG00000016442	3328.29	-1.04331	0.0503172	-20.7347	1.68386e-95	6.37267e-94	3	96516161	96521232	+	protein_coding	ribonucleotide reductase regulatory subunit M2
ENSGALG00000028262	579.426	-1.04311	0.0871654	-11.967	5.28934e-33	5.93212e-32	26	4965878	4972282	+	protein_coding	prickle planar cell polarity protein 4
ENSGALG00000008193	209.759	-1.04251	0.2887	-3.61105	0.000304954	0.000733014	1	13185662	13457234	-	protein_coding	reelin
ENSGALG00000016477	226.519	-1.04182	0.115723	-9.00272	2.20185e-19	1.48564e-18	3	101354460	101391431	-	protein_coding	WD repeat domain 35
ENSGALG00000033231	1335.03	-1.04115	0.0607353	-17.1424	7.16016e-66	1.74202e-64	33	5826667	5834642	+	protein_coding	Rac GTPase activating protein 1
ENSGALG00000001189	41.8129	-1.04045	0.300457	-3.46288	0.000534424	0.00124805	19	2800479	2807394	-	protein_coding	neutrophil cytosolic factor 1C pseudogene
ENSGALG00000016324	163.088	-1.0399	0.129796	-8.01178	1.13062e-15	6.33043e-15	3	88374104	88384918	+	protein_coding	glutathione S-transferase alpha 4
ENSGALG00000001311	171.773	-1.03984	0.121157	-8.58262	9.27335e-18	5.77012e-17	18	2212799	2231061	-	protein_coding	Rho GTPase activating protein 44
ENSGALG00000002647	121.57	-1.03933	0.210452	-4.93855	7.87053e-07	2.4507e-06	9	10648482	10686787	+	protein_coding	plastin 1
ENSGALG00000013173	191.943	-1.03904	0.112413	-9.24306	2.39536e-20	1.66823e-19	1	65298235	65313377	+	protein_coding	pyridine nucleotide-disulphide oxidoreductase domain 1
ENSGALG00000051152	28.876	-1.03888	0.290638	-3.57448	0.000350926	0.000838803	6	3207228	3214856	+	protein_coding	LIM domain binding 3
ENSGALG00000046455	118.233	-1.03865	0.179494	-5.78657	7.18389e-09	2.64796e-08	26	2218535	2221245	-	protein_coding	NIL
ENSGALG00000004591	29.5089	-1.03613	0.288365	-3.59313	0.000326731	0.000783516	8	7765200	7771303	+	protein_coding	serpin peptidase inhibitor, clade C (antithrombin), member 1
ENSGALG00000029322	166.191	-1.03549	0.146616	-7.06258	1.63435e-12	7.67831e-12	19	10039241	10045919	+	protein_coding	F-box protein 39
ENSGALG00000016518	646.442	-1.03496	0.0829178	-12.4818	9.38567e-36	1.14174e-34	1	121822367	121859658	+	protein_coding	phosphorylase kinase regulatory subunit alpha 2
ENSGALG00000011664	66.6854	-1.03476	0.211207	-4.89925	9.62014e-07	2.97584e-06	4	50876757	50893943	-	protein_coding	Ras association domain family member 6
ENSGALG00000002539	117.572	-1.03373	0.149531	-6.91314	4.74036e-12	2.15815e-11	Z	73473842	73543841	-	protein_coding	potassium calcium-activated channel subfamily N member 2
ENSGALG00000009577	159.704	-1.03348	0.120893	-8.54872	1.2446e-17	7.70252e-17	1	30181036	30190843	-	protein_coding	pseudouridylate synthase 7 like
ENSGALG00000043219	203.886	-1.0328	0.242938	-4.25128	2.12552e-05	5.78753e-05	27	6260732	6271956	+	protein_coding	homeobox B3
ENSGALG00000051672	1244.08	-1.03152	0.0585019	-17.6323	1.39092e-69	3.60835e-68	1	172554902	172566336	-	protein_coding	NHL repeat containing 3
ENSGALG00000009361	569.602	-1.03086	0.0855401	-12.0512	1.91246e-33	2.18213e-32	4	20813723	20854195	+	protein_coding	guanylate cyclase 1 soluble subunit beta
ENSGALG00000002818	1565.31	-1.03069	0.0876058	-11.7651	5.90544e-32	6.40819e-31	27	7935604	7944619	-	protein_coding	vesicle amine transport 1
ENSGALG00000015375	75.2136	-1.02984	0.205169	-5.01948	5.18117e-07	1.63629e-06	1	89665093	89684871	+	protein_coding	phosphatidylinositol specific phospholipase C X domain containing 2
ENSGALG00000000866	1297.11	-1.02979	0.075012	-13.7284	6.8651e-43	1.0183e-41	25	342331	352320	-	protein_coding	selenium binding protein 1
ENSGALG00000015491	458.05	-1.02941	0.0861309	-11.9517	6.35827e-33	7.1136e-32	1	93900143	93923220	+	protein_coding	G protein-coupled receptor 89A
ENSGALG00000006016	332.288	-1.02938	0.115935	-8.87893	6.75085e-19	4.45687e-18	9	5080013	5097549	-	protein_coding	PAS domain containing serine/threonine kinase
ENSGALG00000003285	317.898	-1.02869	0.114581	-8.97781	2.7622e-19	1.8515e-18	13	11074500	11082223	-	protein_coding	cadherin related family member 2
ENSGALG00000005886	91.1686	-1.02814	0.173303	-5.9326	2.98177e-09	1.1287e-08	19	9783480	9807365	+	protein_coding	WSC domain containing 1
ENSGALG00000053464	97.6624	-1.02768	0.210648	-4.87867	1.06806e-06	3.29059e-06	1	83782814	83801691	+	protein_coding	coiled-coil domain containing 191
ENSGALG00000016735	355.047	-1.02652	0.104906	-9.78509	1.30476e-22	1.00286e-21	1	131653635	131675363	+	protein_coding	tubulin gamma complex associated protein 5
ENSGALG00000006220	40.3907	-1.02601	0.232587	-4.4113	1.02754e-05	2.87532e-05	5	12414762	12510791	+	protein_coding	potassium voltage-gated channel subfamily C member 1
ENSGALG00000004328	479.865	-1.02594	0.0829011	-12.3755	3.5482e-35	4.23504e-34	5	1673837	1708602	+	protein_coding	immunoglobulin mu binding protein 2
ENSGALG00000014786	222.692	-1.02569	0.12559	-8.16699	3.16192e-16	1.83114e-15	Z	21600455	21657260	+	protein_coding	phosphoinositide-3-kinase regulatory subunit 1
ENSGALG00000029632	121.241	-1.02562	0.177119	-5.79059	7.01391e-09	2.58634e-08	12	10860471	10880643	+	protein_coding	carbohydrate sulfotransferase 13
ENSGALG00000003705	637.2	-1.02531	0.143938	-7.12328	1.05388e-12	4.99204e-12	10	4903455	4984184	+	protein_coding	vacuolar protein sorting 13 homolog C
ENSGALG00000049884	40.3444	-1.02523	0.244551	-4.19229	2.76154e-05	7.42263e-05	17	7189557	7193667	+	protein_coding	NIL
ENSGALG00000029536	899.849	-1.02429	0.0646866	-15.8346	1.79639e-56	3.66308e-55	24	77313	151086	-	protein_coding	VPS11, CORVET/HOPS core subunit
ENSGALG00000009338	880.358	-1.02354	0.0688022	-14.8765	4.68232e-50	8.19428e-49	5	26653985	26676965	+	protein_coding	zinc finger FYVE-type containing 1
ENSGALG00000005512	4498.34	-1.02335	0.0360895	-28.3558	7.10105e-177	6.16083e-175	15	7244599	7280058	+	protein_coding	KIAA1671
ENSGALG00000009907	1222.73	-1.02104	0.0713019	-14.32	1.64149e-46	2.62311e-45	5	34347158	34367234	+	protein_coding	G2/M-phase specific E3 ubiquitin protein ligase
ENSGALG00000001483	480.069	-1.02057	0.133183	-7.66294	1.8172e-14	9.51356e-14	21	2089566	2112355	+	protein_coding	Golgi integral membrane protein 4-like
ENSGALG00000001374	1590.98	-1.01993	0.056018	-18.2071	4.52955e-74	1.28966e-72	21	2008844	2016560	+	protein_coding	solute carrier family 35 member E2B
ENSGALG00000016459	244.851	-1.01967	0.113534	-8.9812	2.67831e-19	1.79724e-18	3	98547689	98550805	+	protein_coding	family with sequence similarity 84 member A
ENSGALG00000009739	89.2798	-1.01951	0.263625	-3.86728	0.000110055	0.000278438	1	31370365	31379889	-	protein_coding	adhesion molecule with Ig like domain 2
ENSGALG00000014765	232.797	-1.01864	0.104766	-9.723	2.40588e-22	1.8263e-21	Z	20586230	20606756	-	protein_coding	tripartite motif containing 23
ENSGALG00000011275	424.009	-1.01813	0.0965202	-10.5484	5.16687e-26	4.54274e-25	8	29133309	29143643	-	protein_coding	DEP domain containing 1
ENSGALG00000012034	2201.01	-1.01802	0.0805332	-12.641	1.25372e-36	1.56549e-35	1	50091087	50106774	-	protein_coding	adenylosuccinate lyase
ENSGALG00000047281	52.7566	-1.01789	0.197295	-5.15921	2.47994e-07	8.05038e-07	31	4894762	4897266	+	protein_coding	sulfotransferase family cytosolic 2B member 1-like
ENSGALG00000012111	252.85	-1.01643	0.121944	-8.3352	7.73648e-17	4.61404e-16	7	28370912	28374010	-	protein_coding	transmembrane protein 37
ENSGALG00000043799	1049.57	-1.01506	0.0748171	-13.5673	6.26145e-42	9.1113e-41	2	136674583	136685316	-	protein_coding	DNA replication and sister chromatid cohesion 1
ENSGALG00000050288	320.387	-1.01505	0.100756	-10.0744	7.17103e-24	5.82325e-23	1	61103335	61144857	-	protein_coding	decapping mRNA 1B
ENSGALG00000026715	1476.2	-1.0147	0.0533684	-19.0132	1.32706e-80	4.17956e-79	18	10722712	10730032	-	protein_coding	MIF4G domain containing
ENSGALG00000002980	355.061	-1.01445	0.102703	-9.87751	5.21092e-23	4.0681e-22	6	8832055	8953024	+	protein_coding	rhotekin 2
ENSGALG00000008700	2310.88	-1.01437	0.0572544	-17.717	3.10214e-70	8.16275e-69	6	27094511	27111651	+	protein_coding	programmed cell death 4
ENSGALG00000009096	604.12	-1.01403	0.0962707	-10.5331	6.08245e-26	5.3299e-25	4	17740412	17781487	-	protein_coding	myotubularin 1
ENSGALG00000053351	94.3071	-1.01295	0.168766	-6.00213	1.94747e-09	7.464e-09	27	7865805	7868734	+	protein_coding	NIL
ENSGALG00000011963	110.319	-1.01259	0.265496	-3.81396	0.000136756	0.000342179	4	54227744	54309687	+	protein_coding	PR/SET domain 5
ENSGALG00000027330	681.556	-1.01211	0.0992814	-10.1943	2.10191e-24	1.73755e-23	13	13797198	13806846	-	protein_coding	synaptopodin
ENSGALG00000013571	65.8709	-1.01129	0.173248	-5.83723	5.30754e-09	1.97655e-08	4	61378571	61392809	+	protein_coding	kallikrein B1
ENSGALG00000015070	436.797	-1.01076	0.0867447	-11.6522	2.23737e-31	2.38978e-30	3	66793641	66860116	-	protein_coding	FIG4 phosphoinositide 5-phosphatase
ENSGALG00000006342	491.033	-1.01042	0.0894913	-11.2907	1.45916e-29	1.45229e-28	5	12774685	12786050	-	protein_coding	UEV and lactate/malate dehyrogenase domains
ENSGALG00000003377	268.919	-1.00955	0.108717	-9.28599	1.60209e-20	1.12128e-19	13	11137632	11143985	-	protein_coding	SUMO interacting motifs containing 1
ENSGALG00000005279	408.362	-1.00951	0.0922105	-10.9479	6.79979e-28	6.43688e-27	19	7631790	7678745	+	protein_coding	BRCA1 interacting protein C-terminal helicase 1
ENSGALG00000033091	102.552	-1.00913	0.28525	-3.53769	0.000403651	0.000957856	2	124950601	125056942	-	protein_coding	RUNX1 translocation partner 1
ENSGALG00000004590	761.238	-1.00869	0.067698	-14.8998	3.30523e-50	5.79533e-49	21	5586240	5605153	-	protein_coding	chloride voltage-gated channel 6
ENSGALG00000050294	62.6007	-1.00866	0.238019	-4.23772	2.25805e-05	6.12479e-05	4	91067249	91068820	-	protein_coding	N-acetyltransferase 8 (GCN5-related, putative)
ENSGALG00000016549	355.295	-1.00721	0.0972397	-10.358	3.84856e-25	3.26356e-24	1	122843956	122900758	+	protein_coding	CTP synthase 2
ENSGALG00000013414	636.875	-1.00717	0.118376	-8.50817	1.76703e-17	1.08735e-16	4	61062030	61084516	-	protein_coding	PDZ and LIM domain 3
ENSGALG00000047642	139.98	-1.0063	0.160391	-6.27401	3.5187e-10	1.42522e-09	2	43123465	43127993	-	protein_coding	transmembrane protein 42
ENSGALG00000035629	516.431	-1.00538	0.0891368	-11.2791	1.66438e-29	1.65208e-28	1	83813953	83865313	-	protein_coding	GRAM domain containing 1C
ENSGALG00000009731	1662.05	-1.00526	0.0551601	-18.2244	3.30498e-74	9.42458e-73	5	30826453	30855767	-	protein_coding	Rho GTPase activating protein 11B
ENSGALG00000033880	700.831	-1.00382	0.0729913	-13.7526	4.9114e-43	7.30869e-42	2	118477236	118542230	+	protein_coding	cysteine rich secretory protein LCCL domain containing 1
ENSGALG00000011671	15.2305	-1.0025	0.353706	-2.83429	0.00459283	0.0094545	7	26391056	26427532	+	protein_coding	solute carrier family 15 member 2
ENSGALG00000046413	97.0186	-1.00201	0.15648	-6.40346	1.51895e-10	6.30797e-10	27	6496354	6496645	+	protein_coding	proline rich 15 like
ENSGALG00000005580	628.048	-1.0016	0.0772632	-12.9635	1.97162e-38	2.58659e-37	8	13738851	13781167	-	protein_coding	transmembrane protein 56
ENSGALG00000022887	182.855	-1.00149	0.188753	-5.30582	1.12167e-07	3.74153e-07	3	90806170	90840392	-	protein_coding	kelch repeat and BTB domain containing 11
ENSGALG00000010118	377.181	-1.00089	0.0957282	-10.4556	1.38167e-25	1.19479e-24	5	37181548	37355992	+	protein_coding	mirror-image polydactyly 1
ENSGALG00000005452	334.388	-1.00073	0.0955716	-10.471	1.17435e-25	1.01934e-24	19	8701795	8723880	+	protein_coding	transcriptional adaptor 2A
ENSGALG00000005038	649.439	-1.00066	0.0673255	-14.863	5.73007e-50	9.98987e-49	4	2078969	2095918	-	protein_coding	centromere protein I
ENSGALG00000045185	823.589	-1.00045	0.0701967	-14.2521	4.34885e-46	6.86006e-45	5	1160611	1170940	+	protein_coding	kinetochore scaffold 1
ENSGALG00000003589	20695.4	-1.00026	0.25663	-3.89769	9.71151e-05	0.000247162	19	5790910	5795785	-	protein_coding	vitronectin
NIL= Unannotated gene
