# Supplementary material for: Transcriptomic analyses of host-virus interactions during in vitro infection with wild-type and glycoprotein g-deficient (ΔgG) strains of ILTV in primary and continuous cell cultures
Source: PLoS One. 2024 Oct 11;19(10):e0311874. doi: 10.1371/journal.pone.0311874 (PMC11469545; doi:10.1371/journal.pone.0311874)
Supplement: S19 Table — (XLSX) [file pone.0311874.s021.xlsx]

## Sheet: S21 Table
S21 Table. Downregulated host gens in LMH cells at 12 hours post inoculation with ∆gG ILTV.
Gene ID	Base mean	log2 (FC)	StdErr	Wald-Stats	P-value	P-adj	Chromosome	Start	End	Strand	Feature	Gene name*
ENSGALG00000041222	38.9982	-4.84981	0.422008	-11.4922	1.4435e-30	4.24093e-29	2	112027113	112034638	-	protein_coding	cytochrome P450 family 7 subfamily A member 1
ENSGALG00000046720	5.73002	-3.97925	1.0395	-3.82804	0.000129168	0.000490304	Z	13587019	13588805	+	protein_coding	NIL
ENSGALG00000003005	2.4203	-3.62488	1.06483	-3.40418	0.00066363	0.00219031	10	4055375	4067927	+	protein_coding	cholinergic receptor nicotinic beta 4 subunit
ENSGALG00000048035	36.7629	-3.49636	0.273866	-12.7667	2.5162e-37	1.0063e-35	2	63255947	63271625	-	protein_coding	glucosaminyl (N-acetyl) transferase 2, I-branching enzyme (I blood group)
ENSGALG00000029827	4.9147	-3.46286	0.878308	-3.94264	8.05882e-05	0.000316094	14	14811414	14826780	-	protein_coding	acyl-CoA synthetase medium-chain family member 4
ENSGALG00000007636	96.9344	-3.4233	0.310687	-11.0185	3.11291e-28	8.29961e-27	20	11554554	11562277	-	protein_coding	phosphoenolpyruvate carboxykinase 1
ENSGALG00000010469	4.22941	-3.33288	0.825209	-4.03883	5.37194e-05	0.000218339	8	22236672	22243748	+	protein_coding	cytochrome P450, family 4, subfamily B, polypeptide 7
ENSGALG00000047760	2.91119	-3.27583	1.02955	-3.18182	0.00146352	0.00451564	8	28928363	28929663	-	protein_coding	NIL
ENSGALG00000010978	28.2685	-3.19242	0.307867	-10.3695	3.41416e-25	7.70237e-24	8	27897263	27905006	+	protein_coding	angiopoietin like 3
ENSGALG00000008701	56.5668	-3.12772	0.260734	-11.9958	3.7366e-33	1.2468e-31	3	4475543	4516350	+	protein_coding	xanthine dehydrogenase
ENSGALG00000030034	1661.08	-3.12664	0.10955	-28.5408	3.65738e-179	1.91064e-176	27	7903741	7906398	+	protein_coding	glucose-6-phosphatase catalytic subunit
ENSGALG00000011986	278.543	-2.91481	0.0981415	-29.7001	7.65757e-194	4.57185e-191	4	54716738	54719703	+	protein_coding	fatty acid binding protein 2
ENSGALG00000015294	15.0548	-2.82816	0.911448	-3.10294	0.00191611	0.00575899	1	86063935	86086125	+	protein_coding	adhesion G protein-coupled receptor G7
ENSGALG00000009861	30.7315	-2.76697	0.597704	-4.62934	3.66839e-06	1.7801e-05	3	22313881	22350044	+	protein_coding	retinal degeneration 3
ENSGALG00000016881	55.9408	-2.74222	0.294086	-9.32456	1.11446e-20	1.97565e-19	1	146022450	146033636	+	protein_coding	G protein-coupled receptor 183
ENSGALG00000027965	8.57057	-2.7295	0.523783	-5.21112	1.87699e-07	1.09102e-06	20	9251327	9263817	-	protein_coding	opioid related nociceptin receptor 1
ENSGALG00000030287	48.9051	-2.72012	0.227843	-11.9386	7.44755e-33	2.44119e-31	2	48553368	48578636	+	protein_coding	neuronal differentiation 6
ENSGALG00000009289	5.06884	-2.62342	0.69722	-3.76268	0.000168102	0.000624479	6	30092808	30110773	+	protein_coding	solute carrier family 18 member A2
ENSGALG00000012748	79.2789	-2.54077	0.17348	-14.6459	1.43069e-48	8.54171e-47	2	63142206	63181112	+	protein_coding	ELOVL fatty acid elongase 2
ENSGALG00000008072	216.775	-2.48439	0.622249	-3.99259	6.53542e-05	0.000261245	4	13511410	13553410	+	protein_coding	chordin like 1
ENSGALG00000016832	48.9632	-2.40022	0.231835	-10.3532	4.04892e-25	9.09756e-24	1	138904757	138912133	-	protein_coding	protein Z, vitamin K dependent plasma glycoprotein
ENSGALG00000047706	5.05609	-2.35942	0.743085	-3.17517	0.00149747	0.00460933	8	11951331	11954052	+	protein_coding	NIL
ENSGALG00000019738	4.45777	-2.3457	0.676251	-3.46869	0.000522999	0.0017627	27	6883004	6889815	-	protein_coding	F-box protein 47
ENSGALG00000032836	239.665	-2.31718	0.360363	-6.43011	1.27508e-10	1.03123e-09	1	112544501	112593382	+	protein_coding	monoamine oxidase B
ENSGALG00000008601	62.5513	-2.29764	0.204994	-11.2083	3.71114e-29	1.03399e-27	9	16291384	16337111	+	protein_coding	alpha 2-HS glycoprotein
ENSGALG00000014537	224.043	-2.27958	0.184143	-12.3794	3.37935e-35	1.23616e-33	5	29608118	29626791	+	protein_coding	Bcl2 modifying factor
ENSGALG00000016590	8.36179	-2.27575	0.726121	-3.13411	0.00172373	0.00523636	1	124490190	124497611	+	protein_coding	toll like receptor 7
ENSGALG00000042446	8.69483	-2.25882	0.533841	-4.23126	2.32391e-05	0.000100126	14	14826693	14843917	-	protein_coding	acyl-CoA synthetase medium-chain family member 5
ENSGALG00000012783	23.4915	-2.25295	0.308011	-7.31452	2.58308e-13	2.67708e-12	1	55597279	55669104	-	protein_coding	myosin binding protein C, slow type
ENSGALG00000014128	13.7856	-2.22407	0.66112	-3.3641	0.000767943	0.00249886	1	68335335	68348032	-	protein_coding	alpha 1,4-galactosyltransferase
ENSGALG00000004614	39.8173	-2.2205	0.355958	-6.23809	4.42958e-10	3.39987e-09	8	7811902	7821247	+	protein_coding	N-acetylneuraminate pyruvate lyase
ENSGALG00000011369	20.2392	-2.18497	0.591309	-3.69514	0.000219768	0.000800057	8	30056345	30067892	+	protein_coding	LIM homeobox 8
ENSGALG00000051258	495.055	-2.14576	0.106362	-20.1742	1.64916e-90	2.60085e-88	6	21454930	21458894	+	protein_coding	NIL
ENSGALG00000011962	420.437	-2.13712	0.110822	-19.2844	7.26886e-83	1.01261e-80	4	54187800	54205828	+	protein_coding	neuron-derived neurotrophic factor
ENSGALG00000025804	15.5285	-2.13627	0.350145	-6.10111	1.05336e-09	7.76758e-09	9	16077579	16087791	-	protein_coding	chloride voltage-gated channel 2
ENSGALG00000010769	71.439	-2.12561	0.27288	-7.78955	6.72509e-15	7.99028e-14	4	43759686	43785536	-	protein_coding	hydroxyprostaglandin dehydrogenase 15-(NAD)
ENSGALG00000009705	69.4484	-2.08591	0.208231	-10.0173	1.27926e-23	2.63368e-22	5	30373916	30541375	-	protein_coding	ryanodine receptor 3
ENSGALG00000012177	477.009	-2.06326	0.191394	-10.7801	4.27325e-27	1.08401e-25	7	29785116	30106820	-	protein_coding	NCK associated protein 5
ENSGALG00000006018	37.7669	-2.0539	0.291406	-7.04823	1.81206e-12	1.75201e-11	2	5008676	5015039	+	protein_coding	solute carrier family 22 member 13-like
ENSGALG00000003972	28.1975	-2.05257	0.345966	-5.93286	2.97697e-09	2.10249e-08	13	12745889	12760743	+	protein_coding	fatty acid hydroxylase domain containing 2
ENSGALG00000008055	11.6721	-2.04827	0.561657	-3.64684	0.000265481	0.000951758	5	22558107	22570827	-	protein_coding	synaptotagmin 13
ENSGALG00000006413	90.6686	-2.03922	0.174176	-11.7078	1.16247e-31	3.5987e-30	10	12689663	12736649	-	protein_coding	cell migration inducing hyaluronan binding protein
ENSGALG00000035052	33.0742	-2.01951	0.464694	-4.34588	1.38717e-05	6.1891e-05	4	45457336	45471666	+	protein_coding	bone morphogenetic protein 3
ENSGALG00000020391	476.185	-2.01752	0.0904939	-22.2945	4.17604e-110	9.06635e-108	5	45701183	45710860	-	protein_coding	serpin family A member 10
ENSGALG00000006705	1946.74	-2.00832	0.0727525	-27.6048	9.75743e-168	4.2925e-165	6	21390656	21454748	+	protein_coding	myoferlin
ENSGALG00000008608	1219.9	-2.00468	0.0858365	-23.3547	1.23579e-120	3.08339e-118	9	16303130	16310398	+	protein_coding	fetuin B
ENSGALG00000005408	82.9771	-1.96364	0.169185	-11.6065	3.821e-31	1.16137e-29	11	15458802	15472631	+	protein_coding	Gallus gallus beta-carotene oxygenase 1 (BCO1), mRNA.
ENSGALG00000011801	9.68823	-1.96252	0.474907	-4.13244	3.58935e-05	0.000150233	5	53184724	53226447	+	protein_coding	estrogen receptor 2
ENSGALG00000009926	7.71051	-1.96045	0.483426	-4.05533	5.0064e-05	0.000204476	3	24223734	24254972	-	protein_coding	3-hydroxyanthranilate 3,4-dioxygenase
ENSGALG00000042706	14.5917	-1.95833	0.387683	-5.05137	4.38642e-07	2.42727e-06	2	44255630	44282079	+	protein_coding	transmembrane channel like 2
ENSGALG00000014030	38.4188	-1.95391	0.264753	-7.3801	1.58165e-13	1.66397e-12	1	67162846	67181904	-	protein_coding	cancer susceptibility candidate 1
ENSGALG00000016651	487.44	-1.94001	0.0955607	-20.3013	1.25181e-91	2.01216e-89	3	107177929	107186837	+	protein_coding	L-threonine dehydrogenase (pseudogene)
ENSGALG00000001968	4.49581	-1.9179	0.635635	-3.01729	0.00255043	0.00748779	26	3808444	3837071	-	protein_coding	synaptotagmin 6
ENSGALG00000014966	52.1487	-1.9177	0.214395	-8.94471	3.72937e-19	6.01775e-18	1	80581690	80599590	+	protein_coding	homogentisate 1,2-dioxygenase
ENSGALG00000005524	6.02592	-1.91508	0.562435	-3.40498	0.000661685	0.00218475	20	8227320	8272370	+	protein_coding	neurotensin receptor 1
ENSGALG00000009266	718.79	-1.90449	0.0644719	-29.5399	8.86056e-192	5.10765e-189	4	20321299	20328290	-	protein_coding	fibrinogen alpha chain
ENSGALG00000006421	27.853	-1.89222	0.339384	-5.57545	2.46893e-08	1.58134e-07	6	20194879	20203208	-	protein_coding	solute carrier family 16 member 12
ENSGALG00000000498	51.9155	-1.88261	0.279074	-6.74591	1.5207e-11	1.34648e-10	27	5066556	5082805	+	protein_coding	angiotensin I converting enzyme
ENSGALG00000016721	133.393	-1.86386	0.168143	-11.0849	1.48434e-28	4.03474e-27	1	131370526	131395496	-	protein_coding	phosphatidylinositol specific phospholipase C X domain containing 1
ENSGALG00000041202	877.319	-1.86318	0.0864335	-21.5562	4.63107e-103	8.79746e-101	2	138061818	138086470	-	protein_coding	F-box protein 32
ENSGALG00000039334	36.1108	-1.85632	0.254922	-7.28191	3.29118e-13	3.38576e-12	5	939735	975245	-	protein_coding	chromosome 5 C15orf52 homolog
ENSGALG00000043591	23.8227	-1.85552	0.329882	-5.6248	1.85728e-08	1.20998e-07	5	25782296	25801921	-	protein_coding	phospholipase A2 group IVF
ENSGALG00000008043	73.0052	-1.85479	0.583797	-3.17711	0.0014875	0.004582	10	19645368	19672951	+	protein_coding	coronin 2B
ENSGALG00000012894	4.9391	-1.81388	0.618617	-2.93216	0.00336614	0.00960268	1	57808037	57809438	-	protein_coding	cholinergic receptor muscarinic 2
ENSGALG00000040478	279.601	-1.81159	0.117885	-15.3674	2.70919e-53	1.87147e-51	1	194700307	194747859	-	protein_coding	calpain 5
ENSGALG00000031035	421.437	-1.79884	0.138889	-12.9517	2.29835e-38	9.53387e-37	2	109465994	109509669	-	protein_coding	protein-L-isoaspartate (D-aspartate) O-methyltransferase domain containing 1
ENSGALG00000050857	50.4284	-1.78988	0.203073	-8.81397	1.20786e-18	1.88885e-17	6	18988963	19006416	-	protein_coding	FERM and PDZ domain containing 2
ENSGALG00000034741	17.891	-1.78328	0.416073	-4.28598	1.81932e-05	7.98676e-05	4	37653711	37666930	+	protein_coding	ethanolamine-phosphate phospho-lyase
ENSGALG00000039239	552.749	-1.77639	0.0702786	-25.2765	5.7965e-141	1.79445e-138	15	409258	417626	-	protein_coding	serpin peptidase inhibitor, clade D (heparin cofactor), member 1
ENSGALG00000016985	122.554	-1.76294	0.132022	-13.3534	1.13099e-40	5.13772e-39	1	169324753	169340549	-	protein_coding	carboxypeptidase B2
ENSGALG00000009041	7.58996	-1.75783	0.538859	-3.26213	0.00110579	0.00349112	3	8772208	8777996	+	protein_coding	ankyrin repeat domain 9-like
ENSGALG00000012932	143.717	-1.75337	0.21317	-8.22524	1.94804e-16	2.61779e-15	1	58965080	59072088	-	protein_coding	FYVE, RhoGEF and PH domain containing 4
ENSGALG00000005763	1347.05	-1.7529	0.188766	-9.28611	1.60036e-20	2.81022e-19	2	4666084	4685727	+	protein_coding	villin like
ENSGALG00000005180	351.229	-1.73958	0.425656	-4.08682	4.37321e-05	0.000180378	8	11693570	11741165	+	protein_coding	NIL
ENSGALG00000050182	38.6756	-1.72324	0.367728	-4.68618	2.78356e-06	1.37468e-05	2	1055415	1056745	+	protein_coding	GTPase IMAP family member 7-like 5
ENSGALG00000011220	135.115	-1.72318	0.15574	-11.0645	1.86463e-28	5.02759e-27	5	48730240	48739091	-	protein_coding	solute carrier family 25 member 29
ENSGALG00000006473	84.3891	-1.71469	0.185572	-9.24006	2.46364e-20	4.26342e-19	1	2887147	3334587	+	protein_coding	plexin A4
ENSGALG00000007748	338.864	-1.71125	0.2136	-8.01148	1.13337e-15	1.44081e-14	4	12310288	12331702	+	protein_coding	solute carrier family 16 member 2
ENSGALG00000033522	1221.89	-1.70962	0.0879835	-19.4312	4.20796e-84	5.9113e-82	27	7896285	7900911	+	protein_coding	amine oxidase, copper containing 3
ENSGALG00000008439	119.851	-1.70671	0.139027	-12.2761	1.21775e-34	4.31296e-33	1	11333588	11371413	-	protein_coding	CD36 molecule
ENSGALG00000013869	248.926	-1.70498	0.124183	-13.7296	6.74619e-43	3.36645e-41	3	54956241	54977305	+	protein_coding	interleukin 20 receptor subunit alpha
ENSGALG00000015970	17.0053	-1.70125	0.323151	-5.26457	1.40515e-07	8.29737e-07	3	82821168	82887349	+	protein_coding	collagen type IX alpha 1 chain
ENSGALG00000046639	23.7543	-1.66408	0.294062	-5.65893	1.52318e-08	1.00209e-07	3	108783013	108792150	+	protein_coding	cytochrome P450, family 2, subfamily AC, polypeptide 2
ENSGALG00000004966	8.55674	-1.66256	0.55245	-3.00943	0.00261743	0.00766028	9	8894773	9020869	+	protein_coding	neuronal tyrosine-phosphorylated phosphoinositide-3-kinase adaptor 2
ENSGALG00000020975	42.336	-1.66084	0.213138	-7.79232	6.57878e-15	7.82758e-14	15	9936602	9950264	-	protein_coding	transmembrane protein 233
ENSGALG00000015305	152.638	-1.65956	0.164795	-10.0705	7.45981e-24	1.56862e-22	3	67490384	67505356	-	protein_coding	nuclear receptor subfamily 2 group E member 1
ENSGALG00000027908	414.483	-1.65553	0.0817747	-20.245	3.93511e-91	6.26507e-89	4	37958014	37969284	-	protein_coding	cytochrome P450 family 2 subfamily U member 1
ENSGALG00000004120	7.47617	-1.64773	0.557587	-2.95511	0.00312555	0.00897455	23	5753274	5754330	-	protein_coding	cannabinoid receptor 2
ENSGALG00000037642	33.6705	-1.64439	0.278501	-5.90442	3.53883e-09	2.4867e-08	13	3188489	3191561	+	protein_coding	solute carrier family 23 member 1
ENSGALG00000003313	30.8987	-1.64082	0.518817	-3.16263	0.00156353	0.00479859	23	5295423	5299538	+	protein_coding	myotubularin related protein 9-like, pseudogene
ENSGALG00000004261	171.37	-1.63801	0.106596	-15.3664	2.74948e-53	1.89148e-51	10	7520346	7547386	-	protein_coding	aquaporin 9
ENSGALG00000006633	41.2924	-1.63482	0.387785	-4.21577	2.48924e-05	0.000106781	1	8021260	8028175	+	protein_coding	transmembrane protein 243
ENSGALG00000005995	114.586	-1.62928	0.448556	-3.63228	0.000280927	0.00100133	19	9919985	9937317	+	protein_coding	solute carrier family 13 member 5
ENSGALG00000009306	409.687	-1.61703	0.119473	-13.5347	9.76414e-42	4.63934e-40	9	19861345	19868706	+	protein_coding	solute carrier family 2 member 2
ENSGALG00000028801	1102.38	-1.59966	0.0583413	-27.419	1.62613e-165	6.79599e-163	19	7369596	7400205	+	protein_coding	yippee like 2
ENSGALG00000046159	2772.95	-1.58482	0.0901068	-17.5882	3.03365e-69	3.20972e-67	9	16326595	16343758	+	protein_coding	kininogen 1
ENSGALG00000016558	9.42792	-1.57891	0.521914	-3.02522	0.00248452	0.00731486	1	123415470	123448479	+	protein_coding	vascular endothelial growth factor D
ENSGALG00000013265	113.86	-1.5787	0.159579	-9.89291	4.46856e-23	8.95694e-22	1	67048509	67088148	+	protein_coding	glycogen synthase 2
ENSGALG00000004141	22.0669	-1.56595	0.297528	-5.2632	1.41568e-07	8.35365e-07	23	5776685	5779203	-	protein_coding	liver basic fatty acid binding protein
ENSGALG00000015389	32.2981	-1.56344	0.270961	-5.76997	7.92842e-09	5.38559e-08	1	89861240	89885047	+	protein_coding	transmembrane protease, serine 7
ENSGALG00000048876	9.6331	-1.56251	0.486538	-3.21148	0.00132052	0.00410699	13	17778125	17781262	+	protein_coding	liver enriched antimicrobial peptide 2
ENSGALG00000008040	474.681	-1.55898	0.133655	-11.6642	1.94223e-31	5.95748e-30	15	11192648	11209492	+	protein_coding	putative acyl-CoA dehydrogenase AidB-like
ENSGALG00000010969	82.2876	-1.55704	0.167485	-9.2966	1.45006e-20	2.55434e-19	5	45726287	45736369	-	protein_coding	serpin peptidase inhibitor, clade A (alpha-1 antiproteinase, antitrypsin), member 4
ENSGALG00000002466	131.794	-1.55552	0.127589	-12.1916	3.44379e-34	1.19439e-32	21	3244322	3253164	-	protein_coding	solute carrier family 2 member 5
ENSGALG00000015433	133.543	-1.53946	0.213239	-7.21942	5.2208e-13	5.26712e-12	Z	54811099	54902450	-	protein_coding	ATP-binding cassette, sub-family A (ABC1), member 1
ENSGALG00000032958	39.4246	-1.53937	0.225344	-6.83117	8.42259e-12	7.64804e-11	2	49138835	49243786	-	protein_coding	amphiphysin
ENSGALG00000011443	95.4745	-1.53493	0.13839	-11.0913	1.38308e-28	3.76562e-27	5	50298313	50318822	+	protein_coding	exocyst complex component 3 like 4
ENSGALG00000013980	36.9015	-1.53394	0.266259	-5.76111	8.35638e-09	5.66478e-08	3	56302891	56331660	+	protein_coding	solute carrier family 2 member 12
ENSGALG00000050406	102.789	-1.53365	0.362163	-4.23468	2.28873e-05	9.87117e-05	2	5027214	5037083	-	protein_coding	NIL
ENSGALG00000012055	21.6813	-1.5272	0.339699	-4.49576	6.93228e-06	3.23165e-05	7	28122091	28146591	+	protein_coding	anti-Mullerian hormone receptor, type II
ENSGALG00000006681	29.299	-1.52562	0.330868	-4.61096	4.00812e-06	1.93653e-05	5	14526604	14822859	-	protein_coding	BR serine/threonine kinase 1
ENSGALG00000034337	269.298	-1.52425	0.0971443	-15.6906	1.75418e-55	1.31501e-53	2	148431658	148455296	+	protein_coding	rhophilin Rho GTPase binding protein 1
ENSGALG00000015544	7266.81	-1.52343	0.0984108	-15.4803	4.71308e-54	3.3527e-52	Z	65311684	65338122	+	protein_coding	aldolase, fructose-bisphosphate B
ENSGALG00000053422	27.9738	-1.52113	0.292964	-5.19222	2.07799e-07	1.20034e-06	17	8283208	8317208	+	protein_coding	centrosome-associated protein 350-like
ENSGALG00000047024	2006.52	-1.51766	0.261014	-5.81447	6.0827e-09	4.17253e-08	11	18321015	18333462	+	protein_coding	zinc finger protein 469
ENSGALG00000008646	1369.83	-1.51619	0.0858979	-17.6511	9.98626e-70	1.06331e-67	9	16312851	16324176	+	protein_coding	histidine rich glycoprotein
ENSGALG00000007240	215.192	-1.51337	0.146977	-10.2966	7.30022e-25	1.625e-23	4	9589705	9595509	-	protein_coding	TNF-related apoptosis inducing ligand-like
ENSGALG00000028214	76.018	-1.51253	0.188542	-8.02225	1.03829e-15	1.327e-14	18	10560017	10566300	+	protein_coding	otopetrin 3
ENSGALG00000053278	89.6458	-1.51247	0.222723	-6.7908	1.11515e-11	9.99568e-11	9	23590631	23593408	-	protein_coding	succinate receptor 1
ENSGALG00000023083	90.1408	-1.51244	0.217268	-6.96118	3.37438e-12	3.16907e-11	Z	66163514	66184739	-	protein_coding	KIAA1958
ENSGALG00000019932	16.0425	-1.51175	0.335252	-4.5093	6.50404e-06	3.0426e-05	3	66959617	67045327	-	protein_coding	uncharacterized LOC101748060
ENSGALG00000004267	1070.34	-1.50849	0.0887453	-16.9979	8.50568e-65	7.81261e-63	5	1777019	1781819	+	protein_coding	single Ig and TIR domain containing
ENSGALG00000023070	347.269	-1.49686	0.0874654	-17.1138	1.17156e-65	1.09413e-63	5	45754127	45759449	-	protein_coding	serpin peptidase inhibitor, clade A (alpha-1 antiproteinase, antitrypsin), member 1
ENSGALG00000029862	77.7278	-1.49332	0.20339	-7.34213	2.10216e-13	2.19362e-12	3	27397531	27407370	-	protein_coding	NIL
ENSGALG00000007311	71.488	-1.48916	0.164885	-9.03152	1.69296e-19	2.78009e-18	4	10939320	10941844	+	protein_coding	claudin 2
ENSGALG00000027986	82.6132	-1.48783	0.188675	-7.8857	3.12786e-15	3.83065e-14	4	66564199	66574430	-	protein_coding	NIPA like domain containing 1
ENSGALG00000015055	70.2432	-1.48761	0.238055	-6.24904	4.12989e-10	3.18447e-09	3	66523051	66554168	+	protein_coding	solute carrier family 22 member 16
ENSGALG00000030603	79.7138	-1.48196	0.267729	-5.5353	3.10701e-08	1.96966e-07	22	293080	383689	-	protein_coding	anthrax toxin receptor 1
ENSGALG00000007503	166.128	-1.47724	0.152806	-9.66743	4.14665e-22	8.00457e-21	7	7165129	7176245	+	protein_coding	kynurenine 3-monooxygenase
ENSGALG00000042784	504.053	-1.47383	0.108626	-13.568	6.20292e-42	2.98831e-40	2	55608567	55657394	+	protein_coding	tubulin polymerization promoting protein
ENSGALG00000016554	133.118	-1.47284	0.306049	-4.81242	1.49113e-06	7.69598e-06	1	123308764	123331190	+	protein_coding	angiotensin I converting enzyme 2
ENSGALG00000053112	25.5902	-1.46824	0.273328	-5.37173	7.79854e-08	4.74584e-07	6	19012321	19019069	-	protein_coding	NIL
ENSGALG00000012814	1049.14	-1.46764	0.0764307	-19.2022	3.54522e-82	4.81832e-80	2	66063478	66086421	+	protein_coding	PX domain containing 1
ENSGALG00000043493	2638.43	-1.46716	0.0766718	-19.1356	1.27583e-81	1.6927e-79	2	54916521	54922765	+	protein_coding	insulin like growth factor binding protein 1
ENSGALG00000012906	140.726	-1.4622	0.133373	-10.9632	5.74104e-28	1.51139e-26	2	68583086	68696145	-	protein_coding	cadherin 20, type 2
ENSGALG00000030376	1991.32	-1.45358	0.0651709	-22.3041	3.37035e-110	7.41345e-108	21	5314484	5343907	+	protein_coding	dehydrogenase/reductase 3
ENSGALG00000016834	172.582	-1.45353	0.131603	-11.0448	2.32412e-28	6.22632e-27	1	138951175	139094938	-	protein_coding	MCF.2 cell line derived transforming sequence like
ENSGALG00000029264	66.877	-1.45243	0.182091	-7.97642	1.50642e-15	1.89344e-14	2	118380779	118403137	+	protein_coding	peptidase inhibitor 15
ENSGALG00000004230	65.1598	-1.43258	0.21119	-6.78338	1.17398e-11	1.05117e-10	10	7430734	7445902	-	protein_coding	lipase C, hepatic type
ENSGALG00000007109	233.201	-1.43257	0.134622	-10.6415	1.91126e-26	4.6238e-25	24	5136774	5138258	-	protein_coding	apolipoprotein A4
ENSGALG00000009700	1107.62	-1.43146	0.0635826	-22.5135	3.06437e-112	7.01741e-110	2	23905071	23914501	-	protein_coding	pyruvate dehydrogenase kinase 4
ENSGALG00000001244	20.6324	-1.43137	0.387187	-3.69685	0.000218293	0.000795382	18	2174401	2200678	+	protein_coding	TBC1 domain family member 24-like
ENSGALG00000027330	681.556	-1.43099	0.0971793	-14.7253	4.43762e-49	2.69759e-47	13	13797198	13806846	-	protein_coding	synaptopodin
ENSGALG00000011314	13.0463	-1.42902	0.38378	-3.72354	0.000196449	0.00072129	2	38121821	38167107	+	protein_coding	leucine rich repeat containing 3B
ENSGALG00000026578	176.386	-1.42651	0.204147	-6.98763	2.79559e-12	2.65533e-11	2	2365900	2379396	-	protein_coding	uncharacterized LOC769510
ENSGALG00000006374	23.07	-1.42486	0.272748	-5.22409	1.7501e-07	1.02081e-06	15	8525644	8536564	+	protein_coding	T-box 6
ENSGALG00000016941	94.1826	-1.42417	0.238867	-5.96221	2.48849e-09	1.77173e-08	1	164781978	164862248	-	protein_coding	protocadherin 17
ENSGALG00000034196	169.177	-1.42254	0.443771	-3.20557	0.00134797	0.00417993	26	3495148	3506642	+	protein_coding	Wnt family member 2B
ENSGALG00000018700	12.853	-1.42188	0.36506	-3.89492	9.82317e-05	0.000380125	17	6447597	6458124	+	protein_coding	phospholipid phosphatase 7 (inactive)
ENSGALG00000003845	314.735	-1.41986	0.109305	-12.9899	1.3965e-38	5.85096e-37	28	2220233	2226350	+	protein_coding	MAP kinase interacting serine/threonine kinase 2
ENSGALG00000035505	40.5098	-1.41611	0.273865	-5.17083	2.33058e-07	1.33701e-06	2	46604092	46670393	+	protein_coding	acyloxyacyl hydrolase
ENSGALG00000054209	10.3022	-1.41505	0.472838	-2.99267	0.00276548	0.00803451	17	1751743	1798640	-	protein_coding	regulator of G-protein signaling 3
ENSGALG00000006670	283.724	-1.41428	0.116336	-12.1569	5.27149e-34	1.82073e-32	6	20695688	20699934	-	protein_coding	protein phosphatase 1 regulatory subunit 3C
ENSGALG00000012470	54.7526	-1.41296	0.238681	-5.91989	3.22153e-09	2.26946e-08	7	34907318	34912403	+	protein_coding	LY6/PLAUR domain containing 6
ENSGALG00000044155	19.6582	-1.412	0.346315	-4.07722	4.55774e-05	0.00018748	1	47922456	47927316	-	protein_coding	transmembrane protein 140
ENSGALG00000026727	174.462	-1.41025	0.124142	-11.36	6.61381e-30	1.91286e-28	3	18978771	18984357	+	protein_coding	solute carrier family 30 member 10
ENSGALG00000012754	843.01	-1.40755	0.09945	-14.1534	1.78048e-45	9.75879e-44	1	55078824	55114899	+	protein_coding	phenylalanine hydroxylase
ENSGALG00000003733	626.068	-1.40723	0.138646	-10.1498	3.31965e-24	7.16984e-23	Z	12007436	12057034	-	protein_coding	leukemia inhibitory factor receptor alpha
ENSGALG00000015665	178.99	-1.4061	0.115369	-12.1879	3.60619e-34	1.24813e-32	4	82359241	82394778	-	protein_coding	SH3 domain binding protein 2
ENSGALG00000003286	143.293	-1.40313	0.397101	-3.53344	0.000410182	0.00141557	10	4198611	4227772	+	protein_coding	acyl-CoA synthetase bubblegum family member 1
ENSGALG00000003899	7.3502	-1.40287	0.472116	-2.97146	0.00296389	0.00854559	7	4804961	4812496	+	protein_coding	RAB17, member RAS oncogene family
ENSGALG00000006511	108.587	-1.40049	0.168342	-8.31933	8.84606e-17	1.21014e-15	10	13078380	13081323	+	protein_coding	BCL2 related protein A1
ENSGALG00000006855	812.523	-1.39661	0.0862455	-16.1934	5.61336e-59	4.66858e-57	9	12619517	12636112	-	protein_coding	melanotransferrin
ENSGALG00000002769	389.639	-1.39472	0.0847578	-16.4553	7.68367e-61	6.65533e-59	6	7337218	7349970	+	protein_coding	DnaJ heat shock protein family (Hsp40) member C12
ENSGALG00000035619	1272.13	-1.39175	0.0609393	-22.8383	1.90861e-115	4.49383e-113	4	60028588	60056286	+	protein_coding	microsomal triglyceride transfer protein
ENSGALG00000016690	675.11	-1.38799	0.1329	-10.4439	1.56211e-25	3.57723e-24	3	108774928	108782996	+	protein_coding	cytochrome P450, family 2, subfamily AC, polypeptide 1
ENSGALG00000009078	57.7029	-1.38784	0.246418	-5.63205	1.7808e-08	1.16243e-07	3	8390483	8454832	+	protein_coding	polypeptide N-acetylgalactosaminyltransferase 14
ENSGALG00000037687	83.0947	-1.38463	0.40165	-3.44734	0.000566132	0.00189318	2	128751880	128771842	+	protein_coding	NIL
ENSGALG00000047781	33.6614	-1.38355	0.279377	-4.95226	7.33564e-07	3.94816e-06	15	6242792	6250178	+	protein_coding	RAD9 checkpoint clamp component B
ENSGALG00000037791	419.34	-1.3829	0.0873589	-15.8301	1.93009e-56	1.49376e-54	12	15745788	15810437	-	protein_coding	FERM domain containing 4B
ENSGALG00000015466	72.8685	-1.37647	0.194429	-7.07957	1.44598e-12	1.40538e-11	3	70959453	70999506	+	protein_coding	SIM bHLH transcription factor 1
ENSGALG00000009973	145.415	-1.37521	0.130813	-10.5128	7.54162e-26	1.75589e-24	3	25588911	25603301	+	protein_coding	solute carrier family 3 member 1
ENSGALG00000014950	279.752	-1.37416	0.091945	-14.9455	1.66737e-50	1.06387e-48	3	63813420	63820420	+	protein_coding	sulfotransferase family 3A, member 1-like
ENSGALG00000008188	125.171	-1.37387	0.413102	-3.32573	0.000881876	0.0028367	Z	78975254	78994586	-	protein_coding	tripartite motif containing 36
ENSGALG00000014455	18.9543	-1.37108	0.347554	-3.94494	7.98192e-05	0.000313372	1	77694434	77702350	-	protein_coding	lysophosphatidic acid receptor 5
ENSGALG00000033512	263.326	-1.36922	0.134801	-10.1574	3.07116e-24	6.65897e-23	13	10151256	10183669	+	protein_coding	cytoplasmic polyadenylation element binding protein 4
ENSGALG00000040802	36.4688	-1.35714	0.259972	-5.22033	1.78607e-07	1.04034e-06	13	17730597	17732517	+	protein_coding	sosondowah ankyrin repeat domain family member A
ENSGALG00000014876	236.809	-1.3529	0.106662	-12.684	7.25744e-37	2.84128e-35	3	61886380	61968901	+	protein_coding	TBC1 domain family member 32
ENSGALG00000036471	1615.47	-1.35213	0.337096	-4.01111	6.0434e-05	0.00024303	7	10250111	10278917	-	protein_coding	raftlin family member 2
ENSGALG00000011455	517.7	-1.34817	0.0923373	-14.6005	2.78716e-48	1.65223e-46	4	49624940	49625982	-	protein_coding	liver ribonuclease A
ENSGALG00000003118	192.907	-1.34727	0.119812	-11.2449	2.45503e-29	6.8976e-28	22	2510163	2527342	+	protein_coding	adhesion G protein-coupled receptor A2
ENSGALG00000048409	4178.59	-1.34245	0.0604006	-22.2257	1.93677e-109	4.04713e-107	25	1948754	1958413	+	protein_coding	thioredoxin interacting protein
ENSGALG00000008845	184.974	-1.34168	0.108746	-12.3377	5.67383e-35	2.05302e-33	3	14754614	14781742	+	protein_coding	hydroxyacid oxidase 1
ENSGALG00000007419	174.132	-1.33866	0.124919	-10.7162	8.54249e-27	2.11876e-25	9	15017995	15035605	+	protein_coding	mannan binding lectin serine peptidase 1
ENSGALG00000037671	21.2715	-1.33729	0.362397	-3.69014	0.000224129	0.000814338	1	56805533	56829441	+	protein_coding	pseudouridine-5'-phosphate glycosidase-like
ENSGALG00000005648	285.825	-1.33684	0.105006	-12.731	3.97476e-37	1.57083e-35	4	2395596	2401986	+	protein_coding	sestrin 2
ENSGALG00000002579	279.098	-1.33236	0.0892539	-14.9278	2.17364e-50	1.37639e-48	15	3506969	3627749	+	protein_coding	RIMS binding protein 2
ENSGALG00000002804	148.592	-1.33183	0.141993	-9.37956	6.62469e-21	1.19209e-19	27	7945963	7960601	+	protein_coding	Rho family GTPase 2
ENSGALG00000002557	22.5845	-1.32846	0.34169	-3.88792	0.000101106	0.000390432	15	3354436	3473621	-	protein_coding	adhesion G protein-coupled receptor D1
ENSGALG00000030542	117.699	-1.32807	0.132562	-10.0185	1.26424e-23	2.61241e-22	10	10215218	10367585	+	protein_coding	semaphorin 6D
ENSGALG00000028691	272.437	-1.32785	0.113293	-11.7205	1.00135e-31	3.10568e-30	14	12442147	12455061	+	protein_coding	N-methylpurine DNA glycosylase
ENSGALG00000000997	2100.03	-1.31932	0.157921	-8.3543	6.58215e-17	9.12386e-16	27	3660177	3663464	-	protein_coding	gap junction protein gamma 3
ENSGALG00000003765	569.712	-1.31506	0.0850175	-15.4681	5.69735e-54	4.01868e-52	6	10482682	10502453	-	protein_coding	APOBEC1 complementation factor
ENSGALG00000011322	73.269	-1.31452	0.147348	-8.92121	4.61225e-19	7.39952e-18	2	38299505	38378275	-	protein_coding	NIMA related kinase 10
ENSGALG00000042168	17.1209	-1.31338	0.355906	-3.69024	0.000224041	0.000814194	8	26974400	26980880	-	protein_coding	RING finger protein 170-like
ENSGALG00000004285	759.988	-1.30908	0.0659765	-19.8416	1.30266e-87	1.97969e-85	20	5418332	5446344	-	protein_coding	hepatocyte nuclear factor 4 alpha
ENSGALG00000011124	769.009	-1.30901	0.0984292	-13.299	2.3443e-40	1.04506e-38	4	46061675	46215503	-	protein_coding	Rho GTPase activating protein 24
ENSGALG00000030303	338.911	-1.30769	0.106407	-12.2895	1.03132e-34	3.69177e-33	4	49546120	49550072	-	protein_coding	protein phosphatase 1 regulatory subunit 3B
ENSGALG00000005476	158.033	-1.30649	0.18734	-6.97392	3.08236e-12	2.90625e-11	2	3652704	3758795	+	protein_coding	parathyroid hormone 2 receptor
ENSGALG00000000824	57.1143	-1.30261	0.183517	-7.09803	1.26551e-12	1.23572e-11	27	3764702	3768368	+	protein_coding	myosin light chain kinase, smooth muscle-like
ENSGALG00000032558	18.6021	-1.29978	0.393554	-3.30267	0.000957702	0.00306292	5	10855014	10936272	+	protein_coding	inscuteable homolog (Drosophila)
ENSGALG00000008885	165.577	-1.29876	0.137083	-9.47424	2.68713e-21	4.92551e-20	7	13988322	14095263	+	protein_coding	phosphodiesterase 1A
ENSGALG00000029836	124.382	-1.29841	0.1284	-10.1122	4.8767e-24	1.03852e-22	2	57826955	57848803	+	protein_coding	glycosylphosphatidylinositol specific phospholipase D1
ENSGALG00000041663	167.737	-1.29761	0.115216	-11.2625	2.01072e-29	5.67789e-28	4	69297197	69312286	-	protein_coding	klotho beta
ENSGALG00000009002	27.4752	-1.29621	0.30052	-4.31323	1.60889e-05	7.12473e-05	1	23415783	23554158	-	protein_coding	cadherin-like and PC-esterase domain containing 1
ENSGALG00000012658	2321.28	-1.29511	0.044402	-29.1679	4.96035e-187	2.76407e-184	1	53881514	53897895	-	protein_coding	t-complex 11 family, X-linked 2
ENSGALG00000008514	71.2124	-1.2937	0.20804	-6.21853	5.01849e-10	3.82904e-09	5	24634299	24643252	+	protein_coding	delta like canonical Notch ligand 4
ENSGALG00000041808	700.378	-1.2932	0.220642	-5.86106	4.59934e-09	3.19166e-08	5	17981908	18053418	+	protein_coding	anoctamin 1
ENSGALG00000011225	40.1344	-1.29122	0.251189	-5.14043	2.74116e-07	1.56076e-06	5	48749876	48755650	+	protein_coding	solute carrier family 25 member 47
ENSGALG00000014711	664.688	-1.28721	0.067947	-18.9444	4.91591e-80	6.32148e-78	Z	16804843	16861020	-	protein_coding	phospholipid phosphatase 1
ENSGALG00000007364	2544.1	-1.28558	0.060175	-21.3641	2.88575e-101	5.36011e-99	18	10077442	10079309	+	protein_coding	transducer of ERBB2, 1
ENSGALG00000000761	1123.88	-1.28246	0.0552728	-23.2023	4.31238e-119	1.06015e-116	1	194859309	194874075	-	protein_coding	tsukushi, small leucine rich proteoglycan
ENSGALG00000032361	37.3184	-1.27895	0.396647	-3.2244	0.00126239	0.00394087	1	80274238	80460066	-	protein_coding	syntaxin binding protein 5 like
ENSGALG00000036441	412.252	-1.27841	0.110234	-11.5973	4.2549e-31	1.2793e-29	7	16834578	16863607	+	protein_coding	WAS/WASL interacting protein family member 1
ENSGALG00000016491	3296.4	-1.27814	0.213666	-5.98198	2.20445e-09	1.57756e-08	3	102199404	102233660	-	protein_coding	apolipoprotein B
ENSGALG00000016592	950.654	-1.27492	0.0607316	-20.9926	7.65566e-98	1.33312e-95	1	124459465	124485720	+	protein_coding	phosphoribosyl pyrophosphate synthetase 2
ENSGALG00000005430	557.821	-1.27334	0.0675278	-18.8566	2.59458e-79	3.23684e-77	2	3313208	3355141	-	protein_coding	ALS2 C-terminal like
ENSGALG00000010983	80.81	-1.27153	0.322745	-3.93973	8.1572e-05	0.000319503	2	31464054	31472130	+	protein_coding	neuropeptide Y
ENSGALG00000003144	853.148	-1.26787	0.121512	-10.4341	1.7317e-25	3.94935e-24	18	6279756	6287152	-	protein_coding	tripartite motif containing 25
ENSGALG00000004057	1217.57	-1.26759	0.0762497	-16.6242	4.65745e-62	4.14142e-60	23	5743505	5747633	-	protein_coding	3-hydroxymethyl-3-methylglutaryl-CoA lyase
ENSGALG00000011153	2671.68	-1.25796	0.0768705	-16.3647	3.41751e-60	2.90003e-58	7	21882267	21921613	+	protein_coding	lymphocyte antigen 75
ENSGALG00000017392	60.4766	-1.25614	0.197748	-6.35223	2.1222e-10	1.68296e-09	3	9243264	9249046	-	protein_coding	speedy/RINGO cell cycle regulator family member A
ENSGALG00000009315	42.2689	-1.25493	0.272777	-4.60059	4.21287e-06	2.03134e-05	5	26533054	26554073	-	protein_coding	papilin, proteoglycan like sulfated glycoprotein
ENSGALG00000005956	139.227	-1.25449	0.15705	-7.9878	1.37364e-15	1.73176e-14	6	18712500	18725961	-	protein_coding	annexin A8-like 1
ENSGALG00000015263	55.0754	-1.25412	0.207388	-6.04719	1.47397e-09	1.07039e-08	1	85710578	85718966	-	protein_coding	transmembrane protein 30C, pseudogene
ENSGALG00000023435	40.3913	-1.25394	0.352974	-3.55251	0.000381582	0.00132645	10	11349045	11362107	+	protein_coding	glycine amidinotransferase
ENSGALG00000009179	2591.46	-1.25389	0.0557688	-22.4838	5.98218e-112	1.35141e-109	9	19447017	19455676	+	protein_coding	tumor necrosis factor superfamily member 10
ENSGALG00000010435	40.7655	-1.25215	0.235888	-5.30825	1.10683e-07	6.61765e-07	3	31182829	31220795	-	protein_coding	RAS guanyl releasing protein 3
ENSGALG00000004562	322.818	-1.25136	0.163243	-7.66566	1.77909e-14	2.03011e-13	15	6282907	6293393	-	protein_coding	hydrogen voltage gated channel 1
ENSGALG00000039403	17.9728	-1.25085	0.316644	-3.95034	7.80411e-05	0.000306896	1	21072335	21395611	+	protein_coding	glutamate metabotropic receptor 8
ENSGALG00000017204	212.186	-1.25018	0.121515	-10.2883	7.96035e-25	1.76724e-23	1	186709568	186747771	+	protein_coding	sestrin 3
ENSGALG00000009870	13.0724	-1.25004	0.404059	-3.09372	0.00197667	0.00592718	4	29989428	30022148	+	protein_coding	interleukin 15
ENSGALG00000046412	503.254	-1.24979	0.0992976	-12.5863	2.51119e-36	9.65197e-35	27	7891210	7896570	+	protein_coding	amine oxidase, copper containing 3
ENSGALG00000034992	414.361	-1.24961	0.26127	-4.78284	1.72832e-06	8.82749e-06	1	7410003	7438493	-	protein_coding	FERM domain containing 4A
ENSGALG00000005294	207.44	-1.24921	0.0994838	-12.5569	3.64267e-36	1.39029e-34	5	7591668	7664920	+	protein_coding	PPFIA binding protein 2
ENSGALG00000012973	119.12	-1.24677	0.170865	-7.29678	2.94732e-13	3.04138e-12	3	49053964	49241576	+	protein_coding	estrogen receptor 1
ENSGALG00000023454	532.045	-1.24148	0.0823682	-15.0723	2.46315e-51	1.61477e-49	2	6264548	6270436	+	protein_coding	chromosome 2 open reading frame, human C9orf152
ENSGALG00000052829	131.115	-1.23987	0.171103	-7.24634	4.28183e-13	4.35398e-12	17	918450	928380	-	protein_coding	MAM domain containing 4
ENSGALG00000016431	11.9863	-1.23981	0.416871	-2.97408	0.00293865	0.00848159	Z	82009342	82120633	+	protein_coding	paired box 5
ENSGALG00000006629	4780.38	-1.23939	0.0707009	-17.53	8.45245e-69	8.72219e-67	6	21325447	21360467	+	protein_coding	retinol binding protein 4 A, plasma
ENSGALG00000006662	136.208	-1.23731	0.14496	-8.53553	1.39511e-17	2.03153e-16	20	10288013	10296054	+	protein_coding	BPI fold containing family B member 3
ENSGALG00000010891	60.6681	-1.23319	0.201912	-6.10756	1.01168e-09	7.48659e-09	7	18864632	18912832	+	protein_coding	ATP binding cassette subfamily B member 11
ENSGALG00000014918	16.5057	-1.23147	0.366422	-3.36079	0.000777188	0.0025262	3	63709870	63742912	-	protein_coding	regulatory factor X6
ENSGALG00000044889	75.5758	-1.23077	0.161208	-7.63464	2.26461e-14	2.55276e-13	8	26134543	26153376	-	protein_coding	chromosome 8 C1orf168 homolog
ENSGALG00000014847	424.488	-1.2281	0.12614	-9.73603	2.11666e-22	4.13851e-21	2	100908840	100986444	+	protein_coding	myomesin 1
ENSGALG00000012377	61.8164	-1.22715	0.169785	-7.22769	4.9128e-13	4.96538e-12	7	31246873	31261994	+	protein_coding	histamine N-methyltransferase
ENSGALG00000016459	244.851	-1.22494	0.108743	-11.2646	1.96274e-29	5.56121e-28	3	98547689	98550805	+	protein_coding	family with sequence similarity 84 member A
ENSGALG00000016833	81.0824	-1.22448	0.178784	-6.84892	7.44087e-12	6.78239e-11	1	138939078	138948241	-	protein_coding	coagulation factor VII
ENSGALG00000027138	27.0297	-1.21943	0.326575	-3.73398	0.000188475	0.000695374	25	2538235	2543668	+	protein_coding	ETS variant transcription factor 3 like
ENSGALG00000050781	16.0121	-1.21909	0.416873	-2.92437	0.00345159	0.00983136	7	27137618	27188090	+	protein_coding	NIL
ENSGALG00000051263	37.8708	-1.21906	0.354059	-3.44311	0.000575065	0.00192037	1	42863330	42867926	-	protein_coding	NIL
ENSGALG00000034107	27.9239	-1.2137	0.292	-4.15651	3.23153e-05	0.000135937	23	3365952	3371497	+	protein_coding	tripartite motif containing 63
ENSGALG00000044733	26.9079	-1.21349	0.251434	-4.82625	1.39126e-06	7.2117e-06	2	106140240	106146311	+	protein_coding	transthyretin-like
ENSGALG00000052223	1092.82	-1.21276	0.0680576	-17.8197	4.97247e-71	5.36289e-69	15	846448	859774	+	protein_coding	yippee like 1
ENSGALG00000007998	29.2541	-1.2113	0.30867	-3.92426	8.69952e-05	0.000338682	1	14925154	14945434	+	protein_coding	solute carrier family 26 member 4
ENSGALG00000002786	17.1657	-1.20991	0.317479	-3.81099	0.000138411	0.000522307	10	3594814	3641597	-	protein_coding	proline-serine-threonine phosphatase interacting protein 1
ENSGALG00000031734	74.7239	-1.2092	0.217225	-5.56659	2.59772e-08	1.65875e-07	1	194448530	194462713	-	protein_coding	aquaporin 11
ENSGALG00000011838	659.772	-1.20705	0.0728298	-16.5735	1.0825e-61	9.57467e-60	1	48945371	48990389	-	protein_coding	guanylate cyclase 2C
ENSGALG00000003473	431.333	-1.20693	0.253886	-4.75382	1.99607e-06	1.00841e-05	22	2877953	2888842	-	protein_coding	secreted frizzled related protein 1
ENSGALG00000031487	754.027	-1.20482	0.0877931	-13.7233	7.3592e-43	3.65056e-41	13	16943721	17130245	+	protein_coding	follistatin like 4
ENSGALG00000004945	63.9762	-1.20397	0.178094	-6.7603	1.37704e-11	1.22512e-10	10	10537714	10583316	+	protein_coding	solute carrier family 12 member 1
ENSGALG00000011708	1016.13	-1.20311	0.251851	-4.77705	1.77887e-06	9.05523e-06	7	27172895	27356465	-	protein_coding	myosin light chain kinase
ENSGALG00000010055	856.805	-1.19956	0.14655	-8.18533	2.71569e-16	3.60876e-15	3	28856439	29039975	-	protein_coding	dishevelled associated activator of morphogenesis 2
ENSGALG00000036742	796.861	-1.19668	0.056264	-21.2691	2.19582e-100	3.98996e-98	19	2690574	2780557	+	protein_coding	GATS protein like 2
ENSGALG00000001798	227.937	-1.19363	0.170571	-6.99783	2.59961e-12	2.47763e-11	10	2142295	2176785	+	protein_coding	Bardet-Biedl syndrome 4
ENSGALG00000015388	698.586	-1.19233	0.100493	-11.8648	1.80301e-32	5.77411e-31	3	68350476	68445504	-	protein_coding	PR/SET domain 1
ENSGALG00000001392	96.0818	-1.19192	0.149635	-7.96551	1.64545e-15	2.06045e-14	21	2032640	2041878	-	protein_coding	matrix metallopeptidase 23A (pseudogene)
ENSGALG00000006405	81.0978	-1.19165	0.234591	-5.07971	3.78009e-07	2.11061e-06	9	4851072	4855829	+	protein_coding	centrosomal protein 19
ENSGALG00000052583	26.0264	-1.19049	0.269054	-4.42472	9.6567e-06	4.40467e-05	1	75827258	75833847	+	protein_coding	NIL
ENSGALG00000001531	58.0255	-1.18716	0.224681	-5.28376	1.26558e-07	7.51834e-07	18	3342108	3349216	-	protein_coding	fructosamine 3 kinase
ENSGALG00000004078	397.847	-1.18508	0.0859555	-13.7872	3.04415e-43	1.54209e-41	13	13001200	13010129	+	protein_coding	LON peptidase N-terminal domain and RING finger protein 2-like
ENSGALG00000027423	32.6687	-1.18392	0.236435	-5.00737	5.51788e-07	3.01742e-06	Z	53622720	53657488	+	protein_coding	solute carrier family 26 member 1
ENSGALG00000010347	3016.13	-1.18296	0.0528146	-22.3983	4.08917e-111	9.11448e-109	4	35013346	35018533	-	protein_coding	cyclin G2
ENSGALG00000012613	1797.43	-1.18253	0.0801296	-14.7577	2.74565e-49	1.69369e-47	Z	41459117	41469158	-	protein_coding	fructose-bisphosphatase 1
ENSGALG00000023812	280.004	-1.18109	0.121242	-9.74156	2.0045e-22	3.933e-21	13	17680387	17687210	+	protein_coding	cyclin I family member 2
ENSGALG00000039011	2231.77	-1.18087	0.0553661	-21.3284	6.18699e-101	1.13657e-98	2	129839388	129867420	-	protein_coding	dihydropyrimidinase
ENSGALG00000035916	95.8404	-1.1793	0.277062	-4.25644	2.0771e-05	9.01892e-05	5	18179809	18393764	-	protein_coding	SH3 and multiple ankyrin repeat domains 2
ENSGALG00000014766	45.8316	-1.17905	0.183536	-6.42407	1.32676e-10	1.07199e-09	1	79328748	79338994	-	protein_coding	hydroxyacid oxidase 2
ENSGALG00000051117	160.715	-1.17813	0.113584	-10.3723	3.31343e-25	7.49535e-24	4	38390649	38393306	+	protein_coding	GIMAP family P-loop NTPase domain containing 1
ENSGALG00000007993	74.1981	-1.17793	0.283826	-4.1502	3.32188e-05	0.000139527	4	13231207	13304309	+	protein_coding	doublecortin
ENSGALG00000043053	134.502	-1.16934	0.122627	-9.53574	1.48821e-21	2.77351e-20	15	6902658	6911582	+	protein_coding	D-amino acid oxidase
ENSGALG00000038574	116.171	-1.16743	0.141814	-8.23208	1.83987e-16	2.47641e-15	18	4814671	4820273	-	protein_coding	NIL
ENSGALG00000015822	289.04	-1.16517	0.201622	-5.77898	7.51528e-09	5.11952e-08	1	105378073	105407520	+	protein_coding	MAP3K7 C-terminal like
ENSGALG00000013489	68.3923	-1.16345	0.220538	-5.27549	1.32405e-07	7.83788e-07	1	186228662	186241876	+	protein_coding	coiled-coil domain containing 82
ENSGALG00000040292	18.8743	-1.16006	0.283243	-4.09561	4.21051e-05	0.000174139	8	5180247	5184770	-	protein_coding	NIL
ENSGALG00000004058	340.521	-1.15817	0.0830127	-13.9518	3.06843e-44	1.60297e-42	14	2703951	2736640	+	protein_coding	G protein-coupled receptor 146
ENSGALG00000012938	25.6004	-1.15817	0.282958	-4.09308	4.25675e-05	0.000175878	1	59380845	59403925	+	protein_coding	antagonist of mitotic exit network 1 homolog
ENSGALG00000015688	867.46	-1.15682	0.0628722	-18.3996	1.32331e-75	1.52564e-73	4	82843120	82879154	+	protein_coding	MAX dimerization protein 4
ENSGALG00000006982	627.199	-1.15573	0.075638	-15.2798	1.04328e-52	7.11857e-51	14	9045103	9069244	+	protein_coding	eukaryotic elongation factor 2 kinase
ENSGALG00000041365	1712.61	-1.15516	0.0589146	-19.6074	1.33669e-85	1.94308e-83	20	13087624	13101795	+	protein_coding	spalt like transcription factor 4
ENSGALG00000002358	731.439	-1.15091	0.0697103	-16.5099	3.11349e-61	2.73938e-59	Z	73146955	73156876	+	protein_coding	cysteine dioxygenase type 1
ENSGALG00000043128	546.491	-1.14978	0.0741738	-15.5012	3.40689e-54	2.43389e-52	21	135940	156749	-	protein_coding	Rho guanine nucleotide exchange factor 10 like
ENSGALG00000013505	511.392	-1.14934	0.11784	-9.75339	1.78416e-22	3.51306e-21	3	49258197	49530795	-	protein_coding	spectrin repeat containing, nuclear envelope 1
ENSGALG00000029083	131.889	-1.14653	0.129524	-8.85183	8.60994e-19	1.363e-17	7	31427109	31457806	-	protein_coding	neurexophilin 2
ENSGALG00000001122	130.466	-1.14398	0.139597	-8.19483	2.5094e-16	3.34527e-15	19	1102759	1225316	+	protein_coding	calneuron 1
ENSGALG00000015180	2207.3	-1.14389	0.0661905	-17.2818	6.45075e-67	6.34336e-65	Z	37974729	37990032	+	protein_coding	phosphoserine aminotransferase 1
ENSGALG00000008037	132.213	-1.14241	0.200482	-5.69832	1.20995e-08	8.06169e-08	15	11167230	11190833	-	protein_coding	HORMA domain containing 2
ENSGALG00000015511	3731.31	-1.14153	0.0880945	-12.958	2.11574e-38	8.82015e-37	1	97569876	97995865	+	protein_coding	roundabout guidance receptor 1
ENSGALG00000004103	43.9373	-1.13734	0.263209	-4.32106	1.55281e-05	6.88731e-05	10	7166205	7175738	-	protein_coding	family with sequence similarity 81 member A
ENSGALG00000004553	3228.89	-1.13418	0.0509725	-22.2507	1.10933e-109	2.37752e-107	6	12299750	12327380	+	protein_coding	sphingosine-1-phosphate lyase 1
ENSGALG00000010364	854.15	-1.13284	0.0971515	-11.6606	2.02645e-31	6.20444e-30	9	23596911	23603064	-	protein_coding	arylacetamide deacetylase
ENSGALG00000016144	99.8847	-1.13223	0.144697	-7.82482	5.08374e-15	6.10086e-14	1	110262820	110276844	-	protein_coding	transmembrane protease, serine 2
ENSGALG00000010818	1227.31	-1.12999	0.0514457	-21.9647	6.26292e-107	1.26141e-104	8	26048186	26090895	-	protein_coding	phospholipid phosphatase 3
ENSGALG00000030614	1311.72	-1.12832	0.0755013	-14.9444	1.69472e-50	1.07721e-48	4	59984685	59995027	-	protein_coding	alcohol dehydrogenase 1C (class I), gamma polypeptide
ENSGALG00000013617	378.925	-1.12028	0.108036	-10.3696	3.41116e-25	7.70237e-24	4	63002338	63021875	-	protein_coding	platelet derived growth factor receptor like
ENSGALG00000010579	269.168	-1.11995	0.136846	-8.18399	2.74588e-16	3.64598e-15	5	41075416	41130702	-	protein_coding	stonin 2
ENSGALG00000017089	58.6988	-1.11992	0.196017	-5.71337	1.10758e-08	7.40318e-08	1	177111040	177124879	+	protein_coding	solute carrier family 46 member 3
ENSGALG00000005481	610.031	-1.11945	0.0879259	-12.7317	3.94124e-37	1.56127e-35	12	8830148	8941812	-	protein_coding	Rho guanine nucleotide exchange factor 3
ENSGALG00000039634	304.5	-1.11936	0.367169	-3.04862	0.00229898	0.00680935	33	5188563	5202555	-	protein_coding	keratin 80
ENSGALG00000010497	162.514	-1.11744	0.122351	-9.13307	6.65831e-20	1.12545e-18	14	4479912	4485230	+	protein_coding	solute carrier family 29 member 4
ENSGALG00000010950	157.443	-1.11363	0.110552	-10.0734	7.24371e-24	1.5251e-22	5	45636525	45697900	+	protein_coding	protein phosphatase 4 regulatory subunit 4
ENSGALG00000004545	40.1698	-1.11347	0.199282	-5.58739	2.30502e-08	1.48205e-07	10	8767590	8861883	+	protein_coding	WD repeat domain 72
ENSGALG00000026747	19.7634	-1.11303	0.298662	-3.7267	0.000194	0.000713396	3	8253718	8265723	-	protein_coding	general transcription factor IIA, 1-like
ENSGALG00000010857	192.26	-1.11176	0.144788	-7.67853	1.60921e-14	1.84507e-13	8	26201305	26289893	-	protein_coding	DAB1, reelin adaptor protein
ENSGALG00000002525	343.022	-1.11068	0.102153	-10.8727	1.55539e-27	4.02498e-26	6	5430789	5475162	+	protein_coding	RasGEF domain family member 1A
ENSGALG00000029659	485.654	-1.10947	0.0792749	-13.9952	1.66839e-44	8.82609e-43	2	66289352	66312310	-	protein_coding	biphenyl hydrolase like
ENSGALG00000045596	25.0066	-1.10828	0.264866	-4.18431	2.8603e-05	0.000121545	1	89944360	89954039	+	protein_coding	OX-2 membrane glycoprotein-like
ENSGALG00000001035	95.2769	-1.10715	0.195068	-5.67572	1.38105e-08	9.13615e-08	28	2283962	2295801	-	protein_coding	nuclear receptor subfamily 1, group D, member 1
ENSGALG00000034675	116.927	-1.10591	0.285304	-3.87627	0.000106072	0.000408009	2	116774237	116782120	+	protein_coding	XK related 9
ENSGALG00000015147	9215.59	-1.10348	0.0767442	-14.3787	7.0423e-47	4.04557e-45	Z	35905443	35958334	-	protein_coding	aldehyde dehydrogenase 1 family member A1
ENSGALG00000026258	211.202	-1.09426	0.139337	-7.8533	4.0522e-15	4.9123e-14	11	14531507	14691257	-	protein_coding	MAF bZIP transcription factor
ENSGALG00000015768	107.047	-1.09244	0.152396	-7.16842	7.58686e-13	7.54489e-12	3	75547293	75651254	-	protein_coding	ankyrin repeat domain 6
ENSGALG00000006976	127.514	-1.09232	0.260131	-4.1991	2.67978e-05	0.000114426	9	12801541	12825362	+	protein_coding	3-hydroxybutyrate dehydrogenase, type 1 B
ENSGALG00000030988	181.178	-1.09187	0.12841	-8.50297	1.84805e-17	2.65412e-16	10	1554283	1575874	-	protein_coding	RNA binding protein, mRNA processing factor 2
ENSGALG00000045846	405.116	-1.08973	0.0991139	-10.9947	4.05191e-28	1.07177e-26	27	5584027	5593719	-	protein_coding	pyruvate dehydrogenase (acetyl-transferring) kinase isozyme 2, mitochondrial
ENSGALG00000047077	9416.45	-1.08964	0.0700413	-15.5572	1.42251e-54	1.03392e-52	15	320871	329664	-	protein_coding	solute carrier family 25 member 1
ENSGALG00000016300	91.8162	-1.08812	0.165032	-6.59339	4.29882e-11	3.65159e-10	3	87866279	87910198	-	protein_coding	tubulointerstitial nephritis antigen
ENSGALG00000014192	285.436	-1.0881	0.136879	-7.94936	1.87484e-15	2.32851e-14	4	66765328	66794720	-	protein_coding	ATPase phospholipid transporting 10D (putative)
ENSGALG00000006989	25.5425	-1.08709	0.279937	-3.88334	0.00010303	0.000397498	6	22372080	22447792	+	protein_coding	heparan sulfate glucosamine 3-O-sulfotransferase 1-like
ENSGALG00000047441	29.9456	-1.0863	0.246079	-4.41445	1.01269e-05	4.60407e-05	19	6449083	6453916	-	protein_coding	tumor suppressor candidate 5
ENSGALG00000028759	1037.96	-1.08528	0.0903008	-12.0185	2.83976e-33	9.53259e-32	7	34863518	34870762	+	protein_coding	LY6/PLAUR domain containing 6B
ENSGALG00000034500	1637.56	-1.08178	0.0585697	-18.4699	3.60605e-76	4.24524e-74	2	97261547	97270754	-	protein_coding	cell death-inducing DFFA-like effector a
ENSGALG00000012850	263.267	-1.07872	0.197585	-5.45953	4.77405e-08	2.96242e-07	1	56771258	56776787	+	protein_coding	RAB19, member RAS oncogene family
ENSGALG00000036743	1359.42	-1.07837	0.0628514	-17.1575	5.52479e-66	5.2776e-64	1	50628617	50645593	-	protein_coding	mannosyl (beta-1,4-)-glycoprotein beta-1,4-N-acetylglucosaminyltransferase
ENSGALG00000014812	152.288	-1.07763	0.117345	-9.18346	4.17446e-20	7.12087e-19	1	80053839	80093005	-	protein_coding	SID1 transmembrane family member 1
ENSGALG00000015708	2526.34	-1.07661	0.0497436	-21.6432	7.03989e-104	1.35271e-101	4	83408776	83460342	-	protein_coding	fibroblast growth factor receptor 3
ENSGALG00000041353	1206.7	-1.07485	0.0627643	-17.1252	9.63383e-66	9.04768e-64	2	126295051	126306005	-	protein_coding	tumor protein p53 inducible nuclear protein 1
ENSGALG00000004598	104.734	-1.07455	0.150098	-7.15902	8.12568e-13	8.06154e-12	15	6370782	6391511	+	protein_coding	cut like homeobox 2
ENSGALG00000006038	298.014	-1.07364	0.111414	-9.6365	5.60666e-22	1.07116e-20	8	14742785	14850067	+	protein_coding	transforming growth factor beta receptor 3
ENSGALG00000023881	435.337	-1.07113	0.100839	-10.6222	2.35002e-26	5.60418e-25	27	6899092	6910109	-	protein_coding	plexin domain containing 1
ENSGALG00000029378	699.39	-1.07097	0.10054	-10.6522	1.70373e-26	4.13371e-25	2	48649046	48868823	-	protein_coding	integrin subunit alpha 9
ENSGALG00000001252	715.749	-1.06952	0.0760026	-14.0722	5.6325e-45	3.0276e-43	28	2707241	2712155	-	protein_coding	cAMP responsive element binding protein 3 like 3
ENSGALG00000012061	2184.11	-1.06941	0.0452613	-23.6274	2.0139e-123	5.43007e-121	7	28185900	28203831	+	protein_coding	glycerol-3-phosphate dehydrogenase 1-like 2
ENSGALG00000001620	81.4306	-1.06882	0.174983	-6.10813	1.00803e-09	7.46292e-09	17	8579237	8586394	+	protein_coding	cutA divalent cation tolerance homolog
ENSGALG00000032308	30.2337	-1.0675	0.284886	-3.7471	0.000178889	0.000661905	6	14860665	15164432	-	protein_coding	leucine rich melanocyte differentiation associated
ENSGALG00000029445	223.73	-1.06545	0.094244	-11.3052	1.23628e-29	3.5328e-28	18	10523476	10528464	-	protein_coding	fatty acid desaturase 6
ENSGALG00000016570	32.5405	-1.06408	0.229028	-4.64608	3.38307e-06	1.65268e-05	3	105054460	105067233	+	protein_coding	L-gulonolactone oxidase-like
ENSGALG00000012111	252.85	-1.06298	0.11884	-8.94457	3.734e-19	6.0194e-18	7	28370912	28374010	-	protein_coding	transmembrane protein 37
ENSGALG00000010225	99.8788	-1.06179	0.1518	-6.99467	2.65878e-12	2.52826e-11	5	38054596	38064479	+	protein_coding	acyl-CoA synthetase short-chain family member 1B
ENSGALG00000002667	2387.35	-1.05884	0.135881	-7.79239	6.57554e-15	7.82758e-14	8	4172582	4181579	-	protein_coding	olfactomedin like 2B
ENSGALG00000013627	71.5153	-1.05865	0.19332	-5.47619	4.34585e-08	2.70475e-07	4	63027357	63067114	-	protein_coding	solute carrier family 7 member 2
ENSGALG00000005472	79.1141	-1.05775	0.185345	-5.70691	1.15044e-08	7.68352e-08	11	15783045	15792110	+	protein_coding	N-acetyltransferase, liver isozyme
ENSGALG00000043573	312.069	-1.05684	0.105098	-10.0558	8.66374e-24	1.81266e-22	2	121412493	121426540	+	protein_coding	charged multivesicular body protein 4C
ENSGALG00000010315	187.174	-1.05589	0.115027	-9.17947	4.33238e-20	7.38271e-19	3	30981414	30989558	+	protein_coding	GTP binding protein 2
ENSGALG00000051213	18.9091	-1.05498	0.341424	-3.08993	0.00200201	0.00599455	15	11060215	11062339	+	protein_coding	dual specificity phosphatase 21
ENSGALG00000006912	66.8531	-1.05408	0.22084	-4.77305	1.81454e-06	9.22274e-06	6	21812766	21889131	+	protein_coding	cytoplasmic polyadenylation element binding protein 3
ENSGALG00000001189	41.8129	-1.05354	0.284315	-3.70555	0.000210932	0.000770069	19	2800479	2807394	-	protein_coding	neutrophil cytosolic factor 1C pseudogene
ENSGALG00000004745	630.516	-1.05345	0.0797377	-13.2114	7.53609e-40	3.28075e-38	14	4915960	4922198	+	protein_coding	N-acetyltransferase domain containing 1
ENSGALG00000002840	94.2945	-1.05253	0.24368	-4.31931	1.56515e-05	6.93655e-05	26	4440322	4474302	+	protein_coding	glutamate receptor, metabotropic 4
ENSGALG00000011391	157.617	-1.05188	0.131501	-7.99899	1.25439e-15	1.58861e-14	5	50083576	50100328	+	protein_coding	amnion associated transmembrane protein
ENSGALG00000003999	1345.87	-1.05018	0.108313	-9.69579	3.14205e-22	6.10763e-21	5	1958643	2261543	+	protein_coding	neuron navigator 2
ENSGALG00000003261	3649.47	-1.04694	0.0556513	-18.8124	5.97466e-79	7.344e-77	27	7732347	7746653	-	protein_coding	polymerase I and transcript release factor
ENSGALG00000010189	1939.34	-1.04504	0.0395122	-26.4485	3.79441e-154	1.3496e-151	5	37829238	37858026	+	protein_coding	melanoma inhibitory activity 2
ENSGALG00000036133	352.903	-1.04484	0.134148	-7.78873	6.76879e-15	8.0365e-14	12	11023382	11032726	-	protein_coding	Kruppel like factor 15
ENSGALG00000000692	375.323	-1.04467	0.104474	-9.99932	1.53444e-23	3.14738e-22	26	2156869	2171973	+	protein_coding	cyclin dependent kinase 18
ENSGALG00000012285	179.636	-1.04157	0.111804	-9.31607	1.20727e-20	2.1334e-19	1	50999515	51007562	+	protein_coding	BAI1 associated protein 2 like 2
ENSGALG00000002200	100.78	-1.03934	0.152154	-6.83082	8.44296e-12	7.65822e-11	14	15208574	15219030	+	protein_coding	acyl-CoA synthetase medium-chain family member 3
ENSGALG00000041977	767.623	-1.03873	0.0741666	-14.0054	1.44557e-44	7.67161e-43	4	17326689	17364019	+	protein_coding	ring finger protein 128, E3 ubiquitin protein ligase
ENSGALG00000008346	219.389	-1.03826	0.103882	-9.9946	1.60943e-23	3.2891e-22	7	11436084	11444574	+	protein_coding	initiator caspase
ENSGALG00000047480	47.7095	-1.03763	0.209028	-4.96405	6.90391e-07	3.73262e-06	1	75835802	75841835	+	protein_coding	NIL
ENSGALG00000011805	1224.74	-1.03523	0.0864564	-11.9741	4.85912e-33	1.61491e-31	4	51771901	51779687	-	protein_coding	UDP glucuronosyltransferase 2 family, polypeptide A1, complex locus
ENSGALG00000038231	16.617	-1.03402	0.336396	-3.07383	0.00211331	0.0063041	25	3902217	3904457	+	protein_coding	cilia and flagella associated protein 126
ENSGALG00000010899	20.0924	-1.03366	0.344477	-3.00065	0.00269403	0.00785567	7	18917106	18922496	-	protein_coding	glucose-6-phosphatase catalytic subunit 2
ENSGALG00000039687	233.263	-1.03184	0.119349	-8.64552	5.35602e-18	8.05185e-17	13	12058551	12067941	-	protein_coding	NIPA like domain containing 4
ENSGALG00000012944	154.631	-1.02953	0.164625	-6.25377	4.00658e-10	3.09225e-09	1	59422544	59528716	+	protein_coding	DENN domain containing 5B
ENSGALG00000015762	84.389	-1.02758	0.148743	-6.90843	4.90062e-12	4.53871e-11	3	75541475	75544276	+	protein_coding	LYR motif containing 2
ENSGALG00000040059	91.3178	-1.02214	0.259113	-3.94478	7.98725e-05	0.000313434	1	106444682	106445360	-	protein_coding	chromosome 1 open reading frame, human C21orf62
ENSGALG00000006120	29.224	-1.02034	0.280959	-3.63162	0.000281644	0.00100346	13	15109178	15119211	-	protein_coding	polycystin 2 like 2, transient receptor potential cation channel
ENSGALG00000037587	227.413	-1.01616	0.301428	-3.37114	0.00074857	0.0024422	3	57331048	57364433	-	protein_coding	ectonucleotide pyrophosphatase/phosphodiesterase 3
ENSGALG00000009092	276.372	-1.01498	0.112005	-9.06188	1.28221e-19	2.13068e-18	3	8270255	8292236	-	protein_coding	stonin 1
ENSGALG00000005901	698.684	-1.01451	0.0789881	-12.8439	9.30749e-38	3.80424e-36	20	9080297	9091978	-	protein_coding	protein-L-isoaspartate (D-aspartate) O-methyltransferase domain containing 2
ENSGALG00000012756	221.179	-1.01428	0.117206	-8.65387	4.97817e-18	7.49056e-17	1	55369892	55417954	-	protein_coding	PARP1 binding protein
ENSGALG00000002492	562.016	-1.01364	0.0945097	-10.7252	7.7478e-27	1.93025e-25	21	3301147	3309683	+	protein_coding	hexose-6-phosphate dehydrogenase (glucose 1-dehydrogenase)
ENSGALG00000005795	265.878	-1.01361	0.102959	-9.84477	7.22069e-23	1.44215e-21	6	18406320	18414396	-	protein_coding	cytochrome P450, family 2, subfamily C, polypeptide 23b
ENSGALG00000008912	67.3206	-1.0095	0.163198	-6.18577	6.18008e-10	4.679e-09	2	20665074	20706383	-	protein_coding	ATP-binding cassette, sub-family B (MDR/TAP), member 1-like A
ENSGALG00000015519	104.083	-1.00912	0.264109	-3.82084	0.000132996	0.000503577	1	98288158	98697579	-	protein_coding	roundabout guidance receptor 2
ENSGALG00000009730	1888.01	-1.00831	0.0702314	-14.357	9.63543e-47	5.49746e-45	1	31222995	31253936	-	protein_coding	solute carrier family 38 member 4
ENSGALG00000048038	31.5898	-1.00592	0.251996	-3.99181	6.55697e-05	0.000261981	1	171562968	171579572	-	protein_coding	NIL
ENSGALG00000030187	5223.36	-1.00507	0.0476068	-21.1119	6.18545e-99	1.08844e-96	5	18920695	18939330	+	protein_coding	catalase
ENSGALG00000036327	647.193	-1.00441	0.0866066	-11.5974	4.24689e-31	1.27919e-29	9	1232429	1255560	-	protein_coding	neuronal guanine nucleotide exchange factor
ENSGALG00000016132	308.875	-1.00438	0.0855524	-11.74	7.9495e-32	2.47471e-30	1	109426311	109457601	+	protein_coding	immunoglobulin superfamily member 5
ENSGALG00000010853	71.259	-1.00353	0.164942	-6.08411	1.1714e-09	8.58873e-09	8	26178920	26194902	-	protein_coding	complement C8 beta chain
ENSGALG00000013969	346.287	-1.00259	0.0854413	-11.7342	8.51186e-32	2.64485e-30	3	55914704	55924998	+	protein_coding	aldehyde dehydrogenase 8 family member A1
ENSGALG00000003803	1197.57	-1.00138	0.147101	-6.80743	9.93594e-12	8.94931e-11	Z	12347585	12371157	-	protein_coding	DAB2, clathrin adaptor protein
*NIL= Unannotated gene
