# Supplementary material for: Transcriptomic analyses of host-virus interactions during in vitro infection with wild-type and glycoprotein g-deficient (ΔgG) strains of ILTV in primary and continuous cell cultures
Source: PLoS One. 2024 Oct 11;19(10):e0311874. doi: 10.1371/journal.pone.0311874 (PMC11469545; doi:10.1371/journal.pone.0311874)
Supplement: S20 Table — (XLSX) [file pone.0311874.s022.xlsx]

## Sheet: S9 Table
S9 Table. Gene ontologies enriched with the genes upregulated in LMH cells at 12 hours post inoculation with CSW-1 ILTV.
GO category	Number of genes	Fold enrichment	P-value	FDR
PANTHER GO-Biological Process
regulation of biological process	665	1.44	4.63e-29	2.57e-25
biological regulation	690	1.42	3.98e-29	4.41e-25
regulation of cellular process	619	1.46	4.62e-27	1.71e-23
developmental process	271	1.73	8.44e-18	2.34e-14
anatomical structure development	242	1.71	3.24e-15	7.19e-12
signal transduction	282	1.59	3.5e-14	4.85e-11
regulation of primary metabolic process	311	1.54	6.13e-14	7.56e-11
signaling	294	1.55	8.04e-14	8.91e-11
regulation of metabolic process	345	1.48	9.45e-14	9.53e-11
cell communication	298	1.54	1.84e-13	1.46e-10
anatomical structure morphogenesis	130	2.06	3.21e-13	2.37e-10
metabolic process	269	0.69	4.58e-13	2.99e-10
organic substance metabolic process	255	0.69	2.66e-12	1.48e-09
regulation of cell communication	171	1.79	2.41e-12	1.48e-09
regulation of signaling	171	1.79	2.57e-12	1.5e-09
gene expression	24	0.31	3.06e-12	1.62e-09
primary metabolic process	238	0.69	6.63e-12	3.34e-09
tissue development	92	2.29	7.51e-12	3.62e-09
cellular nitrogen compound metabolic process	74	0.5	1.09e-11	5.06e-09
regulation of gene expression	262	1.53	1.6e-11	6.32e-09
nitrogen compound metabolic process	212	0.67	1.49e-11	6.35e-09
negative regulation of biological process	229	1.59	1.44e-11	6.4e-09
regulation of developmental process	110	2.07	2.01e-11	7.69e-09
negative regulation of cellular process	202	1.64	2.98e-11	1.1e-08
regulation of DNA-templated transcription	208	1.62	3.8e-11	1.36e-08
positive regulation of biological process	262	1.51	6.71e-11	2.26e-08
regulation of response to stimulus	180	1.68	7.68e-11	2.5e-08
regulation of nucleobase-containing compound metabolic process	231	1.55	1.3e-10	3.89e-08
multicellular organismal process	248	1.52	1.57e-10	4.58e-08
regulation of cell migration	54	2.87	1.7e-10	4.84e-08
regulation of biosynthetic process	229	1.55	2.04e-10	5.25e-08
regulation of multicellular organismal process	119	1.92	1.98e-10	5.36e-08
cellular metabolic process	180	0.66	1.98e-10	5.49e-08
regulation of locomotion	57	2.73	3.02e-10	7.6e-08
cellular aromatic compound metabolic process	68	0.52	9.04e-10	2.13e-07
negative regulation of response to stimulus	83	2.15	1.32e-09	3.05e-07
heterocycle metabolic process	68	0.52	1.89e-09	4.19e-07
macromolecule metabolic process	190	0.69	2.54e-09	5.53e-07
positive regulation of cellular process	228	1.5	4.06e-09	8.65e-07
response to stimulus	371	1.34	4.57e-09	9.57e-07
organic cyclic compound metabolic process	76	0.55	5.43e-09	1.12e-06
anatomical structure formation involved in morphogenesis	57	2.51	6e-09	1.21e-06
nucleobase-containing compound metabolic process	65	0.53	6.94e-09	1.35e-06
negative regulation of signal transduction	69	2.2	1.38e-08	2.64e-06
negative regulation of cell communication	72	2.15	2.02e-08	3.74e-06
regulation of cell differentiation	72	2.15	2.02e-08	3.8e-06
negative regulation of signaling	72	2.14	2.18e-08	3.96e-06
cellular response to stimulus	313	1.36	2.56e-08	4.58e-06
biological_process	1016	1.1	3.87e-08	6.7e-06
regulation of cell population proliferation	70	2.14	3.81e-08	6.71e-06
cell surface receptor signaling pathway	125	1.71	4.63e-08	7.78e-06
enzyme-linked receptor protein signaling pathway	59	2.28	5.24e-08	8.67e-06
RNA processing	11	0.27	1.12e-07	1.83e-05
cytoskeleton organization	102	1.78	1.62e-07	2.6e-05
regulation of biological quality	139	1.61	1.69e-07	2.68e-05
response to endogenous stimulus	74	1.96	3.02e-07	4.66e-05
DNA repair	2	0.09	3.22e-07	4.9e-05
regulation of transmembrane receptor protein serine/ threonine kinase signaling pathway	29	3.23	3.58e-07	5.36e-05
negative regulation of cell population proliferation	32	2.97	4.39e-07	6.4e-05
cellular response to growth factor stimulus	37	2.65	7.71e-07	0.00011
muscle structure development	36	2.66	1.04e-06	0.000146
cell development	97	1.72	1.16e-06	0.000159
organonitrogen compound metabolic process	162	0.71	1.79e-06	0.000228
DNA metabolic process	8	0.25	2.02e-06	0.000255
translation	2	0.1	2.11e-06	0.000263
supramolecular fiber organization	53	2.13	2.21e-06	0.000272
regulation of protein phosphorylation	56	2.05	2.42e-06	0.000295
amide metabolic process	10	0.29	2.53e-06	0.000302
positive regulation of multicellular organismal process	63	1.95	2.6e-06	0.000307
response to organic substance	100	1.66	3.33e-06	0.000389
transmembrane receptor protein serine/threonine kinase signaling pathway	25	3.02	6.2e-06	0.000702
blood vessel development	31	2.61	8.33e-06	0.000906
mRNA processing	2	0.11	9.46e-06	0.00101
cell migration	53	2.01	1.05e-05	0.00108
response to oxygen levels	19	3.58	1.04e-05	0.00109
regulation of apoptotic process	60	1.9	1.11e-05	0.00113
actin filament-based process	53	1.99	1.2e-05	0.0012
regulation of MAPK cascade	40	2.24	1.27e-05	0.00122
regulation of phosphorus metabolic process	66	1.82	1.26e-05	0.00124
regulation of programmed cell death	61	1.88	1.4e-05	0.00131
neuron differentiation	65	1.84	1.38e-05	0.00131
regulation of molecular function	110	1.56	1.52e-05	0.00138
epithelium development	45	2.1	1.6e-05	0.00144
response to wounding	24	2.9	1.7e-05	0.00152
circulatory system development	47	2.06	1.76e-05	0.00156
G protein-coupled receptor signaling pathway	68	1.79	1.87e-05	0.00165
cellular component morphogenesis	46	2.06	2.31e-05	0.00201
intermediate filament organization	13	4.71	2.43e-05	0.00211
response to hypoxia	17	3.64	2.5e-05	0.00213
response to chemical	133	1.47	2.78e-05	0.00234
actin cytoskeleton organization	50	1.97	2.82e-05	0.00235
head development	31	2.46	2.87e-05	0.00238
cellular localization	58	0.6	3.01e-05	0.00244
SMAD protein signal transduction	15	3.85	4.25e-05	0.0033
negative regulation of cellular metabolic process	88	1.6	4.43e-05	0.00337
tube morphogenesis	33	2.26	5.91e-05	0.00437
macromolecule modification	85	0.67	6.12e-05	0.00438
protein metabolic process	132	0.73	6.06e-05	0.00439
positive regulation of signaling	73	1.68	6.06e-05	0.00442
positive regulation of cell communication	73	1.68	6.06e-05	0.00445
cell adhesion	60	1.78	6.29e-05	0.00447
intermediate filament-based process	14	3.88	7.16e-05	0.00496
regulation of cellular response to growth factor stimulus	23	2.68	7.08e-05	0.00497
sensory organ development	33	2.22	7.51e-05	0.00508
hemopoiesis	32	2.27	7.66e-05	0.00515
wound healing	20	2.91	7.85e-05	0.00521
regulation of protein metabolic process	99	1.53	8.88e-05	0.00583
intracellular transport	30	0.52	9.38e-05	0.00608
tube development	37	2.1	9.47e-05	0.00611
cell motility	54	1.8	0.000112	0.00705
muscle organ development	19	2.89	0.00013	0.00798
intracellular signal transduction	91	1.54	0.000133	0.00812
formation of primary germ layer	12	4.13	0.00014	0.00849
organonitrogen compound biosynthetic process	37	0.56	0.000149	0.00891
ossification	18	2.96	0.000149	0.00895
positive regulation of cytosolic calcium ion concentration	16	3.18	0.000165	0.00981
mitochondrion organization	3	0.18	0.000168	0.00988
extracellular structure organization	24	2.46	0.000181	0.0105
cell morphogenesis involved in differentiation	35	2.07	0.000188	0.0109
protein-containing complex organization	36	0.56	0.000256	0.0143
regulation of cell adhesion	32	2.09	0.000263	0.0146
camera-type eye development	22	2.51	0.000284	0.0152
regulation of system process	26	2.28	0.000296	0.0155
myeloid cell differentiation	17	2.86	0.000318	0.0163
negative regulation of molecular function	40	1.92	0.000322	0.0165
regulation of cell morphogenesis	17	2.82	0.000359	0.0182
response to lipopolysaccharide	15	3.07	0.000366	0.0183
tRNA metabolic process	1	0.09	0.000364	0.0184
protein-containing complex assembly	19	0.47	0.000369	0.0184
negative regulation of catalytic activity	30	2.14	0.000376	0.0187
sensory system development	24	2.32	0.00046	0.0218
positive regulation of transcription by RNA polymerase II	56	1.67	0.000495	0.0232
embryo development	39	1.87	0.000513	0.0237
response to oxygen-containing compound	57	1.67	0.000559	0.0254
mRNA metabolic process	9	0.36	0.000561	0.0254
protein modification process	82	0.7	0.000575	0.0259
positive regulation of gene expression	40	1.85	0.000605	0.0268
cell fate commitment	23	2.32	0.000635	0.028
positive regulation of response to stimulus	81	1.5	0.000654	0.0285
programmed cell death	38	1.86	0.000677	0.0292
cellular response to organic substance	68	1.57	0.000681	0.0293
osteoblast differentiation	10	3.92	0.000702	0.0299
cell death	38	1.85	0.0007	0.0299
fat cell differentiation	8	4.91	0.000716	0.0302
endoderm development	8	4.91	0.000716	0.0303
memory	9	4.24	0.000815	0.0341
macromolecule localization	54	0.65	0.000864	0.0359
adenylate cyclase-modulating G protein-coupled receptor signaling pathway	25	2.18	0.00088	0.0361
canonical Wnt signaling pathway	15	2.79	0.000877	0.0362
limb development	15	2.79	0.000877	0.0363
nitrogen compound transport	36	0.59	0.000919	0.0373
regulation of signaling receptor activity	11	3.45	0.000954	0.0386
extracellular matrix organization	22	2.28	0.000967	0.039
cellular nitrogen compound biosynthetic process	41	0.61	0.000976	0.0392
appendage development	15	2.75	0.000985	0.0395
cell population proliferation	27	2.11	0.00101	0.0403
external encapsulating structure organization	22	2.27	0.00102	0.0405
regulation of activin receptor signaling pathway	5	8.83	0.00103	0.0408
peptidyl-tyrosine dephosphorylation	8	4.52	0.00112	0.0439
cartilage development	14	2.82	0.00115	0.045
response to abiotic stimulus	38	1.8	0.00122	0.0477
ncRNA metabolic process	11	0.41	0.00126	0.0487
developmental growth	19	2.35	0.0013	0.0499
PANTHER GO-Molecular Function
DNA-binding transcription factor activity, RNA polymerase II-specific	124	2.04	2.26e-12	4.28e-09
protein binding	354	1.43	6.46e-12	6.11e-09
signaling receptor binding	108	2.04	5.29e-11	4e-08
RNA polymerase II cis-regulatory region sequence-specific DNA binding	104	1.97	8.05e-10	5.08e-07
sequence-specific DNA binding	131	1.79	1.31e-09	5.51e-07
transcription regulatory region nucleic acid binding	120	1.83	1.98e-09	7.49e-07
signaling receptor regulator activity	59	2.38	1.45e-08	4.21e-06
double-stranded DNA binding	123	1.73	2.89e-08	7.81e-06
receptor ligand activity	56	2.4	3.34e-08	8.43e-06
molecular_function	944	1.11	7.34e-08	1.63e-05
molecular function regulator activity	138	1.62	1.32e-07	2.62e-05
binding	690	1.16	3.36e-07	6.36e-05
transcription factor binding	39	2.47	1.89e-06	0.000326
molecular function activator activity	84	1.79	1.83e-06	0.000329
DNA-binding transcription activator activity, RNA polymerase II-specific	29	2.71	1.14e-05	0.00188
DNA-binding transcription activator activity	29	2.66	1.35e-05	0.00196
DNA binding	154	1.45	1.32e-05	0.002
catalytic activity	261	0.79	1.78e-05	0.00249
G protein-coupled receptor activity	52	1.95	2.9e-05	0.00391
DNA-binding transcription factor binding	27	2.48	6.35e-05	0.008
G protein-coupled receptor binding	27	2.44	7.56e-05	0.00922
MAP kinase tyrosine/serine/threonine phosphatase activity	7	8.24	0.000135	0.016
catalytic activity, acting on a nucleic acid	14	0.41	0.000221	0.0246
protein tyrosine/threonine phosphatase activity	6	9.42	0.000246	0.0258
PANTHER GO-Cellular Component
extracellular region	162	1.79	7.78e-12	1.19e-08
cell periphery	303	1.45	8.96e-11	6.86e-08
catalytic complex	32	0.38	1.79e-10	9.11e-08
extracellular space	125	1.81	2.04e-09	7.82e-07
mitochondrion	28	0.39	8.34e-09	2.55e-06
intracellular protein-containing complex	13	0.29	9.77e-08	2.49e-05
plasma membrane	253	1.38	3.11e-07	6.81e-05
cellular anatomical entity	1021	1.08	6.59e-07	0.000126
cellular_component	1028	1.08	1.21e-06	0.000206
protein-containing complex	186	0.73	2e-06	0.000255
membrane-bounded organelle	431	0.83	2.26e-06	0.000266
ribonucleoprotein complex	11	0.31	2.62e-06	0.000286
organelle membrane	63	0.59	7.57e-06	0.000773
intracellular membrane-bounded organelle	418	0.84	9.39e-06	0.000898
extracellular matrix	46	2.1	1.18e-05	0.00101
external encapsulating structure	46	2.1	1.18e-05	0.00107
organelle inner membrane	2	0.12	1.96e-05	0.0015
supramolecular fiber	66	1.76	3.67e-05	0.00268
transferase complex	18	0.42	4.86e-05	0.00338
supramolecular complex	80	1.61	9.14e-05	0.005
endomembrane system	101	0.69	8.95e-05	0.00508
envelope	17	0.43	0.000115	0.00586
endoplasmic reticulum	33	0.54	0.000144	0.00648
nuclear protein-containing complex	32	0.54	0.000158	0.0069
ribosome	1	0.08	0.000176	0.00749
organelle	519	0.88	0.000202	0.00837
intermediate filament cytoskeleton	21	2.56	0.000341	0.0134
intracellular organelle	510	0.89	0.000597	0.0223
membrane raft	16	2.69	0.000838	0.0291
membrane microdomain	16	2.69	0.000838	0.0298
cell junction	95	1.43	0.00126	0.0412

## Sheet: S22 Table
S22 Table. Downregulated host gens in CEK cells at 12 hours post inoculation with CSW-1 ILTV.
Gene ID	Base mean	log2 (FC)	StdErr	Wald-Stats	P-value	P-adj	Chromosome	Start	End	Strand	Feature	Gene name*
ENSGALG00000050141	47.1107	-3.82074	0.358959	-10.644	1.86051e-26	3.17892e-25	W	1127980	1129447	+	protein_coding	NIL
ENSGALG00000046789	1.99187	-3.79323	1.23218	-3.07846	0.00208073	0.00524349	W	5861675	5863262	+	protein_coding	NIL
ENSGALG00000016904	19.0437	-3.68623	0.584904	-6.30229	2.93277e-10	1.72788e-09	1	151668737	151671260	+	protein_coding	SLIT and NTRK like family member 6
ENSGALG00000054721	5.38787	-3.47408	0.894461	-3.88399	0.000102757	0.000320042	25	2345129	2346915	-	protein_coding	keratin-associated protein 9-1-like
ENSGALG00000003424	3.43599	-3.44994	1.1043	-3.12408	0.00178362	0.00454899	8	5540635	5563972	+	protein_coding	LIM homeobox transcription factor 1, alpha
ENSGALG00000007959	159.598	-3.19688	0.176968	-18.0647	6.04631e-73	4.03345e-71	1	14959700	14973287	-	protein_coding	solute carrier family 26 member 3
ENSGALG00000009207	884.083	-3.18311	0.0982568	-32.3958	3.14764e-230	1.23361e-227	4	19768463	19870165	+	protein_coding	tripartite motif containing 2
ENSGALG00000045938	15.6912	-3.05021	0.621868	-4.90491	9.34696e-07	3.78873e-06	20	7962305	7972833	-	protein_coding	RBBP8 N-terminal like
ENSGALG00000002427	4.38984	-2.94005	0.886411	-3.3168	0.000910558	0.00244427	18	4786056	4801335	-	protein_coding	small integral membrane protein 5
ENSGALG00000040842	5.54016	-2.87729	0.907831	-3.16941	0.0015275	0.00393311	24	6227007	6259713	-	protein_coding	heat shock protein family B (small) member 2
ENSGALG00000049105	4.25094	-2.84355	0.944728	-3.00992	0.0026132	0.00647005	5	18176266	18178276	-	protein_coding	NIL
ENSGALG00000001518	7.2429	-2.83413	0.762231	-3.7182	0.000200649	0.000600573	18	3310710	3313521	+	protein_coding	zinc finger protein 750
ENSGALG00000040768	489.477	-2.63305	0.114904	-22.9151	3.28381e-116	4.64474e-114	2	136421909	136433628	+	protein_coding	mal, T-cell differentiation protein 2
ENSGALG00000002108	1826.39	-2.59764	0.0943966	-27.5184	1.05885e-166	2.76654e-164	18	4557241	4573010	+	protein_coding	envoplakin
ENSGALG00000016144	99.8847	-2.59535	0.224597	-11.5556	6.91543e-31	1.42334e-29	1	110262820	110276844	-	protein_coding	transmembrane protease, serine 2
ENSGALG00000019719	1500.36	-2.55944	0.086822	-29.4792	5.32455e-191	1.75729e-188	27	7369266	7374026	-	protein_coding	keratin 24
ENSGALG00000005442	86.4703	-2.45302	0.497101	-4.93465	8.02935e-07	3.27582e-06	8	12531462	12557002	-	protein_coding	palmdelphin
ENSGALG00000034868	110332	-2.40064	0.0460131	-52.173	0	0	33	5216370	5226040	+	protein_coding	keratin 7
ENSGALG00000006950	5175.66	-2.36139	0.0629357	-37.5207	0	0	15	9338542	9369255	-	protein_coding	LIM domain kinase 2
ENSGALG00000027323	15.3591	-2.33335	0.505405	-4.61678	3.89739e-06	1.46401e-05	18	376310	398842	-	protein_coding	myosin, heavy chain 1D, skeletal muscle
ENSGALG00000006302	4.43807	-2.32778	0.806443	-2.88648	0.00389578	0.00934074	6	20032196	20039312	+	protein_coding	NIL
ENSGALG00000042365	322.831	-2.32447	0.129705	-17.9212	8.06389e-72	5.23097e-70	1	51238458	51251963	+	protein_coding	caspase recruitment domain family member 10
ENSGALG00000032087	154.713	-2.31634	0.289008	-8.0148	1.10313e-15	1.01378e-14	2	96558291	96559269	-	protein_coding	melanocortin 5 receptor
ENSGALG00000044816	18.3959	-2.29902	0.6388	-3.59896	0.000319491	0.000924657	4	18648263	18664987	-	protein_coding	NIL
ENSGALG00000027514	481.458	-2.28297	0.132367	-17.2472	1.17397e-66	6.79531e-65	1	155434826	155487164	-	protein_coding	sciellin
ENSGALG00000027633	292.258	-2.27042	0.139769	-16.244	2.46125e-59	1.23469e-57	1	42160803	42190042	-	protein_coding	Ras association domain family member 9
ENSGALG00000028041	498.072	-2.24682	0.0952305	-23.5934	4.50065e-123	6.7733e-121	4	38131004	38252094	+	protein_coding	dickkopf WNT signaling pathway inhibitor 2
ENSGALG00000050400	2079.04	-2.24336	0.0653134	-34.3476	1.52914e-258	7.77464e-256	33	5388107	5393861	-	protein_coding	keratin 8
ENSGALG00000027536	623.973	-2.23951	0.0991207	-22.5937	4.99394e-113	6.61592e-111	3	54615332	54632861	+	protein_coding	PERP1, TP53 apoptosis effector
ENSGALG00000014847	424.488	-2.22932	0.14085	-15.8276	2.00804e-56	9.44382e-55	2	100908840	100986444	+	protein_coding	myomesin 1
ENSGALG00000013304	45.9167	-2.22045	0.539111	-4.11873	3.80968e-05	0.000125865	5	3630869	3646132	-	protein_coding	solute carrier family 5 member 12
ENSGALG00000010868	36.8384	-2.21782	0.298942	-7.41892	1.18083e-13	9.33746e-13	2	29901281	29932513	-	protein_coding	MACC1, MET transcriptional regulator
ENSGALG00000000357	1676.14	-2.19219	0.0814865	-26.9025	2.05081e-159	4.94612e-157	22	1187067	1205333	-	protein_coding	ADAM like decysin 1
ENSGALG00000045936	13.1044	-2.15797	0.524997	-4.11044	3.94902e-05	0.000130263	1	50261833	50279263	-	protein_coding	family with sequence similarity 83 member F
ENSGALG00000015055	70.2432	-2.14881	0.264609	-8.12071	4.63479e-16	4.39686e-15	3	66523051	66554168	+	protein_coding	solute carrier family 22 member 16
ENSGALG00000006192	147.872	-2.13332	0.278026	-7.67311	1.67872e-14	1.41425e-13	5	12148431	12193954	-	protein_coding	USH1 protein network component harmonin
ENSGALG00000002452	11.6262	-2.12558	0.544992	-3.90021	9.61081e-05	0.000300629	Z	7195126	7209340	-	protein_coding	aquaporin 3 (Gill blood group)
ENSGALG00000040561	26.9904	-2.12314	0.381603	-5.56375	2.64037e-08	1.27426e-07	9	23717092	23720109	+	protein_coding	G protein-coupled receptor 171
ENSGALG00000042360	798.106	-2.07873	0.179095	-11.6069	3.80333e-31	7.94981e-30	24	3898254	3922124	+	protein_coding	tripartite motif containing 29
ENSGALG00000007998	29.2541	-2.07522	0.399648	-5.19262	2.07355e-07	9.09055e-07	1	14925154	14945434	+	protein_coding	solute carrier family 26 member 4
ENSGALG00000050826	16.9021	-2.0697	0.484301	-4.27357	1.92364e-05	6.62412e-05	4	23302722	23304696	+	protein_coding	NIL
ENSGALG00000014743	46.2442	-2.0671	0.262421	-7.87706	3.35175e-15	2.95885e-14	Z	20052492	20125241	+	protein_coding	ring finger protein 180
ENSGALG00000004249	317.065	-2.05992	0.11774	-17.4956	1.54907e-68	9.37011e-67	23	5839055	5875552	+	protein_coding	grainyhead like transcription factor 3
ENSGALG00000015358	3536.14	-2.05793	0.0905286	-22.7324	2.14258e-114	2.94206e-112	1	88760862	88804642	-	protein_coding	myosin, heavy chain 15
ENSGALG00000027885	11.1101	-2.05157	0.581551	-3.52776	0.000419089	0.0011929	4	69865531	69906586	-	protein_coding	chromosome 4 open reading frame, human C4orf19
ENSGALG00000015018	41.4858	-2.04681	0.289145	-7.07883	1.45377e-12	1.05878e-11	1	81232634	81309584	+	protein_coding	calsequestrin 2
ENSGALG00000017183	518.23	-2.03325	0.0946336	-21.4855	2.12869e-102	2.47191e-100	1	183730974	183738566	+	protein_coding	matrix metallopeptidase 13
ENSGALG00000042116	39.6606	-2.02481	0.293479	-6.89934	5.22441e-12	3.63199e-11	3	72904935	73020779	-	protein_coding	fucosyltransferase 9
ENSGALG00000023454	532.045	-2.01508	0.221709	-9.08886	1.00082e-19	1.2038e-18	2	6264548	6270436	+	protein_coding	chromosome 2 open reading frame, human C9orf152
ENSGALG00000008352	215.849	-2.00147	0.144645	-13.8371	1.52151e-43	5.04807e-42	10	20585794	20594264	-	protein_coding	creatine kinase, mitochondrial 1B
ENSGALG00000013912	10.1499	-2.00088	0.540343	-3.70297	0.000213087	0.00063427	3	55260163	55283655	-	protein_coding	vacuolar protein 8-like
ENSGALG00000013427	1074.49	-1.99218	0.0926606	-21.4998	1.56319e-102	1.82651e-100	4	61098757	61239973	-	protein_coding	sorbin and SH3 domain containing 2
ENSGALG00000032958	39.4246	-1.98092	0.446067	-4.44087	8.95978e-06	3.21479e-05	2	49138835	49243786	-	protein_coding	amphiphysin
ENSGALG00000012416	291.568	-1.97117	0.118038	-16.6994	1.32333e-62	7.09242e-61	1	51155528	51162122	+	protein_coding	arf-GAP with dual PH domain-containing protein 1-like
ENSGALG00000003310	84.0798	-1.94337	0.195066	-9.96263	2.2211e-23	3.26943e-22	Z	10331207	10346031	-	protein_coding	solute carrier family 45 member 2
ENSGALG00000032518	820.925	-1.92831	0.190993	-10.0963	5.73927e-24	8.72109e-23	2	128779643	128829568	-	protein_coding	neurocalcin delta
ENSGALG00000028047	139.747	-1.91976	0.15111	-12.7043	5.59337e-37	1.46754e-35	5	24508496	24512475	-	protein_coding	ras homolog family member V
ENSGALG00000037950	493.671	-1.91609	0.100314	-19.101	2.47712e-81	2.0173e-79	10	1343616	1375029	-	protein_coding	alpha kinase 3
ENSGALG00000015166	147.282	-1.90182	0.194451	-9.78046	1.36588e-22	1.92616e-21	Z	37363153	37376174	+	protein_coding	glucosaminyl (N-acetyl) transferase 1, core 2
ENSGALG00000005419	9.32448	-1.89558	0.60935	-3.11082	0.00186572	0.00474167	12	8386406	8740271	-	protein_coding	ELKS/RAB6-interacting/CAST family member 2
ENSGALG00000002993	129.042	-1.88882	0.173112	-10.911	1.0215e-27	1.8284e-26	18	5153056	5313472	-	protein_coding	carbonic anhydrase 10
ENSGALG00000036969	726.402	-1.88614	0.0994276	-18.97	3.02066e-80	2.41807e-78	2	106576891	106637507	-	protein_coding	kelch like family member 14
ENSGALG00000028373	278.882	-1.8858	0.153571	-12.2796	1.16505e-34	2.84267e-33	1	47377776	47392139	+	protein_coding	growth arrest specific 2 like 3
ENSGALG00000028415	175.77	-1.8849	0.166984	-11.2879	1.50572e-29	2.89924e-28	9	5618011	5621025	+	protein_coding	hairy and enhancer of split 6 (Drosophila)
ENSGALG00000004221	1326.94	-1.88282	0.0687054	-27.4042	2.44184e-165	6.20754e-163	23	5809697	5818061	-	protein_coding	interleukin 22 receptor subunit alpha 1
ENSGALG00000016044	72.1971	-1.88125	0.222803	-8.44354	3.07861e-17	3.17167e-16	1	108142877	108198091	+	protein_coding	SIM bHLH transcription factor 2
ENSGALG00000041222	38.9982	-1.87792	0.542379	-3.46238	0.000535414	0.00149417	2	112027113	112034638	-	protein_coding	cytochrome P450 family 7 subfamily A member 1
ENSGALG00000016185	850.848	-1.86993	0.0736073	-25.4041	2.27384e-142	4.27754e-140	1	110776508	110811358	+	protein_coding	solute carrier family 37 member 1
ENSGALG00000002804	148.592	-1.85822	0.156204	-11.8961	1.23971e-32	2.77637e-31	27	7945963	7960601	+	protein_coding	Rho family GTPase 2
ENSGALG00000005616	369.822	-1.84373	0.106823	-17.2597	9.45471e-67	5.50656e-65	13	13888544	13891555	+	protein_coding	arylsulfatase family member I
ENSGALG00000029002	168.577	-1.82948	0.185946	-9.8388	7.6619e-23	1.09442e-21	1	129834285	129858036	-	protein_coding	Xg glycoprotein (Xg blood group)
ENSGALG00000042003	96.5976	-1.82507	0.227052	-8.03814	9.12091e-16	8.44402e-15	15	3714867	3717110	-	protein_coding	frizzled class receptor 10
ENSGALG00000008834	18.7561	-1.82401	0.400432	-4.55511	5.23584e-06	1.93815e-05	8	17005988	17013371	+	protein_coding	uricase-like
ENSGALG00000026578	176.386	-1.81886	0.137239	-13.2532	4.32213e-40	1.30093e-38	2	2365900	2379396	-	protein_coding	uncharacterized LOC769510
ENSGALG00000051754	1372.1	-1.81064	0.0980209	-18.472	3.4712e-76	2.53102e-74	27	7445505	7449624	-	protein_coding	keratin 17
ENSGALG00000005253	16.2999	-1.80359	0.439825	-4.10071	4.11888e-05	0.000135652	14	5989614	5992223	+	protein_coding	C1q and tumor necrosis factor related protein 8
ENSGALG00000011861	235.686	-1.80207	0.129813	-13.882	8.14333e-44	2.72584e-42	5	54047341	54104268	-	protein_coding	synaptotagmin 16
ENSGALG00000014877	415.905	-1.78761	0.119828	-14.9181	2.5121e-50	1.03183e-48	Z	14736633	14761209	-	protein_coding	embigin
ENSGALG00000028015	1339.81	-1.78452	0.0932091	-19.1454	1.05811e-81	8.69219e-80	9	13092442	13093885	-	protein_coding	hes family bHLH transcription factor 1
ENSGALG00000013762	12.0295	-1.78413	0.479007	-3.72463	0.000195599	0.000586441	2	94275196	94289016	+	protein_coding	protein-glutamine gamma-glutamyltransferase 5-like
ENSGALG00000006602	74.403	-1.76847	0.20127	-8.78655	1.54224e-18	1.7208e-17	5	14304942	14309008	-	protein_coding	synaptotagmin 8
ENSGALG00000010826	54.2752	-1.76825	0.580448	-3.04635	0.00231637	0.00579309	8	26110378	26128996	+	protein_coding	protein kinase AMP-activated catalytic subunit alpha 2
ENSGALG00000014923	1086.49	-1.76643	0.0723516	-24.4145	1.19872e-131	2.03156e-129	Z	24570155	24702274	-	protein_coding	Rho guanine nucleotide exchange factor 28
ENSGALG00000014069	840.659	-1.7636	0.104601	-16.8603	8.80927e-64	4.83149e-62	5	22418649	22435035	-	protein_coding	tumor protein p53 inducible protein 11
ENSGALG00000001472	6711.81	-1.75212	0.0532184	-32.9231	1.02522e-237	4.10349e-235	24	2520518	2547726	+	protein_coding	junctional adhesion molecule 3
ENSGALG00000040855	49.5726	-1.74918	0.39186	-4.4638	8.0519e-06	2.91069e-05	1	36025155	36168865	-	protein_coding	protein tyrosine phosphatase, receptor type R
ENSGALG00000007668	858.322	-1.74719	0.0833712	-20.9568	1.62812e-97	1.76024e-95	20	11682313	11723878	+	protein_coding	bone morphogenetic protein 7
ENSGALG00000031720	212.219	-1.74515	0.160282	-10.888	1.31454e-27	2.33075e-26	6	21259881	21291555	-	protein_coding	leucine rich glioma inactivated 1
ENSGALG00000014675	76.6082	-1.7447	0.21547	-8.0972	5.62395e-16	5.29253e-15	Z	57563914	57592147	-	protein_coding	Rho related BTB domain containing 3
ENSGALG00000037671	21.2715	-1.74162	0.422446	-4.12269	3.74476e-05	0.000123851	1	56805533	56829441	+	protein_coding	pseudouridine-5'-phosphate glycosidase-like
ENSGALG00000003690	4798.92	-1.74093	0.415311	-4.19187	2.76659e-05	9.31206e-05	27	7438734	7442565	-	protein_coding	keratin 14
ENSGALG00000016055	33.9788	-1.74018	0.313448	-5.55174	2.82834e-08	1.36148e-07	1	108846534	108871402	+	protein_coding	potassium inwardly rectifying channel subfamily J member 15
ENSGALG00000004945	63.9762	-1.73404	0.578093	-2.99959	0.00270341	0.00667846	10	10537714	10583316	+	protein_coding	solute carrier family 12 member 1
ENSGALG00000010934	769.205	-1.73149	0.0821337	-21.0813	1.18086e-98	1.31446e-96	8	27673702	27808047	+	protein_coding	PATJ, crumbs cell polarity complex component
ENSGALG00000051082	936.381	-1.72935	0.280547	-6.1642	7.08394e-10	4.01032e-09	3	64898745	64898951	-	protein_coding	NIL
ENSGALG00000000341	1197.27	-1.72909	0.115729	-14.9408	1.78717e-50	7.37287e-49	25	3270144	3271199	+	protein_coding	keratin associated protein 10-4
ENSGALG00000015056	8942.64	-1.71008	0.143316	-11.9322	8.03757e-33	1.81516e-31	2	103119353	103231680	+	protein_coding	laminin subunit alpha 3
ENSGALG00000031035	421.437	-1.70954	0.157453	-10.8575	1.83767e-27	3.23692e-26	2	109465994	109509669	-	protein_coding	protein-L-isoaspartate (D-aspartate) O-methyltransferase domain containing 1
ENSGALG00000012735	1241.26	-1.70388	0.0928483	-18.3512	3.23018e-75	2.3282e-73	2	62675249	62679088	-	protein_coding	endothelin 1
ENSGALG00000039989	59.3599	-1.70336	0.237748	-7.16459	7.80189e-13	5.81034e-12	9	20022138	20024015	-	protein_coding	G protein-coupled receptor 160
ENSGALG00000048042	1050.09	-1.69617	0.0781793	-21.696	2.24037e-104	2.71909e-102	8	7491705	7502252	-	protein_coding	RAB GTPase activating protein 1 like
ENSGALG00000007717	248.745	-1.69012	0.204333	-8.2714	1.32393e-16	1.30397e-15	20	11976790	11984112	+	protein_coding	glucosaminyl (N-acetyl) transferase family member 7
ENSGALG00000016809	43.8991	-1.68813	0.258464	-6.5314	6.51585e-11	4.0927e-10	1	137823932	137849975	-	protein_coding	ectodysplasin A receptor
ENSGALG00000000059	1438.69	-1.68468	0.071284	-23.6333	1.75256e-123	2.6588e-121	11	18842576	18845331	+	protein_coding	tubulin, beta 3 class III
ENSGALG00000011562	104.884	-1.67765	0.246093	-6.81715	9.2862e-12	6.32255e-11	3	44583492	45261117	+	protein_coding	parkin RBR E3 ubiquitin protein ligase
ENSGALG00000039447	1598.33	-1.67631	0.0717107	-23.376	7.50363e-121	1.1028e-118	27	7349548	7359237	-	protein_coding	keratin 23
ENSGALG00000012419	87.1721	-1.67412	0.210072	-7.96923	1.59662e-15	1.44748e-14	1	51162833	51165452	+	protein_coding	urotensin-2 receptor-like
ENSGALG00000030002	30724.6	-1.67176	0.0650831	-25.6866	1.65103e-145	3.23533e-143	33	5401186	5408382	+	protein_coding	keratin 18
ENSGALG00000012941	107.026	-1.67048	0.535586	-3.11897	0.00181486	0.00462241	2	73025297	73384586	+	protein_coding	cadherin 12
ENSGALG00000041273	78.0659	-1.6699	0.2241	-7.45159	9.22238e-14	7.34822e-13	2	57762226	57813142	+	protein_coding	KIAA0319
ENSGALG00000015682	590.475	-1.64942	0.112773	-14.626	1.91729e-48	7.36081e-47	Z	66458647	66484239	-	protein_coding	UDP-glucose ceramide glucosyltransferase
ENSGALG00000008440	550.082	-1.64613	0.0822778	-20.007	4.78889e-89	4.64374e-87	5	24229252	24231231	+	protein_coding	carbohydrate sulfotransferase 1
ENSGALG00000042657	131.761	-1.64493	0.196873	-8.35528	6.52781e-17	6.57042e-16	2	2551902	2634749	-	protein_coding	Wnt family member 3A
ENSGALG00000021135	55.3693	-1.6429	0.249774	-6.57755	4.78258e-11	3.04673e-10	10	13483839	13488077	+	protein_coding	hyaluronan and proteoglycan link protein 3
ENSGALG00000000927	1184.23	-1.63768	0.3282	-4.98987	6.04186e-07	2.49966e-06	17	10600665	10618538	-	protein_coding	angiopoietin-like 2
ENSGALG00000021647	77.1654	-1.63345	0.207825	-7.85974	3.84917e-15	3.37893e-14	28	1622218	1636765	-	protein_coding	neurturin
ENSGALG00000051739	178.332	-1.62662	0.150566	-10.8034	3.31673e-27	5.79873e-26	3	101576575	101576734	-	protein_coding	NIL
ENSGALG00000040059	91.3178	-1.62518	0.185832	-8.74547	2.22095e-18	2.4476e-17	1	106444682	106445360	-	protein_coding	chromosome 1 open reading frame, human C21orf62
ENSGALG00000012126	374.384	-1.6226	0.29443	-5.51098	3.56845e-08	1.69777e-07	4	58121539	58134365	+	protein_coding	complement factor I
ENSGALG00000016680	79.9669	-1.62058	0.20107	-8.05978	7.64339e-16	7.13585e-15	3	108221188	108246601	-	protein_coding	transcription factor AP-2 beta
ENSGALG00000007242	24.6537	-1.61974	0.479055	-3.38113	0.000721895	0.00197073	4	9901514	9904127	+	protein_coding	SLIT and NTRK like family member 4
ENSGALG00000005580	628.048	-1.61672	0.114552	-14.1133	3.14421e-45	1.10559e-43	8	13738851	13781167	-	protein_coding	transmembrane protein 56
ENSGALG00000006776	274.99	-1.61483	0.114789	-14.0678	5.99386e-45	2.08422e-43	12	11927982	11930527	-	protein_coding	kelch domain containing 8B
ENSGALG00000000703	1527.38	-1.61087	0.0668706	-24.0893	3.23588e-128	5.2477e-126	26	2224413	2246628	-	protein_coding	solute carrier family 45 member 3
ENSGALG00000032467	550.691	-1.61008	0.132704	-12.1329	7.07013e-34	1.66671e-32	24	6229477	6236297	-	protein_coding	chromosome 24 open reading frame, human C11orf52
ENSGALG00000010224	621.151	-1.60308	0.104766	-15.3016	7.45988e-53	3.2485e-51	1	37882245	37890696	+	protein_coding	GLI pathogenesis-related 1-like
ENSGALG00000036327	647.193	-1.59526	0.102708	-15.5319	2.10882e-54	9.58239e-53	9	1232429	1255560	-	protein_coding	neuronal guanine nucleotide exchange factor
ENSGALG00000042577	71.9906	-1.59131	0.2569	-6.19429	5.85488e-10	3.3427e-09	1	84357506	84390333	+	protein_coding	cilia and flagella associated protein 44
ENSGALG00000004320	14.352	-1.59094	0.483601	-3.28978	0.00100267	0.00267132	13	13664152	13701069	+	protein_coding	FAT atypical cadherin 2
ENSGALG00000001167	12.2647	-1.58884	0.489715	-3.24441	0.00117694	0.00309963	24	1098788	1101947	-	protein_coding	potassium inwardly rectifying channel subfamily J member 1
ENSGALG00000037390	11.4703	-1.58871	0.487667	-3.25778	0.00112287	0.00296734	4	339229	344366	+	protein_coding	G protein-coupled receptor 83-like
ENSGALG00000041634	43698.2	-1.58814	0.12996	-12.2202	2.42486e-34	5.83331e-33	22	3827640	3830849	+	protein_coding	actin, gamma 2, smooth muscle, enteric
ENSGALG00000033408	103.857	-1.57957	0.205814	-7.67478	1.65705e-14	1.39661e-13	Z	1392966	1495024	+	protein_coding	zinc finger and BTB domain containing 7C
ENSGALG00000010156	67.43	-1.57886	0.255826	-6.17162	6.75934e-10	3.83002e-09	Z	25744346	25805121	+	protein_coding	dedicator of cytokinesis 8
ENSGALG00000034741	17.891	-1.57505	0.446874	-3.5246	0.000424125	0.00120639	4	37653711	37666930	+	protein_coding	ethanolamine-phosphate phospho-lyase
ENSGALG00000035916	95.8404	-1.57364	0.182015	-8.64563	5.35107e-18	5.75225e-17	5	18179809	18393764	-	protein_coding	SH3 and multiple ankyrin repeat domains 2
ENSGALG00000041449	23.755	-1.57183	0.401456	-3.91532	9.02858e-05	0.000283454	5	24740036	24756678	-	protein_coding	exonuclease 3'-5' domain containing 1
ENSGALG00000005408	82.9771	-1.57118	0.303469	-5.17741	2.24993e-07	9.79987e-07	11	15458802	15472631	+	protein_coding	Gallus gallus beta-carotene oxygenase 1 (BCO1), mRNA.
ENSGALG00000017166	37.5983	-1.57096	0.285892	-5.49493	3.90862e-08	1.84932e-07	1	181732679	181742258	-	protein_coding	RAB39A, member RAS oncogene family
ENSGALG00000016300	91.8162	-1.56849	0.260241	-6.02706	1.66974e-09	9.09675e-09	3	87866279	87910198	-	protein_coding	tubulointerstitial nephritis antigen
ENSGALG00000017204	212.186	-1.56515	0.177771	-8.80432	1.31648e-18	1.47943e-17	1	186709568	186747771	+	protein_coding	sestrin 3
ENSGALG00000012873	44.6487	-1.56261	0.259087	-6.03123	1.62718e-09	8.87776e-09	2	67749397	67762854	-	protein_coding	serpin family B member 5
ENSGALG00000006425	4958.37	-1.55697	0.0700336	-22.2318	1.69262e-109	2.16609e-107	12	11318268	11407020	+	protein_coding	solute carrier family 6 member 6
ENSGALG00000028142	25.0324	-1.55523	0.448777	-3.46548	0.000529285	0.00147882	Z	34263629	34278183	-	protein_coding	3-hydroxyacyl-CoA dehydratase 4
ENSGALG00000005504	482.072	-1.5516	0.124773	-12.4354	1.67961e-35	4.21852e-34	19	8792516	8809163	-	protein_coding	HNF1 homeobox B
ENSGALG00000029812	146.829	-1.54956	0.182781	-8.47772	2.29658e-17	2.38429e-16	25	1553972	1559757	+	protein_coding	RAB25, member RAS oncogene family
ENSGALG00000011041	151.859	-1.54557	0.137429	-11.2463	2.41443e-29	4.60186e-28	8	28628002	28668296	+	protein_coding	DnaJ heat shock protein family (Hsp40) member C6
ENSGALG00000033118	3634.52	-1.54184	0.0435289	-35.4212	8.06851e-275	4.74327e-272	2	149289748	149300056	-	protein_coding	family with sequence similarity 83 member H
ENSGALG00000031734	74.7239	-1.54148	0.399503	-3.85849	0.000114092	0.000353183	1	194448530	194462713	-	protein_coding	aquaporin 11
ENSGALG00000014973	85.0991	-1.53708	0.213463	-7.20068	5.99137e-13	4.4958e-12	1	80723912	80731661	+	protein_coding	G protein-coupled receptor 156
ENSGALG00000007710	45.7119	-1.52893	0.254718	-6.00244	1.94377e-09	1.05408e-08	4	12232157	12242910	-	protein_coding	ras-like protein family member 11A-like
ENSGALG00000009179	2591.46	-1.52704	0.058299	-26.1932	3.17475e-151	6.56301e-149	9	19447017	19455676	+	protein_coding	tumor necrosis factor superfamily member 10
ENSGALG00000042708	41.5102	-1.525	0.410374	-3.71611	0.000202313	0.000604882	16	850032	852546	+	protein_coding	NIL
ENSGALG00000015006	39.676	-1.52493	0.269377	-5.66096	1.50528e-08	7.46568e-08	1	81097707	81108336	-	protein_coding	mab-21 like 3
ENSGALG00000034204	878.633	-1.52382	0.197669	-7.70891	1.26892e-14	1.07382e-13	27	7412911	7417642	-	protein_coding	keratin, type I cytoskeletal 17-like
ENSGALG00000041435	242.049	-1.52242	0.130662	-11.6516	2.25233e-31	4.76077e-30	25	2844772	2862713	-	protein_coding	nucleoporin 210 like
ENSGALG00000030780	279.953	-1.522	0.138766	-10.9681	5.44164e-28	9.86205e-27	1	133618530	133693798	-	protein_coding	mannosyl (alpha-1,3-)-glycoprotein beta-1,4-N-acetylglucosaminyltransferase, isozyme A
ENSGALG00000016132	308.875	-1.51976	0.187227	-8.11718	4.77137e-16	4.51958e-15	1	109426311	109457601	+	protein_coding	immunoglobulin superfamily member 5
ENSGALG00000053697	50.8517	-1.51946	0.245054	-6.20049	5.62874e-10	3.22043e-09	8	19999912	20002832	+	protein_coding	transmembrane protein 125
ENSGALG00000003765	569.712	-1.5188	0.203065	-7.47941	7.4657e-14	5.98146e-13	6	10482682	10502453	-	protein_coding	APOBEC1 complementation factor
ENSGALG00000006038	298.014	-1.51804	0.132918	-11.4209	3.28863e-30	6.49169e-29	8	14742785	14850067	+	protein_coding	transforming growth factor beta receptor 3
ENSGALG00000003349	354.407	-1.51528	0.136013	-11.1407	7.94532e-29	1.47695e-27	22	2719079	2729173	+	protein_coding	pleckstrin homology domain containing A2
ENSGALG00000006526	2485.72	-1.51326	0.168584	-8.97629	2.8006e-19	3.28255e-18	12	11683445	11738536	+	protein_coding	plexin B3
ENSGALG00000015147	9215.59	-1.51275	0.089436	-16.9144	3.52552e-64	1.96219e-62	Z	35905443	35958334	-	protein_coding	aldehyde dehydrogenase 1 family member A1
ENSGALG00000005092	200.927	-1.51204	0.187059	-8.08326	6.30584e-16	5.92239e-15	12	6100520	6125075	+	protein_coding	histone deacetylase 11
ENSGALG00000017268	47.7183	-1.5091	0.308915	-4.88516	1.03346e-06	4.16661e-06	1	194285088	194285891	+	protein_coding	potassium channel tetramerization domain containing 21
ENSGALG00000013720	56.6692	-1.50693	0.426545	-3.53288	0.000411063	0.0011718	2	91986879	92010837	+	protein_coding	F-box protein 15
ENSGALG00000015344	328.767	-1.50195	0.116594	-12.8819	5.69465e-38	1.56391e-36	1	86495571	86513442	+	protein_coding	neurexophilin and PC-esterase domain family member 3
ENSGALG00000011017	267.308	-1.49849	0.137394	-10.9066	1.07226e-27	1.9138e-26	4	45728694	45740095	+	protein_coding	kelch like family member 8
ENSGALG00000046448	87.1927	-1.49156	0.190811	-7.81696	5.41136e-15	4.6955e-14	33	7742131	7746429	-	protein_coding	zinc finger protein 385A
ENSGALG00000029863	234.493	-1.49044	0.119854	-12.4355	1.67617e-35	4.21552e-34	6	1366036	1398417	-	protein_coding	phytanoyl-CoA 2-hydroxylase interacting protein like
ENSGALG00000035972	89.0842	-1.48995	0.207244	-7.18936	6.50957e-13	4.87298e-12	33	5241760	5245597	-	protein_coding	keratin 75
ENSGALG00000007694	789.803	-1.48856	0.0878525	-16.9439	2.13568e-64	1.20289e-62	2	16749654	16794344	+	protein_coding	phosphoribosyl transferase domain containing 1
ENSGALG00000035282	714.353	-1.48666	0.0737076	-20.1697	1.80802e-90	1.77148e-88	5	13971785	13980128	+	protein_coding	insulin like growth factor 2
ENSGALG00000008270	757.931	-1.4843	0.0799826	-18.5578	7.0504e-77	5.20126e-75	6	24590724	24595374	-	protein_coding	calcium homeostasis modulator 2
ENSGALG00000054870	15.6333	-1.48404	0.424458	-3.49631	0.000471738	0.0013279	W	3499720	3515093	+	protein_coding	thioredoxin-like protein 1
ENSGALG00000000234	291.106	-1.47803	0.102871	-14.3678	8.24195e-47	2.98743e-45	Z	46272435	46396602	+	protein_coding	erythrocyte membrane protein band 4.1 like 4A
ENSGALG00000042411	687.594	-1.47711	0.105812	-13.9598	2.74219e-44	9.2948e-43	4	21769982	21785966	-	protein_coding	family with sequence similarity 198 member B
ENSGALG00000048261	2476	-1.47453	0.0520265	-28.342	1.0517e-176	2.99766e-174	9	5640777	5642220	+	protein_coding	translation initiation factor IF-2-like
ENSGALG00000035094	6192.07	-1.47433	0.0590005	-24.9885	8.14997e-138	1.46016e-135	2	125879842	125906330	-	protein_coding	cadherin 17
ENSGALG00000026613	5125.55	-1.47269	0.224115	-6.57112	4.9937e-11	3.1737e-10	25	3309971	3310726	-	protein_coding	S100 calcium binding protein A4
ENSGALG00000027778	26.3676	-1.47225	0.417263	-3.52834	0.000418171	0.00119083	5	1642348	1649022	-	protein_coding	ras-related and estrogen-regulated growth inhibitor-like
ENSGALG00000039727	83.5468	-1.47106	0.334847	-4.39324	1.11674e-05	3.96454e-05	6	1251913	1267478	+	protein_coding	NIL
ENSGALG00000002356	135.223	-1.46511	0.189692	-7.72365	1.13049e-14	9.58391e-14	11	1510104	1514127	+	protein_coding	cap methyltransferase 2
ENSGALG00000012932	143.717	-1.46396	0.165775	-8.83105	1.03701e-18	1.17378e-17	1	58965080	59072088	-	protein_coding	FYVE, RhoGEF and PH domain containing 4
ENSGALG00000014428	119.018	-1.45284	0.191271	-7.5957	3.06131e-14	2.52585e-13	1	77546386	77554991	+	protein_coding	TAP binding protein like
ENSGALG00000026460	181.108	-1.44946	0.17138	-8.45761	2.72911e-17	2.81778e-16	7	26259269	26296906	-	protein_coding	Rho guanine nucleotide exchange factor (GEF) 1
ENSGALG00000006982	627.199	-1.44908	0.0959333	-15.1051	1.49832e-51	6.30569e-50	14	9045103	9069244	+	protein_coding	eukaryotic elongation factor 2 kinase
ENSGALG00000036616	3690.71	-1.44907	0.0489475	-29.6045	1.3075e-192	4.47212e-190	26	2075201	2083441	-	protein_coding	NUAK family kinase 2
ENSGALG00000032352	27.4661	-1.44872	0.482086	-3.0051	0.00265496	0.00656827	20	12553716	12553941	-	protein_coding	NIL
ENSGALG00000011288	3019	-1.43775	0.0751824	-19.1235	1.60869e-81	1.31577e-79	3	41973927	41987008	+	protein_coding	dishevelled binding antagonist of beta catenin 2
ENSGALG00000016279	2154.29	-1.43656	0.0575645	-24.9556	1.85473e-137	3.29163e-135	3	86745055	86757353	+	protein_coding	RAB23, member RAS oncogene family
ENSGALG00000006130	63.384	-1.43614	0.2393	-6.0014	1.95624e-09	1.06023e-08	20	9700708	9711179	+	protein_coding	stathmin 3
ENSGALG00000008702	63.7827	-1.43509	0.230732	-6.21972	4.98049e-10	2.86786e-09	3	15552059	15557418	+	protein_coding	ovo like zinc finger 3
ENSGALG00000001276	421.405	-1.43153	0.0922478	-15.5184	2.60632e-54	1.17599e-52	27	6190822	6194818	+	protein_coding	homeobox B9
ENSGALG00000002904	4778.61	-1.43042	0.051166	-27.9564	5.51038e-172	1.48087e-169	6	8461692	8499207	-	protein_coding	receptor accessory protein 3
ENSGALG00000039327	1444.36	-1.42792	0.105687	-13.5108	1.35015e-41	4.24024e-40	8	1386093	1534129	-	protein_coding	vav 3 guanine nucleotide exchange factor
ENSGALG00000005123	70.0659	-1.42617	0.206807	-6.89615	5.34306e-12	3.71036e-11	12	6435528	6467522	-	protein_coding	Wnt family member 7A
ENSGALG00000013773	313.772	-1.42514	0.109931	-12.964	1.95796e-38	5.49749e-37	3	52529963	52540546	+	protein_coding	fucosidase, alpha-L- 2, plasma
ENSGALG00000010208	25.6806	-1.41948	0.354432	-4.00496	6.2029e-05	0.000199332	1	37820646	37853581	-	protein_coding	calcyphosine 2
ENSGALG00000005968	525.817	-1.41582	0.105926	-13.3661	9.54225e-41	2.92836e-39	15	8274523	8282968	+	protein_coding	matrix metallopeptidase 11
ENSGALG00000000568	19.6122	-1.41516	0.448226	-3.15723	0.00159273	0.00409044	26	429844	474775	+	protein_coding	leucine rich repeat containing G protein-coupled receptor 6
ENSGALG00000030629	43.5334	-1.41068	0.256893	-5.49131	3.98973e-08	1.88596e-07	33	5249337	5254464	-	protein_coding	keratin 6A
ENSGALG00000001869	29.3995	-1.41044	0.341691	-4.12781	3.66236e-05	0.000121275	Z	69047284	69263974	-	protein_coding	leucine rich repeat and Ig domain containing 2
ENSGALG00000025896	20.4651	-1.40564	0.440103	-3.19388	0.00140374	0.00363886	8	12637013	12664559	-	protein_coding	phospholipid phosphatase related 4
ENSGALG00000005077	8632.83	-1.40523	0.0839685	-16.7352	7.25917e-63	3.9017e-61	4	2144013	2164240	-	protein_coding	coagulation factor VIII
ENSGALG00000016522	134.106	-1.40489	0.145861	-9.63168	5.87623e-22	8.01041e-21	1	121861690	121891693	-	protein_coding	protein phosphatase with EF-hand domain 1
ENSGALG00000045555	3305.71	-1.40377	0.0555078	-25.2896	4.15995e-141	7.59777e-139	8	11201701	11218080	+	protein_coding	influenza virus NS1A binding protein
ENSGALG00000014372	44.5069	-1.40206	0.253104	-5.53944	3.03432e-08	1.45579e-07	4	73421042	73440963	-	protein_coding	solute carrier family 34 member 2
ENSGALG00000005763	1347.05	-1.40127	0.0667459	-20.9942	7.41656e-98	8.11165e-96	2	4666084	4685727	+	protein_coding	villin like
ENSGALG00000028815	60.042	-1.40091	0.468457	-2.99048	0.00278538	0.00686565	24	6293150	6302449	+	protein_coding	von Willebrand factor A domain containing 5A
ENSGALG00000030603	79.7138	-1.3992	0.225964	-6.19212	5.93597e-10	3.38284e-09	22	293080	383689	-	protein_coding	anthrax toxin receptor 1
ENSGALG00000016648	29.7305	-1.39727	0.404622	-3.45327	0.000553837	0.00154215	1	129773838	129788312	+	protein_coding	arylsulfatase D
ENSGALG00000026231	4703.84	-1.39715	0.0641548	-21.7779	3.76305e-105	4.59679e-103	28	2949234	2970919	+	protein_coding	AT-rich interaction domain 3A
ENSGALG00000012885	272.662	-1.39644	0.117117	-11.9234	8.93706e-33	2.00865e-31	2	67837315	67924872	+	protein_coding	BCL2, apoptosis regulator
ENSGALG00000041662	110.361	-1.39422	0.185907	-7.49955	6.40387e-14	5.16372e-13	4	37229824	37254071	+	protein_coding	photopigment melanopsin-like
ENSGALG00000009612	5509.63	-1.39154	0.0591199	-23.5376	1.68219e-122	2.51154e-120	3	19449226	19512091	-	protein_coding	transforming growth factor beta 2
ENSGALG00000042621	246.586	-1.39077	0.326309	-4.26213	2.02491e-05	6.94993e-05	2	118700640	118730662	+	protein_coding	hepatocyte nuclear factor 4 gamma
ENSGALG00000021848	940.714	-1.38846	0.0919485	-15.1004	1.60882e-51	6.7556e-50	Z	9136598	9137711	+	protein_coding	avidin-like
ENSGALG00000005647	1396.48	-1.38808	0.0613235	-22.6354	1.94497e-113	2.59494e-111	8	13947646	13974017	-	protein_coding	ATP binding cassette subfamily D member 3
ENSGALG00000011139	469.543	-1.38762	0.107851	-12.8661	6.9803e-38	1.9114e-36	5	48214227	48312719	-	protein_coding	coiled-coil domain containing 85C
ENSGALG00000012623	37.3899	-1.38561	0.283064	-4.89504	9.82849e-07	3.9762e-06	Z	42432328	42437371	-	protein_coding	cripto, FRL-1, cryptic family 1
ENSGALG00000030175	821.916	-1.37702	0.0828353	-16.6236	4.70422e-62	2.48584e-60	2	44518219	44569669	+	protein_coding	F-box and leucine rich repeat protein 2
ENSGALG00000016127	410.822	-1.37246	0.106354	-12.9045	4.24339e-38	1.17392e-36	1	109359680	109366841	+	protein_coding	NIL
ENSGALG00000032746	56.567	-1.36558	0.26217	-5.20877	1.901e-07	8.36136e-07	2	136526176	136595461	-	protein_coding	ectonucleotide pyrophosphatase/phosphodiesterase 2
ENSGALG00000026359	448.231	-1.36465	0.0939744	-14.5215	8.85033e-48	3.34322e-46	3	22805739	22810788	-	protein_coding	SERTA domain containing 4
ENSGALG00000016322	3445.1	-1.36172	0.168851	-8.06461	7.34729e-16	6.87306e-15	3	88359781	88366861	+	protein_coding	glutathione transferase
ENSGALG00000004267	1070.34	-1.36102	0.211625	-6.4313	1.26516e-10	7.73237e-10	5	1777019	1781819	+	protein_coding	single Ig and TIR domain containing
ENSGALG00000004222	2987.06	-1.361	0.0441476	-30.8284	1.09266e-208	3.9529e-206	6	11585401	11612168	+	protein_coding	hexokinase 1
ENSGALG00000005078	2719.48	-1.3607	0.118204	-11.5114	1.15521e-30	2.34939e-29	12	6021284	6080368	-	protein_coding	nucleoporin 210
ENSGALG00000011541	3717.41	-1.36043	0.0794676	-17.1193	1.06605e-65	6.07711e-64	7	23682688	23766446	+	protein_coding	bridging integrator 1
ENSGALG00000007929	56.3698	-1.35861	0.257711	-5.27183	1.35071e-07	6.04988e-07	24	6196566	6228780	-	protein_coding	DIX domain containing 1
ENSGALG00000046159	2772.95	-1.35622	0.426616	-3.17902	0.00147773	0.00381593	9	16326595	16343758	+	protein_coding	kininogen 1
ENSGALG00000012418	104.203	-1.35209	0.265769	-5.08748	3.62857e-07	1.53913e-06	7	32639734	32697227	+	protein_coding	kynureninase
ENSGALG00000049577	20.0734	-1.3509	0.406648	-3.32204	0.000893609	0.00240288	8	24817655	24830769	+	protein_coding	family with sequence similarity 159 member A
ENSGALG00000036378	588.815	-1.34794	0.124194	-10.8535	1.91925e-27	3.37745e-26	7	21367599	21373226	-	protein_coding	T-box, brain, 1
ENSGALG00000001611	19.116	-1.34708	0.389148	-3.46162	0.000536935	0.00149775	24	2619470	2649394	-	protein_coding	beta-1,3-glucuronyltransferase 1
ENSGALG00000015115	1138.21	-1.34679	0.085135	-15.8195	2.2835e-56	1.06859e-54	Z	34893637	34957995	+	protein_coding	MAM domain containing 2
ENSGALG00000040704	187.968	-1.34131	0.134994	-9.93605	2.90104e-23	4.24704e-22	W	5944391	6052596	+	protein_coding	spindlin 1-W
ENSGALG00000035752	858.017	-1.33794	0.0870986	-15.3612	2.98192e-53	1.3168e-51	2	119484869	119507975	-	protein_coding	peroxisomal biogenesis factor 2
ENSGALG00000039080	5223.51	-1.33677	0.0509777	-26.2227	1.46457e-151	3.09566e-149	5	19191267	19248208	+	protein_coding	CD44 molecule (Indian blood group)
ENSGALG00000011180	389.099	-1.33512	0.108414	-12.315	7.51805e-35	1.84393e-33	3	40837461	40916045	-	protein_coding	family with sequence similarity 120B
ENSGALG00000001701	54.7439	-1.33057	0.261524	-5.08774	3.6235e-07	1.53803e-06	21	2351876	2357793	-	protein_coding	Gallus gallus lysophosphatidic acid receptor 6-like (LOC114977882), mRNA.
ENSGALG00000032736	1244.38	-1.32732	0.0674788	-19.6701	3.88763e-86	3.51606e-84	12	9973817	10066081	+	protein_coding	monoglyceride lipase
ENSGALG00000019077	985.072	-1.32693	0.122206	-10.8581	1.82468e-27	3.21705e-26	1	178515944	178724914	+	protein_coding	spermatogenesis associated 13
ENSGALG00000006474	5922.75	-1.32456	0.0598893	-22.1168	2.17769e-108	2.74945e-106	13	16610572	16623562	+	protein_coding	S-phase kinase-associated protein 1
ENSGALG00000016655	45.6732	-1.32303	0.253358	-5.22198	1.77023e-07	7.80992e-07	1	129816980	129833250	-	protein_coding	glycogenin 2
ENSGALG00000000402	13505.4	-1.31963	0.0821803	-16.0577	5.04544e-58	2.45258e-56	22	1351043	1386815	+	protein_coding	lysyl oxidase like 2
ENSGALG00000000745	49.4103	-1.31815	0.262986	-5.01225	5.37973e-07	2.23506e-06	26	2324249	2343007	-	protein_coding	solute carrier family 26 member 9
ENSGALG00000030710	138.039	-1.31604	0.172537	-7.62757	2.39224e-14	1.99216e-13	20	79510	98048	-	protein_coding	l(3)mbt-like 1 (Drosophila)
ENSGALG00000000299	1202.37	-1.3147	0.106605	-12.3324	6.06056e-35	1.49229e-33	26	827966	854048	-	protein_coding	plakophilin 1
ENSGALG00000003137	59.869	-1.31417	0.21596	-6.08525	1.16307e-09	6.43143e-09	15	5036040	5046876	-	protein_coding	refilin A
ENSGALG00000026704	126.318	-1.31392	0.155856	-8.43036	3.44609e-17	3.53456e-16	Z	16696008	16699213	+	protein_coding	glutathione peroxidase 8 (putative)
ENSGALG00000041202	877.319	-1.31167	0.0696966	-18.8197	5.20752e-79	4.03144e-77	2	138061818	138086470	-	protein_coding	F-box protein 32
ENSGALG00000047202	15.256	-1.3035	0.444829	-2.93034	0.00338594	0.00822418	33	2920706	2953251	+	protein_coding	NIL
ENSGALG00000028115	247.166	-1.30238	0.130998	-9.94201	2.73248e-23	4.00963e-22	23	1905026	1905821	+	protein_coding	stratifin
ENSGALG00000002802	25.8937	-1.2988	0.300768	-4.31828	1.57253e-05	5.47417e-05	26	4359455	4369874	-	protein_coding	protein kinase C and casein kinase substrate in neurons 1
ENSGALG00000049616	24.5788	-1.29745	0.385857	-3.3625	0.000772391	0.00210005	3	42525652	42527287	+	protein_coding	tubulin tyrosine ligase like 2
ENSGALG00000010309	95.6751	-1.29614	0.18792	-6.89733	5.29906e-12	3.68252e-11	5	38363415	38365723	+	protein_coding	zinc finger C2HC-type containing 1C
ENSGALG00000016852	38.7557	-1.29573	0.2671	-4.85112	1.22765e-06	4.90642e-06	1	141624409	141643190	-	protein_coding	tumor necrosis factor superfamily member 13b
ENSGALG00000006955	221.542	-1.29515	0.120189	-10.776	4.47053e-27	7.76544e-26	6	22000493	22007023	-	protein_coding	cyclin J
ENSGALG00000009421	1639.25	-1.29387	0.0755354	-17.1293	8.96523e-66	5.12626e-64	5	28087092	28091730	-	protein_coding	serine and arginine rich splicing factor 5
ENSGALG00000001727	434.271	-1.29083	0.0984119	-13.1166	2.64688e-39	7.78018e-38	22	1887125	1890661	+	protein_coding	leucine zipper tumor suppressor 1
ENSGALG00000005626	402.494	-1.2888	0.106338	-12.1199	8.28945e-34	1.94683e-32	15	7454491	7464825	-	protein_coding	tyrosylprotein sulfotransferase 2
ENSGALG00000012938	25.6004	-1.28794	0.367252	-3.50696	0.000453254	0.00128162	1	59380845	59403925	+	protein_coding	antagonist of mitotic exit network 1 homolog
ENSGALG00000012917	3404.73	-1.28783	0.059397	-21.6818	3.0479e-104	3.67546e-102	2	69267184	69363889	-	protein_coding	cadherin 6
ENSGALG00000031763	417.818	-1.28492	0.138815	-9.25633	2.11584e-20	2.63597e-19	3	37838821	37857318	-	protein_coding	EDAR associated death domain
ENSGALG00000003213	1237.65	-1.28311	0.119894	-10.702	9.95658e-27	1.71053e-25	1	51206945	51218711	+	protein_coding	galectin 2
ENSGALG00000007070	36.1383	-1.2817	0.32668	-3.92342	8.72994e-05	0.000274582	14	9166629	9185734	+	protein_coding	NIL
ENSGALG00000051829	42.4004	-1.28113	0.301629	-4.24737	2.16294e-05	7.38594e-05	1	20487637	20491358	-	protein_coding	NIL
ENSGALG00000003135	2127.78	-1.27879	0.0755068	-16.9361	2.43781e-64	1.36896e-62	6	9421562	9766762	+	protein_coding	ankyrin 3
ENSGALG00000011306	4237.62	-1.27723	0.170455	-7.49305	6.7291e-14	5.41668e-13	7	22170599	22175002	-	protein_coding	desmin
ENSGALG00000001412	2041.01	-1.27539	0.05908	-21.5875	2.3533e-103	2.7843e-101	10	2987867	3010326	+	protein_coding	semaphorin 7A (John Milton Hagen blood group)
ENSGALG00000000583	218.961	-1.27411	0.116679	-10.9198	9.27333e-28	1.66143e-26	26	1695657	1714634	+	protein_coding	SRY-box 13
ENSGALG00000005171	221.538	-1.27346	0.130236	-9.77814	1.39757e-22	1.96937e-21	9	8423200	8439506	-	protein_coding	adaptor related protein complex 1 sigma 3 subunit
ENSGALG00000003736	205.27	-1.27267	0.176414	-7.21413	5.42797e-13	4.08607e-12	15	5511095	5523595	+	protein_coding	ATP binding cassette subfamily B member 9
ENSGALG00000041365	1712.61	-1.2712	0.0784219	-16.2098	4.3e-59	2.14567e-57	20	13087624	13101795	+	protein_coding	spalt like transcription factor 4
ENSGALG00000023933	1634.7	-1.26662	0.211066	-6.00105	1.96044e-09	1.06221e-08	26	3140578	3141464	+	protein_coding	G0/G1 switch 2
ENSGALG00000011220	135.115	-1.2641	0.156266	-8.08942	5.99495e-16	5.63322e-15	5	48730240	48739091	-	protein_coding	solute carrier family 25 member 29
ENSGALG00000038768	1268.36	-1.26402	0.0754723	-16.7481	5.84817e-63	3.15232e-61	14	2130705	2182145	+	protein_coding	FAM20C, golgi associated secretory pathway kinase
ENSGALG00000013180	23.9402	-1.2612	0.329788	-3.82427	0.00013116	0.00040205	2	85713767	85738300	+	protein_coding	solute carrier family 6 member 18
ENSGALG00000000906	309.942	-1.2599	0.12016	-10.4852	1.01054e-25	1.67639e-24	17	10574804	10660252	+	protein_coding	Ral GEF with PH domain and SH3 binding motif 1
ENSGALG00000011227	523.27	-1.2573	0.0859743	-14.6241	1.97121e-48	7.55244e-47	4	46806173	46831897	+	protein_coding	CDP-diacylglycerol synthase 1
ENSGALG00000014980	17.3486	-1.25568	0.393256	-3.19303	0.0014079	0.00364763	1	80915819	80927454	-	protein_coding	NIL
ENSGALG00000030376	1991.32	-1.25227	0.0670535	-18.6757	7.81216e-78	5.83184e-76	21	5314484	5343907	+	protein_coding	dehydrogenase/reductase 3
ENSGALG00000035565	103.68	-1.25207	0.176183	-7.10665	1.18891e-12	8.74007e-12	4	66443982	66445269	-	protein_coding	zygote arrest 1
ENSGALG00000007132	355.943	-1.2474	0.154735	-8.06156	7.53275e-16	7.03605e-15	12	12238653	12252445	-	protein_coding	acyl-CoA oxidase 2
ENSGALG00000013640	985.365	-1.24718	0.0837959	-14.8836	4.21235e-50	1.71521e-48	2	90467902	90576864	+	protein_coding	myelin basic protein
ENSGALG00000000692	375.323	-1.24702	0.126136	-9.88626	4.77555e-23	6.948e-22	26	2156869	2171973	+	protein_coding	cyclin dependent kinase 18
ENSGALG00000026677	617.545	-1.24661	0.0990381	-12.5872	2.48268e-36	6.38036e-35	1	138924430	138937050	-	protein_coding	coagulation factor X
ENSGALG00000039326	259.672	-1.2449	0.158543	-7.85212	4.09054e-15	3.57746e-14	2	56182215	56185408	-	protein_coding	heat shock factor binding protein 1 like 1
ENSGALG00000042199	389.27	-1.24367	0.108835	-11.4271	3.06162e-30	6.06265e-29	20	10577211	10600763	+	protein_coding	solute carrier family 12 (potassium/chloride transporter), member 5
ENSGALG00000053315	27.9305	-1.24133	0.414291	-2.99628	0.002733	0.00674536	3	59817467	59821582	+	protein_coding	NIL
ENSGALG00000008007	2528.41	-1.24075	0.0489354	-25.3549	7.93488e-142	1.47793e-139	10	19594939	19629103	-	protein_coding	integrin subunit alpha 11
ENSGALG00000031183	219.063	-1.24024	0.126727	-9.7867	1.28424e-22	1.81511e-21	23	304548	312669	+	protein_coding	absent in melanoma 1-like
ENSGALG00000033698	33.3693	-1.238	0.361688	-3.42284	0.000619716	0.00171191	2	43559726	43594328	-	protein_coding	NIL
ENSGALG00000007993	74.1981	-1.23726	0.20593	-6.00818	1.87612e-09	1.01887e-08	4	13231207	13304309	+	protein_coding	doublecortin
ENSGALG00000040886	2064.67	-1.23601	0.0591404	-20.8996	5.39512e-97	5.76665e-95	20	12531870	12538744	+	protein_coding	NIL
ENSGALG00000008969	4915.58	-1.23345	0.046724	-26.3986	1.42284e-153	3.149e-151	3	9260059	9446795	+	protein_coding	epithelial cell adhesion molecule
ENSGALG00000007819	530.124	-1.23311	0.0871621	-14.1473	1.9398e-45	6.84645e-44	12	17007246	17127236	-	protein_coding	PDZ domain containing ring finger 3
ENSGALG00000047559	2082.08	-1.23283	0.050764	-24.2856	2.78555e-130	4.59665e-128	5	9843038	9988806	+	protein_coding	suppression of tumorigenicity 5
ENSGALG00000002818	1565.31	-1.23278	0.0888585	-13.8735	9.17328e-44	3.05971e-42	27	7935604	7944619	-	protein_coding	vesicle amine transport 1
ENSGALG00000015070	436.797	-1.22799	0.0969513	-12.666	9.1214e-37	2.37662e-35	3	66793641	66860116	-	protein_coding	FIG4 phosphoinositide 5-phosphatase
ENSGALG00000012178	2739.98	-1.22782	0.0471419	-26.0453	1.52151e-149	3.07769e-147	1	50720145	50737226	+	protein_coding	platelet derived growth factor subunit B
ENSGALG00000014514	334.613	-1.22762	0.126495	-9.70488	2.87426e-22	3.98163e-21	4	76691323	76735809	-	protein_coding	coiled-coil and C2 domain containing 2A
ENSGALG00000030303	338.911	-1.22733	0.14667	-8.36793	5.86372e-17	5.92736e-16	4	49546120	49550072	-	protein_coding	protein phosphatase 1 regulatory subunit 3B
ENSGALG00000007800	129.488	-1.22716	0.183051	-6.70393	2.02885e-11	1.33684e-10	4	12579037	12598950	-	protein_coding	zinc finger DHHC-type containing 15
ENSGALG00000015404	97.1387	-1.227	0.202945	-6.04598	1.48508e-09	8.14023e-09	2	111182777	111199494	-	protein_coding	kinesin family member 20A-like
ENSGALG00000034473	1169.34	-1.22684	0.0795199	-15.4281	1.0601e-53	4.74826e-52	1	180569334	180612944	-	protein_coding	poly(ADP-ribose) polymerase family member 4
ENSGALG00000004420	1296.95	-1.22671	0.0987058	-12.4279	1.84394e-35	4.61893e-34	14	3925848	4284907	+	protein_coding	sidekick cell adhesion molecule 1
ENSGALG00000047102	330.822	-1.22567	0.113522	-10.7967	3.56662e-27	6.22404e-26	17	740749	752333	+	protein_coding	suppressor APC domain containing 2
ENSGALG00000010697	894.756	-1.22547	0.0824959	-14.8549	6.46458e-50	2.59854e-48	Z	43598379	43681200	-	protein_coding	semaphorin 4D
ENSGALG00000036255	119.153	-1.22266	0.193071	-6.3327	2.4091e-10	1.43056e-09	1	70750804	70843717	-	protein_coding	Wnt family member 7B
ENSGALG00000015842	509.795	-1.22154	0.0963477	-12.6784	7.78983e-37	2.03607e-35	1	105805719	105885857	-	protein_coding	T-cell lymphoma invasion and metastasis 1
ENSGALG00000031117	774.299	-1.2193	0.079154	-15.4041	1.53593e-53	6.8469e-52	2	51496701	51521276	+	protein_coding	serine/threonine kinase 17a
ENSGALG00000009302	1453.35	-1.21871	0.0615225	-19.8092	2.48202e-87	2.31147e-85	6	30231250	30236803	+	protein_coding	empty spiracles homeobox 2
ENSGALG00000014687	123.825	-1.21525	0.174455	-6.96601	3.26059e-12	2.30942e-11	1	78162526	78195976	+	protein_coding	EPH receptor A1
ENSGALG00000000884	1503.98	-1.21394	0.062833	-19.32	3.64445e-83	3.11634e-81	13	1686037	1715067	+	protein_coding	CXXC finger protein 5
ENSGALG00000004370	63.2064	-1.21357	0.211854	-5.72833	1.01425e-08	5.13179e-08	18	7978388	8014156	+	protein_coding	mitogen-activated protein kinase kinase 6
ENSGALG00000007963	160.814	-1.21147	0.182126	-6.65179	2.89549e-11	1.87828e-10	20	13171131	13253864	+	protein_coding	nuclear factor of activated T-cells 2
ENSGALG00000038207	153.745	-1.21125	0.149906	-8.08005	6.47378e-16	6.07102e-15	22	99431	102735	-	protein_coding	NIL
ENSGALG00000005421	51.8709	-1.20663	0.245384	-4.91731	8.774e-07	3.56802e-06	14	6525003	6528361	+	protein_coding	testis expressed 2-like
ENSGALG00000041263	1684.88	-1.2033	0.0617209	-19.4958	1.19064e-84	1.05156e-82	1	174079521	174312779	+	protein_coding	doublecortin like kinase 1
ENSGALG00000010379	23.3685	-1.20286	0.340911	-3.52838	0.000418115	0.00119083	4	35370111	35436997	-	protein_coding	synuclein alpha
ENSGALG00000040388	423.593	-1.20259	0.132476	-9.0778	1.10792e-19	1.33007e-18	1	127826527	127886710	+	protein_coding	pseudouridine 5'-phosphatase
ENSGALG00000003073	1461.82	-1.20193	0.0690251	-17.4129	6.58908e-68	3.92259e-66	6	9336701	9386648	+	protein_coding	Rho related BTB domain containing 1
ENSGALG00000027423	32.6687	-1.20123	0.372889	-3.22142	0.00127558	0.00333605	Z	53622720	53657488	+	protein_coding	solute carrier family 26 member 1
ENSGALG00000012552	672.667	-1.20006	0.0938417	-12.7881	1.91092e-37	5.09182e-36	1	52116278	52137392	-	protein_coding	target of myb1 membrane trafficking protein
ENSGALG00000047017	21.9502	-1.19945	0.33756	-3.55331	0.000380414	0.00108941	22	1622094	1628938	+	protein_coding	phytanoyl-CoA 2-hydroxylase interacting protein
ENSGALG00000029586	1400.2	-1.19778	0.0750639	-15.9568	2.55577e-57	1.2328e-55	5	9161643	9200596	+	protein_coding	ring finger protein 141
ENSGALG00000004103	43.9373	-1.19653	0.284701	-4.20277	2.63665e-05	8.90338e-05	10	7166205	7175738	-	protein_coding	family with sequence similarity 81 member A
ENSGALG00000012989	137.273	-1.1929	0.155188	-7.68677	1.50901e-14	1.27412e-13	1	60359914	60404116	-	protein_coding	ninjurin 2
ENSGALG00000011164	9559.32	-1.19284	0.0809342	-14.7384	3.65537e-49	1.42962e-47	2	33620222	33781928	+	protein_coding	chimerin 2
ENSGALG00000014421	445.09	-1.19244	0.151773	-7.85675	3.94223e-15	3.457e-14	4	75821281	75869811	+	protein_coding	ligand dependent nuclear receptor corepressor like
ENSGALG00000010625	77.2141	-1.19029	0.41208	-2.88848	0.00387104	0.00928972	3	33837371	33858132	+	protein_coding	steroid 5 alpha-reductase 2
ENSGALG00000040256	325.477	-1.1895	0.177608	-6.69734	2.12243e-11	1.39703e-10	2	129350228	129792370	+	protein_coding	regulating synaptic membrane exocytosis 2
ENSGALG00000000227	5942.61	-1.18806	0.0493845	-24.0572	7.01197e-128	1.11787e-125	22	605205	646892	-	protein_coding	dihydropyrimidinase like 2
ENSGALG00000035505	40.5098	-1.18649	0.404826	-2.93087	0.00338009	0.0082121	2	46604092	46670393	+	protein_coding	acyloxyacyl hydrolase
ENSGALG00000007766	1992.81	-1.18349	0.0609723	-19.4103	6.31012e-84	5.49564e-82	2	16935029	17269638	-	protein_coding	KIAA1217
ENSGALG00000036412	389.234	-1.17953	0.0918427	-12.843	9.41751e-38	2.55277e-36	2	42447407	42553652	+	protein_coding	transmembrane protein 108
ENSGALG00000011175	1041.19	-1.17778	0.0745155	-15.8058	2.83881e-56	1.32515e-54	4	46379728	46397571	+	protein_coding	transmembrane protein 150C
ENSGALG00000000695	1159.27	-1.17673	0.0559107	-21.0465	2.46002e-98	2.72223e-96	26	2178132	2192431	+	protein_coding	major facilitator superfamily domain containing 4A
ENSGALG00000028360	63.5923	-1.17649	0.201437	-5.84047	5.20551e-09	2.70365e-08	1	42251046	42358204	-	protein_coding	MGAT4 family member C
ENSGALG00000009905	423.072	-1.17647	0.124244	-9.46906	2.82381e-21	3.7226e-20	1	35233247	35257392	-	protein_coding	Mdm1 nuclear protein
ENSGALG00000004916	40.7555	-1.17513	0.374729	-3.13595	0.00171298	0.00437954	14	5371506	5386809	+	protein_coding	dynein regulatory complex subunit 3
ENSGALG00000003604	362.521	-1.17045	0.156861	-7.46166	8.54417e-14	6.8136e-13	19	5804284	5807797	-	protein_coding	solute carrier family 46 member 1
ENSGALG00000017329	249.963	-1.17033	0.136699	-8.56134	1.11563e-17	1.17707e-16	1	196502551	196621676	+	protein_coding	FCH and double SH3 domains 2
ENSGALG00000046204	70.6075	-1.16997	0.236322	-4.95073	7.39354e-07	3.02956e-06	20	5447807	5451704	-	protein_coding	R3H domain containing like
ENSGALG00000006826	1266.98	-1.16988	0.0740745	-15.7933	3.45816e-56	1.60629e-54	10	14396228	14405244	+	protein_coding	kelch like family member 25
ENSGALG00000016258	29.5825	-1.16959	0.318371	-3.67366	0.000239101	0.000705562	1	114353221	114397787	-	protein_coding	synaptotagmin like 5
ENSGALG00000016022	1554.38	-1.16895	0.0964869	-12.1151	8.78143e-34	2.0598e-32	1	107358559	107506805	-	protein_coding	runt-related transcription factor 1
ENSGALG00000036807	739.43	-1.16746	0.076221	-15.3168	5.90923e-53	2.57922e-51	2	41184788	41205075	+	protein_coding	nucleotide binding oligomerization domain containing 1
ENSGALG00000043219	203.886	-1.16642	0.118119	-9.87494	5.34653e-23	7.75473e-22	27	6260732	6271956	+	protein_coding	homeobox B3
ENSGALG00000001169	2021.82	-1.16444	0.113832	-10.2294	1.46427e-24	2.28667e-23	17	9279298	9313749	+	protein_coding	crumbs 2, cell polarity complex component
ENSGALG00000052932	1371.67	-1.16344	0.0709275	-16.4032	1.81316e-60	9.39645e-59	4	49738481	49832032	-	protein_coding	shroom family member 3
ENSGALG00000009682	79.7087	-1.16232	0.279724	-4.15524	3.24939e-05	0.000108459	9	22884603	22895776	+	protein_coding	ventricular zone expressed PH domain containing 1
ENSGALG00000014242	306.882	-1.16202	0.125519	-9.25776	2.08758e-20	2.60249e-19	4	68290810	68317278	+	protein_coding	BEN domain containing 4
ENSGALG00000002132	79.5627	-1.1617	0.280552	-4.14076	3.46164e-05	0.000114993	13	4271442	4451078	-	protein_coding	potassium voltage-gated channel interacting protein 1
ENSGALG00000022644	20.4987	-1.16153	0.363734	-3.19334	0.00140636	0.00364464	12	11908496	11924857	-	protein_coding	NIL
ENSGALG00000015057	70.7607	-1.15826	0.28173	-4.11125	3.93526e-05	0.000129854	3	66560137	66566914	+	protein_coding	D-aspartate oxidase
ENSGALG00000005074	419.588	-1.15806	0.121509	-9.53065	1.56303e-21	2.0928e-20	17	5201838	5237283	+	protein_coding	family with sequence similarity 102 member A
ENSGALG00000009959	2005.9	-1.1563	0.0632267	-18.2881	1.0292e-74	7.36172e-73	1	35681990	35711338	+	protein_coding	RAB3A interacting protein
ENSGALG00000009026	93.2162	-1.15628	0.183844	-6.28948	3.18541e-10	1.87145e-09	2	21682610	21706828	+	protein_coding	cilia and flagella associated protein 69
ENSGALG00000048315	37.0483	-1.15555	0.277544	-4.16349	3.13421e-05	0.000104744	22	94833	96276	-	protein_coding	NIL
ENSGALG00000038328	130.748	-1.15415	0.251623	-4.58682	4.50049e-06	1.67719e-05	2	78183489	78221561	-	protein_coding	ankyrin repeat domain 33B
ENSGALG00000026957	622.449	-1.15056	0.105458	-10.9101	1.03104e-27	1.84372e-26	6	24043810	24048263	-	protein_coding	semaphorin 4G
ENSGALG00000009413	1128.65	-1.14889	0.0597969	-19.2132	2.87276e-82	2.40188e-80	3	18081221	18103577	-	protein_coding	BRO1 domain and CAAX motif containing
ENSGALG00000032558	18.6021	-1.14614	0.385291	-2.97475	0.0029323	0.00719667	5	10855014	10936272	+	protein_coding	inscuteable homolog (Drosophila)
ENSGALG00000046826	823.771	-1.1458	0.0795298	-14.4072	4.66456e-47	1.71052e-45	33	6710499	6728373	-	protein_coding	glycogen [starch] synthase, muscle-like
ENSGALG00000036218	442.791	-1.14509	0.0909277	-12.5934	2.29429e-36	5.91236e-35	3	40043582	40064101	+	protein_coding	RAB4A, member RAS oncogene family
ENSGALG00000011141	1108.62	-1.14398	0.0723783	-15.8055	2.85079e-56	1.32745e-54	7	21793548	21822090	+	protein_coding	integrin subunit beta 6
ENSGALG00000009017	193.203	-1.14374	0.147774	-7.73978	9.95901e-15	8.50041e-14	2	21667321	21673630	+	protein_coding	STEAP2 metalloreductase
ENSGALG00000014210	635.438	-1.1437	0.0861463	-13.2763	3.1785e-40	9.59775e-39	4	67593016	67600493	+	protein_coding	glucosamine-6-phosphate deaminase 2
ENSGALG00000012732	28.3315	-1.14336	0.309155	-3.69833	0.000217021	0.000644878	2	62237701	62532964	-	protein_coding	phosphatase and actin regulator 1
ENSGALG00000000209	574.584	-1.13958	0.0973691	-11.7037	1.22023e-31	2.61149e-30	22	577316	581857	-	protein_coding	prion protein
ENSGALG00000028250	436.554	-1.13938	0.133409	-8.54049	1.33651e-17	1.40775e-16	6	20008950	20032260	-	protein_coding	ankyrin repeat domain 22
ENSGALG00000000866	1297.11	-1.13889	0.0966728	-11.7809	4.89717e-32	1.06381e-30	25	342331	352320	-	protein_coding	selenium binding protein 1
ENSGALG00000000071	232.264	-1.13886	0.125322	-9.08742	1.01413e-19	1.21903e-18	1	190327367	190335382	+	protein_coding	DNA damage induced apoptosis suppressor
ENSGALG00000003340	143.577	-1.13867	0.149898	-7.59626	3.04805e-14	2.51712e-13	17	7130051	7137248	-	protein_coding	globoside alpha-1,3-N-acetylgalactosaminyltransferase 1
ENSGALG00000005430	557.821	-1.13775	0.0778936	-14.6065	2.55298e-48	9.722e-47	2	3313208	3355141	-	protein_coding	ALS2 C-terminal like
ENSGALG00000017208	818.253	-1.13559	0.0650405	-17.4598	2.90083e-68	1.74905e-66	1	186814875	186872104	-	protein_coding	angiomotin like 1
ENSGALG00000031862	86.7996	-1.13549	0.279107	-4.06829	4.73586e-05	0.000154645	5	47979725	48071473	-	protein_coding	B-cell CLL/lymphoma 11B
ENSGALG00000037698	151.316	-1.13137	0.168079	-6.73119	1.68277e-11	1.11812e-10	2	142538177	142625924	-	protein_coding	zinc finger and AT-hook domain containing
ENSGALG00000022909	741.141	-1.13116	0.106277	-10.6435	1.86873e-26	3.19006e-25	2	84613360	84766062	-	protein_coding	protein tyrosine phosphatase, non-receptor type 3
ENSGALG00000045168	1324.03	-1.12988	0.0831015	-13.5964	4.20568e-42	1.34553e-40	1	59308574	59315862	-	protein_coding	KIAA1551
ENSGALG00000046223	218.788	-1.12836	0.129157	-8.7363	2.40866e-18	2.64826e-17	17	9147824	9149878	+	protein_coding	G protein-coupled receptor 21
ENSGALG00000039196	2211.6	-1.1269	0.0618895	-18.2082	4.44221e-74	3.09507e-72	24	4061200	4131571	+	protein_coding	nectin cell adhesion molecule 1
ENSGALG00000007703	563.108	-1.12668	0.094747	-11.8914	1.31129e-32	2.93316e-31	4	12171878	12187890	-	protein_coding	ligand of Numb protein X 2-like
ENSGALG00000014280	26.6887	-1.12656	0.357815	-3.14843	0.00164147	0.00420987	1	75632083	75637754	-	protein_coding	activation induced cytidine deaminase
ENSGALG00000033338	1872.06	-1.12644	0.0856382	-13.1535	1.62394e-39	4.81094e-38	11	7736011	7757979	-	protein_coding	glutamic--pyruvic transaminase 2
ENSGALG00000015591	145	-1.12598	0.17628	-6.38744	1.6869e-10	1.01874e-09	4	80933352	80968494	-	protein_coding	acyl-CoA oxidase 3, pristanoyl
ENSGALG00000044889	75.5758	-1.12503	0.328196	-3.42792	0.000608219	0.00168188	8	26134543	26153376	-	protein_coding	chromosome 8 C1orf168 homolog
ENSGALG00000043128	546.491	-1.12333	0.0748417	-15.0094	6.37105e-51	2.6516e-49	21	135940	156749	-	protein_coding	Rho guanine nucleotide exchange factor 10 like
ENSGALG00000016299	225.003	-1.12262	0.118966	-9.43643	3.85687e-21	5.04909e-20	3	87700115	87743877	-	protein_coding	family with sequence similarity 83 member B
ENSGALG00000005418	649.312	-1.12221	0.0969212	-11.5786	5.28892e-31	1.10061e-29	8	12509732	12529822	+	protein_coding	ferric chelate reductase 1
ENSGALG00000007357	832.8	-1.12196	0.0817983	-13.7162	8.1193e-43	2.6244e-41	9	14938212	14954449	+	protein_coding	B-cell CLL/lymphoma 6
ENSGALG00000034605	60.4455	-1.12168	0.232331	-4.82797	1.37935e-06	5.48243e-06	5	875772	882206	+	protein_coding	NIL
ENSGALG00000037780	3028.07	-1.12094	0.0635315	-17.6438	1.13569e-69	7.00477e-68	20	11499474	11529472	+	protein_coding	prostate transmembrane protein, androgen induced 1
ENSGALG00000033705	971.668	-1.11934	0.095711	-11.695	1.35205e-31	2.8805e-30	W	3607612	3662450	-	protein_coding	transitional endoplasmic reticulum ATPase-like
ENSGALG00000002783	2159.51	-1.1193	0.0580505	-19.2815	7.68422e-83	6.54098e-81	19	5454359	5480180	-	protein_coding	solute carrier family 43 member 2
ENSGALG00000041882	27.6351	-1.11855	0.322777	-3.46539	0.000529456	0.00147908	Z	1766201	1782160	-	protein_coding	katanin catalytic subunit A1 like 2
ENSGALG00000023396	72.6713	-1.11565	0.241446	-4.62071	3.82431e-06	1.43857e-05	15	7425952	7432354	+	protein_coding	aspartate beta-hydroxylase domain containing 1
ENSGALG00000028801	1102.38	-1.11464	0.0663538	-16.7984	2.50705e-63	1.36308e-61	19	7369596	7400205	+	protein_coding	yippee like 2
ENSGALG00000017327	66.3382	-1.11374	0.20636	-5.39706	6.77429e-08	3.12042e-07	1	196442815	196449067	-	protein_coding	pyrimidinergic receptor P2Y6
ENSGALG00000016692	308.975	-1.11355	0.127479	-8.73518	2.43277e-18	2.67321e-17	3	108792602	108799691	-	protein_coding	centromere protein Q
ENSGALG00000054944	976.883	-1.11345	0.0669117	-16.6406	3.53972e-62	1.87575e-60	7	805430	931385	-	protein_coding	GULP, engulfment adaptor PTB domain containing 1
ENSGALG00000007443	1803.81	-1.11292	0.0607624	-18.3159	6.17757e-75	4.43559e-73	4	10998968	11014124	-	protein_coding	trimethyllysine hydroxylase, epsilon
ENSGALG00000004285	759.988	-1.11108	0.311164	-3.57072	0.000356003	0.0010245	20	5418332	5446344	-	protein_coding	hepatocyte nuclear factor 4 alpha
ENSGALG00000031163	2950.94	-1.10958	0.0588315	-18.8604	2.41511e-79	1.88519e-77	2	41213766	41265858	-	protein_coding	zinc and ring finger 2
ENSGALG00000042321	1067.92	-1.10909	0.0776019	-14.292	2.45442e-46	8.8284e-45	2	111134282	111181422	+	protein_coding	LYN proto-oncogene, Src family tyrosine kinase
ENSGALG00000016017	1075.3	-1.10868	0.059017	-18.7858	9.86303e-79	7.54241e-77	4	88865895	88993479	-	protein_coding	solute carrier family 4 member 11
ENSGALG00000003770	16670.1	-1.10861	0.0617988	-17.9391	5.84148e-72	3.80242e-70	10	5524169	5556443	+	protein_coding	annexin A2 pseudogene 2
ENSGALG00000006973	61.9232	-1.10736	0.246421	-4.49377	6.99727e-06	2.54954e-05	6	22051932	22144236	-	protein_coding	SH2 domain containing 6
ENSGALG00000032220	3774.93	-1.10642	0.0744209	-14.8671	5.38984e-50	2.17583e-48	19	943340	962273	+	protein_coding	elastin
ENSGALG00000011296	479.979	-1.10617	0.0962762	-11.4895	1.48896e-30	3.00539e-29	3	42134062	42159856	+	protein_coding	FERM domain containing 1
ENSGALG00000000458	53.8692	-1.10594	0.238485	-4.63735	3.52913e-06	1.3342e-05	28	710914	722418	+	protein_coding	transmembrane protease, serine 9
ENSGALG00000038064	93.5126	-1.10317	0.165448	-6.6678	2.59672e-11	1.69675e-10	W	4216466	4365471	-	protein_coding	mesoderm induction early response protein 3-like
ENSGALG00000035140	1175.68	-1.10242	0.0761441	-14.478	1.66785e-47	6.22533e-46	2	26570970	26585564	+	protein_coding	transmembrane protein 106B
ENSGALG00000040546	1679.36	-1.1001	0.0875452	-12.566	3.24565e-36	8.27334e-35	20	12526610	12531997	+	protein_coding	NIL
ENSGALG00000046914	114.124	-1.09987	0.176836	-6.21972	4.98027e-10	2.86786e-09	4	68455866	68468029	-	protein_coding	NIL
ENSGALG00000042784	504.053	-1.09924	0.1134	-9.69341	3.21614e-22	4.43889e-21	2	55608567	55657394	+	protein_coding	tubulin polymerization promoting protein
ENSGALG00000006147	10757.9	-1.09911	0.0420508	-26.1376	1.36231e-150	2.78563e-148	5	12022252	12051047	+	protein_coding	nucleobindin 2
ENSGALG00000008469	9464.91	-1.09861	0.0330592	-33.2316	3.76757e-242	1.61081e-239	5	24476137	24491757	+	protein_coding	serine peptidase inhibitor, Kunitz type 1
ENSGALG00000009759	103.527	-1.09814	0.236229	-4.64864	3.34133e-06	1.26779e-05	1	32162491	32242011	+	protein_coding	solute carrier family 16 member 7
ENSGALG00000053574	82.3329	-1.09793	0.202144	-5.43145	5.58978e-08	2.59899e-07	14	13247621	13258608	+	protein_coding	NIL
ENSGALG00000004986	1840.25	-1.09761	0.0635959	-17.2592	9.54014e-67	5.53917e-65	17	5306105	5311904	-	protein_coding	cerebral endothelial cell adhesion molecule
ENSGALG00000008536	554.715	-1.09681	0.086513	-12.678	7.83101e-37	2.04323e-35	3	4274636	4294091	+	protein_coding	kelch domain containing 3
ENSGALG00000008677	53205.1	-1.09607	0.0526953	-20.8001	4.32318e-96	4.5182e-94	2	19700326	19802856	-	protein_coding	vimentin
ENSGALG00000016575	1244.58	-1.09588	0.0618135	-17.7288	2.51463e-70	1.58212e-68	1	124201019	124307978	+	protein_coding	glycoprotein M6B
ENSGALG00000009037	513.356	-1.09582	0.116202	-9.43028	4.08984e-21	5.33921e-20	3	12892856	12984138	-	protein_coding	serine palmitoyltransferase long chain base subunit 3
ENSGALG00000003136	129.249	-1.09533	0.150755	-7.26563	3.71311e-13	2.82683e-12	7	3660254	3763201	-	protein_coding	IKAROS family zinc finger 2
ENSGALG00000001343	6142.8	-1.09323	0.0604524	-18.0841	4.25087e-73	2.85598e-71	26	3114988	3135255	-	protein_coding	laminin subunit beta 3
ENSGALG00000028069	31.0903	-1.09174	0.364389	-2.99607	0.00273481	0.00674895	1	23387564	23397783	-	protein_coding	Wnt family member 16
ENSGALG00000002081	82.7723	-1.09172	0.217531	-5.01868	5.20267e-07	2.16868e-06	19	4519804	4527564	+	protein_coding	matrix metallopeptidase 28
ENSGALG00000009205	470.875	-1.0891	0.123179	-8.84165	9.43175e-19	1.0695e-17	14	14438033	14559559	-	protein_coding	ankyrin repeat and fibronectin type-III domain-containing 1-like
ENSGALG00000002631	93.0443	-1.08827	0.177917	-6.11669	9.55379e-10	5.32837e-09	19	5234531	5284091	+	protein_coding	leucine rich repeat containing 75A
ENSGALG00000041575	61.4155	-1.08767	0.213897	-5.085	3.67618e-07	1.55793e-06	3	48424045	48474322	+	protein_coding	protein phosphatase 1 regulatory inhibitor subunit 14C
ENSGALG00000052546	178.509	-1.08705	0.129365	-8.403	4.35201e-17	4.435e-16	32	562789	573855	-	protein_coding	hypoxia inducible factor 3 alpha subunit
ENSGALG00000015140	674.531	-1.08645	0.120583	-9.00992	2.062e-19	2.43811e-18	2	105940767	105962020	-	protein_coding	desmocollin 1
ENSGALG00000029270	137.251	-1.08402	0.145794	-7.43524	1.04378e-13	8.27804e-13	1	4968058	4987014	+	protein_coding	GATA binding protein 3
ENSGALG00000037160	331.433	-1.08203	0.0907305	-11.9258	8.68398e-33	1.95644e-31	Z	1243250	1267913	+	protein_coding	SMAD family member 7
ENSGALG00000009387	102.878	-1.08186	0.173259	-6.24418	4.26037e-10	2.46603e-09	5	27699719	27751679	+	protein_coding	synaptojanin 2 binding protein
ENSGALG00000040529	36.6753	-1.08108	0.272578	-3.96612	7.30522e-05	0.000231786	27	5613834	5618641	+	protein_coding	distal-less homeobox 3
ENSGALG00000007371	783.102	-1.07989	0.0768939	-14.044	8.39003e-45	2.88544e-43	10	18280749	18356598	-	protein_coding	immunoglobulin superfamily DCC subclass member 3
ENSGALG00000007304	1376.4	-1.0798	0.0634337	-17.0225	5.59189e-65	3.16851e-63	6	23021331	23035696	+	protein_coding	dynamin binding protein
ENSGALG00000015219	239.285	-1.079	0.113161	-9.53506	1.49801e-21	2.00859e-20	2	107656417	107705493	-	protein_coding	ethanolaminephosphotransferase 1-like
ENSGALG00000003258	99.6207	-1.07875	0.189146	-5.7033	1.17509e-08	5.90748e-08	11	2479809	2493248	-	protein_coding	dynein axonemal assembly factor 1
ENSGALG00000027332	1432.62	-1.07804	0.106537	-10.119	4.55228e-24	6.96806e-23	Z	63173580	63195118	+	protein_coding	transmembrane protein 167A
ENSGALG00000010347	3016.13	-1.07802	0.0564404	-19.1002	2.51425e-81	2.03871e-79	4	35013346	35018533	-	protein_coding	cyclin G2
ENSGALG00000007755	382.577	-1.07694	0.166189	-6.4802	9.16002e-11	5.6721e-10	4	12376598	12497277	-	protein_coding	KIAA2022
ENSGALG00000011518	208.516	-1.07531	0.155496	-6.91534	4.66743e-12	3.25561e-11	2	41055003	41087064	+	protein_coding	protein O-linked mannose N-acetylglucosaminyltransferase 2 (beta 1,4-)
ENSGALG00000036742	796.861	-1.07517	0.0731515	-14.6979	6.65157e-49	2.57999e-47	19	2690574	2780557	+	protein_coding	GATS protein like 2
ENSGALG00000002492	562.016	-1.07392	0.110549	-9.71445	2.61647e-22	3.63255e-21	21	3301147	3309683	+	protein_coding	hexose-6-phosphate dehydrogenase (glucose 1-dehydrogenase)
ENSGALG00000017283	2629.71	-1.0738	0.0624612	-17.1915	3.07518e-66	1.76912e-64	1	73471156	73515295	-	protein_coding	cyclin D2
ENSGALG00000013606	235.92	-1.07295	0.119788	-8.95707	3.33416e-19	3.88854e-18	4	62853577	62872237	+	protein_coding	fibrinogen like 1
ENSGALG00000012338	1478.67	-1.07114	0.10304	-10.3954	2.60271e-25	4.22088e-24	4	60973337	60987632	-	protein_coding	3-hydroxybutyrate dehydrogenase, type 2
ENSGALG00000008861	31.8623	-1.07102	0.30556	-3.50508	0.000456463	0.00128934	17	1821890	1828716	-	protein_coding	B-box and SPRY domain containing
ENSGALG00000001419	1611.93	-1.07071	0.09037	-11.8481	2.20224e-32	4.86822e-31	17	8755609	8909731	+	protein_coding	DAB2 interacting protein
ENSGALG00000016382	164.994	-1.0706	0.156295	-6.84984	7.3932e-12	5.08151e-11	1	120491888	120522883	-	protein_coding	membrane bound transcription factor peptidase, site 2
ENSGALG00000012613	1797.43	-1.06949	0.0976448	-10.9529	6.43715e-28	1.16215e-26	Z	41459117	41469158	-	protein_coding	fructose-bisphosphatase 1
ENSGALG00000027472	633.28	-1.06893	0.110962	-9.6333	5.78394e-22	7.89605e-21	Z	55185286	55200427	+	protein_coding	transmembrane protein 38B
ENSGALG00000041814	430.391	-1.06832	0.141292	-7.56107	3.99753e-14	3.2739e-13	1	183536861	183673100	-	protein_coding	dynein cytoplasmic 2 heavy chain 1
ENSGALG00000002060	3300.98	-1.06802	0.0534888	-19.9672	1.06308e-88	1.01516e-86	19	4495335	4513485	+	protein_coding	TATA-box binding protein associated factor 15
ENSGALG00000026491	63.1239	-1.06786	0.217443	-4.91098	9.06238e-07	3.67893e-06	3	9728740	9733446	-	protein_coding	transmembrane protein 17
ENSGALG00000042990	356.532	-1.06741	0.0932207	-11.4504	2.34165e-30	4.67634e-29	1	51627089	51635098	+	protein_coding	intraflagellar transport 27
ENSGALG00000053916	2747.64	-1.0671	0.0962566	-11.086	1.46669e-28	2.7077e-27	2	20712044	20753904	-	protein_coding	ATP binding cassette subfamily B member 1
ENSGALG00000043572	1048.06	-1.06645	0.0643884	-16.5628	1.29394e-61	6.78037e-60	3	40687394	40693437	-	protein_coding	family with sequence similarity 89 member A
ENSGALG00000040880	177.579	-1.06627	0.174522	-6.10966	9.98427e-10	5.56186e-09	20	10803307	10815864	-	protein_coding	endothelin 3
ENSGALG00000015623	331.558	-1.06614	0.259993	-4.10065	4.11989e-05	0.000135661	4	81930558	81966939	-	protein_coding	coagulation factor XII
ENSGALG00000001331	5773.61	-1.06522	0.0450706	-23.6346	1.69987e-123	2.59984e-121	24	1595776	1613311	+	protein_coding	suppression of tumorigenicity 14
ENSGALG00000003642	3212.85	-1.06515	0.0633088	-16.8247	1.60853e-63	8.7964e-62	14	2394172	2416757	-	protein_coding	platelet derived growth factor subunit A
ENSGALG00000013926	156.537	-1.06468	0.16306	-6.52935	6.6057e-11	4.14222e-10	1	7993091	8003663	-	protein_coding	DNA cross-link repair 1C
ENSGALG00000002504	535.762	-1.06347	0.106651	-9.97144	2.03257e-23	3.00604e-22	8	3888297	3896277	-	protein_coding	TROVE domain family member 2
ENSGALG00000005483	4177.9	-1.06181	0.0445792	-23.8186	2.14393e-125	3.30586e-123	11	15966486	16395265	+	protein_coding	cadherin 13
ENSGALG00000031538	1971.65	-1.06085	0.074363	-14.2658	3.57555e-46	1.2812e-44	4	73507587	73524378	-	protein_coding	phosphatidylinositol 4-kinase type 2 beta
ENSGALG00000035419	2316.23	-1.06022	0.0626199	-16.9311	2.65336e-64	1.48116e-62	24	354764	382201	-	protein_coding	cell adhesion associated, oncogene regulated
ENSGALG00000011155	336.443	-1.05779	0.109425	-9.66684	4.17047e-22	5.735e-21	3	40666272	40675811	+	protein_coding	ARV1 homolog, fatty acid homeostasis modulator
ENSGALG00000012700	28.8085	-1.05756	0.302957	-3.4908	0.000481568	0.00135354	2	60644513	60667750	-	protein_coding	ring finger protein 182
ENSGALG00000044479	22.8355	-1.0575	0.361546	-2.92494	0.0034452	0.0083584	3	104204530	104212671	+	protein_coding	family with sequence similarity 228
ENSGALG00000028155	646.863	-1.05652	0.0741583	-14.2468	4.69264e-46	1.67829e-44	1	71872762	71904322	-	protein_coding	dual specificity phosphatase 16
ENSGALG00000034722	146.314	-1.05642	0.153362	-6.88838	5.64313e-12	3.91152e-11	4	20020333	20028633	+	protein_coding	toll-like receptor 2 family member A
ENSGALG00000014971	820.14	-1.05545	0.12072	-8.74299	2.27028e-18	2.49904e-17	4	78383024	78453860	+	protein_coding	solute carrier family 2 member 9
ENSGALG00000011003	64.5069	-1.05457	0.213974	-4.92849	8.28674e-07	3.37571e-06	3	38567264	38616829	-	protein_coding	solute carrier family 35 member F3
ENSGALG00000004333	132.451	-1.05291	0.145087	-7.25708	3.95537e-13	3.00398e-12	18	7950535	7974012	-	protein_coding	ATP binding cassette subfamily A member 5
ENSGALG00000033996	138.726	-1.0526	0.245803	-4.28231	1.84963e-05	6.38328e-05	18	696090	702623	-	protein_coding	transmembrane protein 220
ENSGALG00000037377	504.465	-1.05228	0.127692	-8.24078	1.71095e-16	1.67463e-15	3	52002016	52109904	+	protein_coding	tubby like protein 4
ENSGALG00000002473	141.133	-1.05179	0.163828	-6.42008	1.36207e-10	8.31115e-10	21	3257955	3270047	-	protein_coding	G protein-coupled receptor 157
ENSGALG00000003273	704.041	-1.05133	0.100658	-10.4446	1.55148e-25	2.55349e-24	11	2493275	2499485	+	protein_coding	hydroxysteroid dehydrogenase like 1
ENSGALG00000025851	217.871	-1.05125	0.115442	-9.10634	8.52055e-20	1.02815e-18	4	35245519	35247760	-	protein_coding	GPRIN family member 3
ENSGALG00000034655	3092.49	-1.05107	0.0475455	-22.1065	2.73571e-108	3.40823e-106	6	36292712	36326373	+	protein_coding	aldehyde dehydrogenase 18 family member A1
ENSGALG00000034069	173.493	-1.04958	0.132782	-7.90459	2.68822e-15	2.39219e-14	33	7312519	7316977	-	protein_coding	transmembrane protein 106C
ENSGALG00000036418	188.174	-1.04937	0.177361	-5.91656	3.28735e-09	1.74251e-08	2	138127618	138151268	-	protein_coding	annexin A13
ENSGALG00000027793	98.9725	-1.0485	0.20029	-5.2349	1.65077e-07	7.31206e-07	7	19505894	19543801	+	protein_coding	sodium voltage-gated channel alpha subunit 9
ENSGALG00000028568	296.098	-1.04843	0.104852	-9.99911	1.53772e-23	2.28701e-22	5	26378789	26392403	-	protein_coding	dynein axonemal light chain 1
ENSGALG00000009730	1888.01	-1.04842	0.329498	-3.18188	0.00146323	0.00378057	1	31222995	31253936	-	protein_coding	solute carrier family 38 member 4
ENSGALG00000034118	110.857	-1.04343	0.214376	-4.86728	1.13146e-06	4.5413e-06	20	9380604	9384135	+	protein_coding	SRY-box 18
ENSGALG00000050728	113.733	-1.04279	0.251227	-4.15077	3.31356e-05	0.000110425	25	1413812	1421352	+	protein_coding	NA
ENSGALG00000013780	910.956	-1.04252	0.0749844	-13.9032	6.05498e-44	2.03042e-42	3	52596321	52717340	-	protein_coding	androgen induced 1
ENSGALG00000001617	313.673	-1.04115	0.130282	-7.99155	1.33252e-15	1.2145e-14	19	3475170	3556769	+	protein_coding	calcium/calmodulin dependent protein kinase kinase 1
ENSGALG00000029235	145.286	-1.04082	0.150336	-6.92329	4.41262e-12	3.08818e-11	2	41858802	42075903	-	protein_coding	copine 4
ENSGALG00000021225	874.658	-1.04066	0.128436	-8.10251	5.38375e-16	5.07156e-15	11	7727754	7733916	-	protein_coding	cell division cycle associated 9
ENSGALG00000041347	24.9416	-1.04017	0.315782	-3.29397	0.000987842	0.00263555	22	591451	597992	-	protein_coding	prominin 2
ENSGALG00000005554	67.3779	-1.04008	0.192118	-5.41372	6.17273e-08	2.85311e-07	9	5398452	5403001	-	protein_coding	adiponectin, C1Q and collagen domain containing
ENSGALG00000005901	698.684	-1.03973	0.100098	-10.3872	2.83628e-25	4.5878e-24	20	9080297	9091978	-	protein_coding	protein-L-isoaspartate (D-aspartate) O-methyltransferase domain containing 2
ENSGALG00000009107	372.269	-1.03897	0.106107	-9.7917	1.22222e-22	1.73005e-21	3	7172817	7823576	+	protein_coding	neurexin 1
ENSGALG00000002771	9086.04	-1.03813	0.0853476	-12.1636	4.85993e-34	1.1529e-32	8	4371680	4375045	-	protein_coding	cysteine rich protein 1
ENSGALG00000008518	853.186	-1.03636	0.104471	-9.92007	3.40507e-23	4.97331e-22	17	2287819	2308533	+	protein_coding	glutamine synthetase-like
ENSGALG00000027777	5183.15	-1.03577	0.170942	-6.05923	1.36772e-09	7.52326e-09	28	3014286	3018726	-	protein_coding	calponin 2
ENSGALG00000004665	838.439	-1.03482	0.109941	-9.41248	4.84559e-21	6.2996e-20	14	4711363	4717460	-	protein_coding	karyopherin subunit alpha 7
ENSGALG00000012703	674.932	-1.03466	0.124988	-8.27807	1.25183e-16	1.23619e-15	2	61271948	61340803	-	protein_coding	dystrobrevin binding protein 1
ENSGALG00000040028	1924.76	-1.03267	0.0550598	-18.7555	1.74646e-78	1.32477e-76	2	44367311	44413014	-	protein_coding	galactosidase beta 1
ENSGALG00000014213	1190.98	-1.03259	0.0717166	-14.3982	5.30921e-47	1.9356e-45	1	69701234	69786844	+	protein_coding	proline rich 5
ENSGALG00000039193	15924.4	-1.03244	0.13952	-7.39994	1.3625e-13	1.07379e-12	21	2712118	2775214	-	protein_coding	agrin
ENSGALG00000036017	1219.76	-1.03214	0.0960184	-10.7494	5.96591e-27	1.03343e-25	2	116504848	116596399	-	protein_coding	nuclear receptor coactivator 2
ENSGALG00000037687	83.0947	-1.03128	0.187034	-5.51388	3.51003e-08	1.67293e-07	2	128751880	128771842	+	protein_coding	NIL
ENSGALG00000004793	1111.7	-1.0311	0.0699703	-14.7362	3.77326e-49	1.47267e-47	19	7065536	7069275	+	protein_coding	NIL
ENSGALG00000000972	660.245	-1.03109	0.0793526	-12.9937	1.32778e-38	3.76178e-37	17	10026745	10123535	+	protein_coding	PBX homeobox 3
ENSGALG00000030614	1311.72	-1.03079	0.129821	-7.94005	2.02102e-15	1.81217e-14	4	59984685	59995027	-	protein_coding	alcohol dehydrogenase 1C (class I), gamma polypeptide
ENSGALG00000008875	2052.96	-1.02963	0.105377	-9.77096	1.50018e-22	2.10765e-21	3	14299838	14672677	-	protein_coding	phospholipase C beta 1
ENSGALG00000048579	29.443	-1.02955	0.343771	-2.99488	0.00274554	0.00677382	4	51701344	51704391	-	protein_coding	NIL
ENSGALG00000006976	127.514	-1.02913	0.136436	-7.54295	4.59455e-14	3.74817e-13	9	12801541	12825362	+	protein_coding	3-hydroxybutyrate dehydrogenase, type 1 B
ENSGALG00000016675	233.642	-1.02858	0.124784	-8.2429	1.68083e-16	1.64686e-15	3	107527253	107530181	-	protein_coding	progestin and adipoQ receptor family member 8
ENSGALG00000033178	9153.67	-1.0263	0.0752874	-13.6317	2.59299e-42	8.35263e-41	2	11821967	11830930	-	protein_coding	Kruppel like factor 6
ENSGALG00000028658	24.9854	-1.02572	0.341207	-3.00617	0.00264564	0.00654692	1	182437514	182450316	+	protein_coding	kelch repeat and BTB domain containing 3
ENSGALG00000014263	640.588	-1.02531	0.096755	-10.597	3.07844e-26	5.20788e-25	1	75865513	75884654	+	protein_coding	polyhomeotic homolog 1
ENSGALG00000031013	86.3832	-1.02457	0.181617	-5.64137	1.68704e-08	8.31456e-08	31	5598839	5603322	+	protein_coding	dihydrodiol dehydrogenase
ENSGALG00000014772	187.416	-1.02455	0.197306	-5.19268	2.07286e-07	9.08967e-07	1	79431555	79472851	+	protein_coding	tryptophan--tRNA ligase, mitochondrial-like
ENSGALG00000001446	5552.6	-1.02421	0.0481579	-21.2678	2.25599e-100	2.5721e-98	17	8696509	8723691	+	protein_coding	gelsolin
ENSGALG00000053335	182.809	-1.0238	0.15863	-6.454	1.08937e-10	6.69278e-10	4	69030420	69037417	-	protein_coding	NIL
ENSGALG00000002647	121.57	-1.02003	0.199646	-5.10922	3.23484e-07	1.38085e-06	9	10648482	10686787	+	protein_coding	plastin 1
ENSGALG00000007080	1182.8	-1.01981	0.0627726	-16.2461	2.38082e-59	1.19754e-57	13	17740790	17758380	-	protein_coding	NIL
ENSGALG00000010079	6862.66	-1.01823	0.042322	-24.0592	6.68797e-128	1.07533e-125	21	6729867	6749872	+	protein_coding	heterochromatin protein 1 binding protein 3
ENSGALG00000016511	1462.69	-1.01808	0.10967	-9.28316	1.64528e-20	2.06616e-19	1	121777764	121819130	+	protein_coding	adhesion G protein-coupled receptor G2
ENSGALG00000020419	1250.72	-1.01486	0.0737414	-13.7624	4.28992e-43	1.39865e-41	5	37954399	37996720	+	protein_coding	lin-52 DREAM MuvB core complex component
ENSGALG00000008945	554.374	-1.0136	0.132401	-7.65553	1.92512e-14	1.61532e-13	8	19269325	19285928	-	protein_coding	nexilin F-actin binding protein
ENSGALG00000001565	1433.48	-1.01312	0.195139	-5.19179	2.08281e-07	9.12052e-07	17	8606510	8642257	-	protein_coding	complement component 5
ENSGALG00000014984	6299.47	-1.01132	0.0662794	-15.2584	1.44825e-52	6.24875e-51	Z	23413353	23422556	-	protein_coding	F2R like trypsin receptor 1
ENSGALG00000037164	143.043	-1.0113	0.161463	-6.26333	3.76831e-10	2.1954e-09	2	119316649	119443316	+	protein_coding	zinc finger homeobox 4
ENSGALG00000052511	324.697	-1.01112	0.1161	-8.70902	3.06505e-18	3.34647e-17	9	646811	674063	+	protein_coding	protein phosphatase 2 regulatory subunit B''alpha
ENSGALG00000002023	322.353	-1.01111	0.121449	-8.32535	8.40795e-17	8.39992e-16	Z	8577947	8591196	-	protein_coding	phosphatidylinositol glycan anchor biosynthesis class O
ENSGALG00000015348	4127.36	-1.01002	0.0834611	-12.1017	1.035e-33	2.42169e-32	1	87615065	87731006	+	protein_coding	activated leukocyte cell adhesion molecule
ENSGALG00000004199	978.233	-1.00925	0.0710684	-14.2012	9.0095e-46	3.19184e-44	14	3015630	3023103	-	protein_coding	transmembrane protein 184A
ENSGALG00000014982	1632.14	-1.00751	0.0715141	-14.0882	4.48683e-45	1.56889e-43	2	102827326	102859258	+	protein_coding	RB binding protein 8, endonuclease
ENSGALG00000006048	82.8584	-1.0066	0.233792	-4.30552	1.66591e-05	5.77894e-05	19	10024452	10039126	-	protein_coding	family with sequence similarity 64 member A
ENSGALG00000049369	477.443	-1.00649	0.112329	-8.96019	3.24108e-19	3.78233e-18	5	18572411	18582854	-	protein_coding	NIL
ENSGALG00000010233	96.2857	-1.00584	0.189678	-5.30287	1.13996e-07	5.14019e-07	5	38094759	38106584	-	protein_coding	synapse differentiation inducing 1 like
ENSGALG00000021658	99.7206	-1.00536	0.254133	-3.95602	7.62083e-05	0.000241515	23	3379578	3385804	+	protein_coding	platelet activating factor acetylhydrolase 2
ENSGALG00000052601	173.83	-1.00509	0.151345	-6.64106	3.11426e-11	2.01585e-10	3	51943205	51945467	-	protein_coding	NIL
ENSGALG00000011214	15215.4	-1.0033	0.126009	-7.96215	1.69075e-15	1.52475e-14	1	196648340	196655118	-	protein_coding	serpin family H member 1
ENSGALG00000013173	191.943	-1.00292	0.159786	-6.27665	3.45938e-10	2.02482e-09	1	65298235	65313377	+	protein_coding	pyridine nucleotide-disulphide oxidoreductase domain 1
ENSGALG00000005299	1446.45	-1.00283	0.0761598	-13.1674	1.35086e-39	4.03371e-38	6	17032796	17047411	-	protein_coding	annexin A7
ENSGALG00000006978	758.823	-1.00248	0.0861553	-11.6358	2.71088e-31	5.71408e-30	4	8717384	8732413	-	protein_coding	apolipoprotein O like
ENSGALG00000012586	310.7	-1.0023	0.144668	-6.92824	4.26122e-12	2.98889e-11	Z	40025492	40048181	-	protein_coding	G kinase anchoring protein 1
ENSGALG00000037299	201.252	-1.00025	0.156376	-6.39643	1.59047e-10	9.65468e-10	Z	44895082	44911110	-	protein_coding	LYR motif containing 7
ENSGALG00000036284	120.465		0.159511	-6.26961	3.61952e-10	2.1133e-09	1	114234011	114298065	+	protein_coding	retinitis pigmentosa GTPase regulator
*NIL= Unannotated gene
