# Supplementary material for: Transcriptomic analyses of host-virus interactions during in vitro infection with wild-type and glycoprotein g-deficient (ΔgG) strains of ILTV in primary and continuous cell cultures
Source: PLoS One. 2024 Oct 11;19(10):e0311874. doi: 10.1371/journal.pone.0311874 (PMC11469545; doi:10.1371/journal.pone.0311874)
Supplement: S21 Table — (XLSX) [file pone.0311874.s023.xlsx]

## Sheet: S23 Table
S23 Table. Downregulated host gens in CEK cells at 12 hours post inoculation with ∆gG ILTV.
Gene ID	Base mean	log2 (FC)	StdErr	Wald-Stats	P-value	P-adj	Chromosome	Start	End	Strand	Feature	Gene name*
ENSGALG00000027885	11.1101	-1.45644	0.480202	-3.03297	0.00242156	0.00973166	4	69865531	69906586	-	protein_coding	chromosome 4 open reading frame, human C4orf19
ENSGALG00000007242	24.6537	-1.44998	0.412531	-3.51483	0.000440028	0.00222232	4	9901514	9904127	+	protein_coding	SLIT and NTRK like family member 4
ENSGALG00000027778	26.3676	-1.43561	0.372713	-3.85177	0.000117265	0.000697003	5	1642348	1649022	-	protein_coding	ras-related and estrogen-regulated growth inhibitor-like
ENSGALG00000010868	36.8384	-1.43471	0.25331	-5.66387	1.48e-08	1.97518e-07	2	29901281	29932513	-	protein_coding	MACC1, MET transcriptional regulator
ENSGALG00000016144	99.8847	-1.41024	0.159236	-8.85628	8.27286e-19	3.27399e-17	1	110262820	110276844	-	protein_coding	transmembrane protease, serine 2
ENSGALG00000045938	15.6912	-1.38993	0.425797	-3.2643	0.00109734	0.00492301	20	7962305	7972833	-	protein_coding	RBBP8 N-terminal like
ENSGALG00000006323	32.685	-1.3687	0.352498	-3.88285	0.000103238	0.000621383	13	15913090	15918063	+	protein_coding	leukocyte cell derived chemotaxin 2
ENSGALG00000000745	49.4103	-1.34051	0.243964	-5.4947	3.91379e-08	4.90972e-07	26	2324249	2343007	-	protein_coding	solute carrier family 26 member 9
ENSGALG00000012941	107.026	-1.31906	0.421056	-3.13273	0.00173188	0.00729355	2	73025297	73384586	+	protein_coding	cadherin 12
ENSGALG00000032958	39.4246	-1.31379	0.340591	-3.85738	0.00011461	0.000682403	2	49138835	49243786	-	protein_coding	amphiphysin
ENSGALG00000028142	25.0324	-1.30232	0.39629	-3.28627	0.00101523	0.00460479	Z	34263629	34278183	-	protein_coding	3-hydroxyacyl-CoA dehydratase 4
ENSGALG00000013762	12.0295	-1.29033	0.415028	-3.10901	0.00187716	0.00780943	2	94275196	94289016	+	protein_coding	protein-glutamine gamma-glutamyltransferase 5-like
ENSGALG00000028373	278.882	-1.26908	0.126878	-10.0024	1.48746e-23	8.1435e-22	1	47377776	47392139	+	protein_coding	growth arrest specific 2 like 3
ENSGALG00000040768	489.477	-1.2613	0.0932038	-13.5328	1.00197e-41	1.20069e-39	2	136421909	136433628	+	protein_coding	mal, T-cell differentiation protein 2
ENSGALG00000014372	44.5069	-1.25632	0.230902	-5.44091	5.3008e-08	6.55845e-07	4	73421042	73440963	-	protein_coding	solute carrier family 34 member 2
ENSGALG00000016680	79.9669	-1.24989	0.182799	-6.83754	8.05659e-12	1.72357e-10	3	108221188	108246601	-	protein_coding	transcription factor AP-2 beta
ENSGALG00000014202	48.7698	-1.24619	0.301845	-4.12857	3.65022e-05	0.000244629	4	66931456	66966985	+	protein_coding	gamma-aminobutyric acid type A receptor alpha4 subunit
ENSGALG00000050141	47.1107	-1.23757	0.224023	-5.5243	3.30808e-08	4.20217e-07	W	1127980	1129447	+	protein_coding	NIL
ENSGALG00000034741	17.891	-1.22717	0.398181	-3.08193	0.00205664	0.00844134	4	37653711	37666930	+	protein_coding	ethanolamine-phosphate phospho-lyase
ENSGALG00000024272	44.1145	-1.19133	0.323828	-3.6789	0.000234244	0.00127474	25	3296970	3298411	-	protein_coding	S100 calcium binding protein A12
ENSGALG00000019719	1500.36	-1.18512	0.0808309	-14.6617	1.13359e-48	1.70397e-46	27	7369266	7374026	-	protein_coding	keratin 24
ENSGALG00000023454	532.045	-1.18161	0.158146	-7.47169	7.91735e-14	2.08086e-12	2	6264548	6270436	+	protein_coding	chromosome 2 open reading frame, human C9orf152
ENSGALG00000015682	590.475	-1.15641	0.0983753	-11.7551	6.64656e-32	5.5289e-30	Z	66458647	66484239	-	protein_coding	UDP-glucose ceramide glucosyltransferase
ENSGALG00000009207	884.083	-1.15392	0.0824808	-13.9902	1.78868e-44	2.3946e-42	4	19768463	19870165	+	protein_coding	tripartite motif containing 2
ENSGALG00000036969	726.402	-1.15146	0.085668	-13.441	3.47803e-41	4.11031e-39	2	106576891	106637507	-	protein_coding	kelch like family member 14
ENSGALG00000035505	40.5098	-1.14358	0.36429	-3.13922	0.00169399	0.00715333	2	46604092	46670393	+	protein_coding	acyloxyacyl hydrolase
ENSGALG00000032087	154.713	-1.12998	0.199441	-5.66575	1.46384e-08	1.95513e-07	2	96558291	96559269	-	protein_coding	melanocortin 5 receptor
ENSGALG00000011041	151.859	-1.12039	0.120836	-9.272	1.82693e-20	8.00673e-19	8	28628002	28668296	+	protein_coding	DnaJ heat shock protein family (Hsp40) member C6
ENSGALG00000002804	148.592	-1.10141	0.129171	-8.5268	1.50446e-17	5.46195e-16	27	7945963	7960601	+	protein_coding	Rho family GTPase 2
ENSGALG00000051082	936.381	-1.07674	0.276768	-3.8904	0.000100081	0.000604294	3	64898745	64898951	-	protein_coding	NIL
ENSGALG00000050400	2079.04	-1.07656	0.0562619	-19.1347	1.29758e-81	3.36899e-79	33	5388107	5393861	-	protein_coding	keratin 8
ENSGALG00000039727	83.5468	-1.07419	0.276938	-3.87881	0.00010497	0.000631587	6	1251913	1267478	+	protein_coding	NIL
ENSGALG00000033783	256.1	-1.07133	0.276867	-3.86947	0.000109072	0.000653747	2	138205877	138288568	+	protein_coding	fer-1 like family member 6
ENSGALG00000004249	317.065	-1.06948	0.10172	-10.514	7.44947e-26	4.67598e-24	23	5839055	5875552	+	protein_coding	grainyhead like transcription factor 3
ENSGALG00000042365	322.831	-1.06666	0.112165	-9.50975	1.91122e-21	8.80395e-20	1	51238458	51251963	+	protein_coding	caspase recruitment domain family member 10
ENSGALG00000008440	550.082	-1.06446	0.0744512	-14.2974	2.27245e-46	3.24506e-44	5	24229252	24231231	+	protein_coding	carbohydrate sulfotransferase 1
ENSGALG00000042116	39.6606	-1.06223	0.248397	-4.27634	1.89994e-05	0.000135769	3	72904935	73020779	-	protein_coding	fucosyltransferase 9
ENSGALG00000002108	1826.39	-1.06071	0.0895726	-11.8419	2.37132e-32	2.04196e-30	18	4557241	4573010	+	protein_coding	envoplakin
ENSGALG00000039989	59.3599	-1.05986	0.210938	-5.0245	5.04758e-07	5.18246e-06	9	20022138	20024015	-	protein_coding	G protein-coupled receptor 160
ENSGALG00000003137	59.869	-1.05837	0.197963	-5.34631	8.97672e-08	1.0742e-06	15	5036040	5046876	-	protein_coding	refilin A
ENSGALG00000028047	139.747	-1.04429	0.128338	-8.13705	4.05035e-16	1.2949e-14	5	24508496	24512475	-	protein_coding	ras homolog family member V
ENSGALG00000006038	298.014	-1.03647	0.117781	-8.79999	1.36829e-18	5.34102e-17	8	14742785	14850067	+	protein_coding	transforming growth factor beta receptor 3
ENSGALG00000027514	481.458	-1.03153	0.122086	-8.44927	2.93134e-17	1.03357e-15	1	155434826	155487164	-	protein_coding	sciellin
ENSGALG00000054634	32.8416	-1.02795	0.322218	-3.19021	0.00142167	0.00614421	28	1197426	1200633	+	protein_coding	NIL
ENSGALG00000028015	1339.81	-1.01313	0.0844013	-12.0037	3.39563e-33	3.0625e-31	9	13092442	13093885	-	protein_coding	hes family bHLH transcription factor 1
ENSGALG00000026578	176.386	-1.01308	0.117707	-8.60677	7.515e-18	2.77537e-16	2	2365900	2379396	-	protein_coding	uncharacterized LOC769510
ENSGALG00000040561	26.9904	-1.0121	0.323126	-3.13221	0.00173497	0.00730298	9	23717092	23720109	+	protein_coding	G protein-coupled receptor 171
ENSGALG00000005616	369.822	-1.0016	0.0951252	-10.5292	6.3347e-26	4.02042e-24	13	13888544	13891555	+	protein_coding	arylsulfatase family member I
*NA= Unannotated gene
